# Supplementary material for: Nitric oxide donor sodium nitroprusside-induced transcriptional changes and hypocrellin biosynthesis of Shiraia sp. S9
Source: Microb Cell Fact. 2021 Apr 28;20:92. doi: 10.1186/s12934-021-01581-8 (PMC8082767; doi:10.1186/s12934-021-01581-8)
Supplement: Supplementary file 2 — Additional file 2: Table S3. Annotation of DEGs using NR, SWISS-Prot, KEGG, KOG and GO databases and their fold change with SNP treatment. Table S4. GO enrichment of Shiraia sp. S9 with SNP treatment. Table S5. Differentially expressed genes (DEGs) involved in hypocrellin biosynthesis of Shiraia sp. S9 under SNP treatment. Table S6. Differentially expressed genes (DEGs) involved in hypocrellin transport of Shiraia sp. S9 under SNP treatment. Table S7. Annotation of transcription factors in Shiraia sp. S9. Table S8. Differentially expressed genes (DEGs) involved in transcription factors of Shiraia sp. S9 under SNP treatment. [file 12934_2021_1581_MOESM2_ESM.xlsx]

## Sheet: Addition file 2   
Additional file 2 Nitric oxide donor sodium nitroprusside-induced transcriptional changes and hypocrellin biosynthesis of Shiraia sp. S9 Yan Jun Ma, Xin Ping Li, Yue Wang, Jian Wen Wang  Jian Wen Wang jwwang@suda.edu.cn; bcjwwang@gmail.com Table S3. Annotation of DEGs using NR, SWISS-Prot, KEGG, KOG and GO databases and their fold change with SNP treatment. Table S4. GO enrichment of Shiraia sp.…

## Sheet: Table S3.
Table S3. Annotation of DEGs using NR, SWISS-Prot, KEGG, KOG and GO databases and their fold change with SNP treatment.
Gene ID	log2FoldChange	pvalue	Regulation	NR_protein_ID	NR_Description	NR_Identity	NR_Evalue	NR_Score	COG_ID	COG_Description	COG_Identity	KOG_Evalue	KOG_Score	SWISS-Prot_ID	SWISS-Prot_acc	SWISS-Prot_Description	SWISS-Prot_Identity	SWISS-Prot_Evalue	SWISS-Prot_Score	GO_ID	GO_type	KO_ID	KO_name	KO_Definition	KO_EC	KO_NumberOfPathway	Pathway_ID;Pathway_Des
TRINITY_DN73088_c0_g1_i1	3.35575	1.5579e-44	Ups	gi|636581279|ref|XP_008021978.1|	hypothetical protein SETTUDRAFT_125758 [Setosphaeria turcica Et28A]	58.2	2.1e-124	455.3	gnl|CDD|232222	KOG4293, KOG4293, KOG4293, Predicted membrane protein, contains DoH and Cytochrome b-561/ferric reductase transmembrane domains [Signal transduction mechanisms].	28.994	5.6e-11	63.5	--	--	--	--	--	--	--	--	--	--	--	--	--	--
TRINITY_DN32828_c0_g1_i7	3.75381	9.23979e-38	Ups	gi|169602901|ref|XP_001794872.1|	hypothetical protein SNOG_04455 [Parastagonospora nodorum SN15]	76.2	6.2e-168	600.5	gnl|CDD|230214	KOG2275, KOG2275, KOG2275, Aminoacylase ACY1 and related metalloexopeptidases [Amino acid transport and metabolism].	25.514	2.76e-20	94.7	gi|374095462|sp|P0CI30.2|Y3666_SORMK	P0CI30.2	RecName: Full=Peptidase M20 domain-containing protein SMAC_03666.2; Flags: Precursor	47.8	1.3e-94	349.4	GO:0016787	F	--	--	--	--	--	--
TRINITY_DN64166_c0_g1_i1	2.85216	1.37813e-34	Ups	gi|1029183136|gb|OAL47709.1|	hypothetical protein IQ07DRAFT_572556 [Pyrenochaeta sp. DS3sAY3a]	51.9	5.7e-107	398.7	--	--	--	--	--	gi|74854198|sp|Q54PG5.1|GACC_DICDI	Q54PG5.1	RecName: Full=Rho GTPase-activating protein gacC; AltName: Full=GTPase activating factor for raC protein C	38.7	0.00026	50.1	--	--	--	--	--	--	--	--
TRINITY_DN28416_c0_g1_i1	2.94408	6.56043e-34	Ups	gi|909987327|gb|KNG44945.1|	fatty acid oxygenase [Stemphylium lycopersici]	79.6	0	1874	gnl|CDD|230342	KOG2403, KOG2403, KOG2403, Succinate dehydrogenase, flavoprotein subunit [Energy production and conversion].	77.616	0	684	gi|380877065|sp|B0Y6R2.1|PPOA_ASPFC	B0Y6R2.1	RecName: Full=Psi-producing oxygenase A; AltName: Full=Fatty acid oxygenase ppoA; Includes: RecName: Full=Linoleate 8R-lipoxygenase; Includes: RecName: Full=9,12-octadecadienoate 8-hydroperoxide 8R-isomerase	50.9	0	1097.8	GO:0006979	P	K07766	E3.6.1.52	diphosphoinositol-polyphosphate diphosphatase	EC:3.6.1.52	0
TRINITY_DN31657_c0_g1_i4	3.41946	4.81528e-32	Ups	gi|1028900076|gb|OAL02329.1|	serine threonine protein kinase-like protein SNF1p [Stagonospora sp. SRC1lsM3a]	81.7	0	1444.5	gnl|CDD|228495	KOG0547, KOG0547, KOG0547, Translocase of outer mitochondrial membrane complex, subunit TOM70/TOM72 [Intracellular trafficking, secretion, and vesicular transport].	40.417	7.34e-142	499	gi|586830515|sp|P23231.3|TOM70_NEUCR	P23231.3	RecName: Full=Mitochondrial import receptor subunit tom70; AltName: Full=72 kDa mitochondrial outer membrane protein; AltName: Full=Mitochondrial import receptor for the ADP/ATP carrier; AltName: Full=Mitochondrial precursor proteins import receptor; AltName: Full=Translocase of outer membrane tom70	66.3	8e-230	800.4	GO:0004674	F	K17768	TOM70	mitochondrial import receptor subunit TOM70	--	0
TRINITY_DN6906_c1_g3_i1	5.29852	1.26621e-28	Ups	gi|636597581|ref|XP_008030129.1|	hypothetical protein SETTUDRAFT_34923 [Setosphaeria turcica Et28A]	67.8	4.4e-39	171.4	--	--	--	--	--	--	--	--	--	--	--	--	--	--	--	--	--	--	--
TRINITY_DN30424_c0_g2_i2	3.34921	1.35552e-28	Ups	gi|1029185334|gb|OAL49901.1|	malate synthase [Pyrenochaeta sp. DS3sAY3a]	92.6	1.4e-298	1035.4	gnl|CDD|229203	KOG1261, KOG1261, KOG1261, Malate synthase [Energy production and conversion].	59.555	0	781	gi|357529470|sp|P28344.3|MASY_EMENI	P28344.3	RecName: Full=Malate synthase, glyoxysomal	82.9	5.3e-267	922.9	GO:0004474	F	K01638	aceB, glcB	malate synthase	EC:2.3.3.9	3	ko00620 Pyruvate metabolism;ko00630 Glyoxylate and dicarboxylate metabolism;ko01200 Carbon metabolism;
TRINITY_DN18563_c0_g1_i1	2.57539	5.86975e-28	Ups	gi|1040551686|gb|OBT87330.1|	hypothetical protein VE02_03026 [Pseudogymnoascus sp. 03VT05]	69.1	5.2e-286	994.6	gnl|CDD|228295	KOG0346, KOG0346, KOG0346, RNA helicase [RNA processing and modification].	47.764	2.27e-170	540	gi|118578053|sp|Q0UZ59.1|DBP9_PHANO	Q0UZ59.1	RecName: Full=ATP-dependent RNA helicase DBP9	81.4	3.9e-271	937.6	GO:0005524	F	K14810	DDX56, DBP9	ATP-dependent RNA helicase DDX56/DBP9	EC:3.6.4.13	0
TRINITY_DN33456_c1_g1_i39	-4.94756	5.94068e-28	Down	gi|1027033071|ref|XP_016595357.1|	Cytochrome P450 [Penicillium expansum]	76.8	8.4e-238	833.9	gnl|CDD|228106	KOG0156, KOG0156, KOG0156, Cytochrome P450 CYP2 subfamily [Secondary metabolites biosynthesis, transport and catabolism].	27.459	3.38e-87	296	gi|1042851771|sp|G3Y416.1|YANC_ASPNA	G3Y416.1	RecName: Full=Cytochrome P450 monooxygenase yanC; AltName: Full=Yanuthone D synthesis protein C; Flags: Precursor	50.7	2.6e-144	515.8	GO:0055114	P	--	--	--	--	--	--
TRINITY_DN33390_c1_g1_i1	4.50959	1.22374e-26	Ups	gi|1029188615|gb|OAL53177.1|	hypothetical protein IQ07DRAFT_585121 [Pyrenochaeta sp. DS3sAY3a]	66.2	4.9e-134	489.2	gnl|CDD|232548	KOG4620, KOG4620, KOG4620, Uncharacterized conserved protein [Function unknown].	48.052	1.65e-20	97.8	gi|729763|sp|P40920.1|HSP30_EMENI	P40920.1	RecName: Full=30 kDa heat shock protein	44.4	1.2e-32	144.8	--	--	--	--	--	--	--	--
TRINITY_DN18903_c0_g2_i1	3.2234	5.47257e-23	Ups	gi|1029178228|gb|OAL42824.1|	Low affinity iron permease [Pyrenochaeta sp. DS3sAY3a]	66.3	5.5e-190	673.3	--	--	--	--	--	gi|74624693|sp|Q9HFE1.1|FET4_SCHPO	Q9HFE1.1	RecName: Full=Low-affinity iron/zinc ion transport protein fet4	34.3	3.8e-80	300.8	--	--	--	--	--	--	--	--
TRINITY_DN28416_c0_g1_i7	2.51289	2.10115e-20	Ups	gi|909987327|gb|KNG44945.1|	fatty acid oxygenase [Stemphylium lycopersici]	79.6	0	1874	gnl|CDD|230342	KOG2403, KOG2403, KOG2403, Succinate dehydrogenase, flavoprotein subunit [Energy production and conversion].	77.616	0	684	gi|380877065|sp|B0Y6R2.1|PPOA_ASPFC	B0Y6R2.1	RecName: Full=Psi-producing oxygenase A; AltName: Full=Fatty acid oxygenase ppoA; Includes: RecName: Full=Linoleate 8R-lipoxygenase; Includes: RecName: Full=9,12-octadecadienoate 8-hydroperoxide 8R-isomerase	50.9	0	1097.8	GO:0006979	P	K07766	E3.6.1.52	diphosphoinositol-polyphosphate diphosphatase	EC:3.6.1.52	0
TRINITY_DN63982_c0_g1_i1	2.06184	3.1527e-20	Ups	gi|1028898396|gb|OAL00651.1|	high affinity glucose transporter [Stagonospora sp. SRC1lsM3a]	85.1	1.2e-256	896.3	gnl|CDD|228203	KOG0254, KOG0254, KOG0254, Predicted transporter (major facilitator superfamily) [General function prediction only].	34.979	5.37e-96	345	gi|1027923622|sp|B8MYS7.1|MF127_ASPFN	B8MYS7.1	RecName: Full=MFS glucose transporter mfs1; AltName: Full=Asparasone A synthesis protein mfs1	66.5	1.3e-198	696	GO:0008643	P	--	--	--	--	--	--
TRINITY_DN30266_c0_g3_i1	2.29995	7.6712e-20	Ups	gi|1027164166|gb|OAG24535.1|	hypothetical protein CC77DRAFT_1091472 [Alternaria alternata]	65.8	0	2352	gnl|CDD|231547	KOG3613, KOG3613, KOG3613, Dopey and related predicted leucine zipper transcription factors [Transcription].	21.401	2.11e-40	165	gi|74626268|sp|Q9Y7B3.1|DOP1_EMENI	Q9Y7B3.1	RecName: Full=Protein dopey	38.8	0	1232.2	--	--	--	--	--	--	--	--
TRINITY_DN33418_c0_g1_i16	9.24184	1.81408e-19	Ups	gi|169610391|ref|XP_001798614.1|	hypothetical protein SNOG_08296 [Parastagonospora nodorum SN15]	79	8.2e-215	757.7	gnl|CDD|231927	KOG3996, KOG3996, KOG3996, Holocytochrome c synthase/heme-lyase [Energy production and conversion, Posttranslational modification, protein turnover, chaperones].	31.25	2.8e-61	213	gi|115943|sp|P14187.1|CCHL_NEUCR	P14187.1	RecName: Full=Cytochrome c heme lyase; Short=CCHL; AltName: Full=Holocytochrome-c synthase	48.5	3.2e-71	273.1	--	--	--	--	--	--	--	--
TRINITY_DN84094_c0_g1_i1	3.07079	1.07919e-18	Ups	gi|1029190053|gb|OAL54613.1|	hypothetical protein IQ07DRAFT_583865 [Pyrenochaeta sp. DS3sAY3a]	82.4	1.1e-100	375.9	--	--	--	--	--	--	--	--	--	--	--	--	--	--	--	--	--	--	--
TRINITY_DN28750_c0_g1_i2	3.4908	1.3267e-18	Ups	gi|909993561|gb|KNG51002.1|	hypothetical protein TW65_71831 [Stemphylium lycopersici]	50	1.3e-14	90.9	--	--	--	--	--	--	--	--	--	--	--	--	--	--	--	--	--	--	--
TRINITY_DN33413_c0_g2_i9	9.67931	1.58517e-18	Ups	gi|1028897302|gb|OAK99558.1|	hypothetical protein IQ06DRAFT_19766 [Stagonospora sp. SRC1lsM3a]	72.7	0	1867.8	gnl|CDD|231119	KOG3181, KOG3181, KOG3181, 40S ribosomal protein S3 [Translation, ribosomal structure and biogenesis].	78.924	1.43e-115	414	gi|74638858|sp|Q9US37.1|YFZ4_SCHPO	Q9US37.1	RecName: Full=Uncharacterized transporter C1039.04	49.6	8.1e-135	485.7	GO:0000166	F	K02985	RP-S3e, RPS3	small subunit ribosomal protein S3e	--	1	ko03010 Ribosome;
TRINITY_DN35103_c0_g1_i1	4.37736	2.2005e-18	Ups	gi|1029180336|gb|OAL44917.1|	hypothetical protein IQ07DRAFT_520888 [Pyrenochaeta sp. DS3sAY3a]	87.3	1.1e-129	472.2	--	--	--	--	--	--	--	--	--	--	--	--	--	--	--	--	--	--	--
TRINITY_DN29117_c0_g1_i1	3.1295	4.74638e-18	Ups	--	--	--	--	--	--	--	--	--	--	--	--	--	--	--	--	--	--	--	--	--	--	--	--
TRINITY_DN27065_c0_g1_i1	2.73129	7.579e-18	Ups	gi|615425765|ref|XP_007588107.1|	putative polyketide synthase protein [Neofusicoccum parvum UCRNP2]	51.1	9.9e-168	599.7	--	--	--	--	--	gi|119370530|sp|O43103.2|SID2_USTMA	O43103.2	RecName: Full=Ferrichrome siderophore peptide synthetase	28.6	0.00099	47.4	--	--	--	--	--	--	--	--
TRINITY_DN33287_c1_g1_i7	5.04957	3.90713e-17	Ups	gi|1020701562|gb|KZM22119.1|	transmembrane transporter [Ascochyta rabiei]	40.2	3e-60	242.7	gnl|CDD|228203	KOG0254, KOG0254, KOG0254, Predicted transporter (major facilitator superfamily) [General function prediction only].	21.284	9.99e-21	95.9	--	--	--	--	--	--	--	--	--	--	--	--	--	--
TRINITY_DN31393_c0_g1_i2	-1.82802	3.9275e-17	Down	gi|1029192262|gb|OAL56820.1|	succinate-semialdehyde dehydrogenase-like protein [Pyrenochaeta sp. DS3sAY3a]	77.7	6.8e-233	818.1	gnl|CDD|230390	KOG2451, KOG2451, KOG2451, Aldehyde dehydrogenase [Energy production and conversion].	58.811	0	677	gi|81733578|sp|Q88RC0.1|DAVD_PSEPK	Q88RC0.1	RecName: Full=Glutarate-semialdehyde dehydrogenase DavD	50.9	7.6e-137	491.5	GO:0055114	P	K01057	PGLS, pgl, devB	6-phosphogluconolactonase	EC:3.1.1.31	2	ko00030 Pentose phosphate pathway;ko01200 Carbon metabolism;
TRINITY_DN73347_c0_g1_i1	5.99631	9.01731e-17	Ups	gi|667742247|gb|KFA80827.1|	hypothetical protein S40288_09139 [Stachybotrys chartarum IBT 40288]	59.7	0	2563.1	gnl|CDD|229144	KOG1202, KOG1202, KOG1202, Animal-type fatty acid synthase and related proteins [Lipid transport and metabolism].	26.012	7.83e-75	276	gi|998455680|sp|A0A0K0MCJ4.1|CAZM_CHAGB	A0A0K0MCJ4.1	RecName: Full=Iterative polyketide synthase CazM	41.8	0	1328.2	--	--	--	--	--	--	--	--
TRINITY_DN28416_c0_g1_i5	4.55433	1.14195e-16	Ups	gi|909987327|gb|KNG44945.1|	fatty acid oxygenase [Stemphylium lycopersici]	79.6	0	1874	gnl|CDD|230342	KOG2403, KOG2403, KOG2403, Succinate dehydrogenase, flavoprotein subunit [Energy production and conversion].	77.616	0	684	gi|380877065|sp|B0Y6R2.1|PPOA_ASPFC	B0Y6R2.1	RecName: Full=Psi-producing oxygenase A; AltName: Full=Fatty acid oxygenase ppoA; Includes: RecName: Full=Linoleate 8R-lipoxygenase; Includes: RecName: Full=9,12-octadecadienoate 8-hydroperoxide 8R-isomerase	50.9	0	1097.8	GO:0006979	P	K07766	E3.6.1.52	diphosphoinositol-polyphosphate diphosphatase	EC:3.6.1.52	0
TRINITY_DN20222_c0_g1_i1	1.99898	1.54672e-16	Ups	gi|1028895492|gb|OAK97754.1|	hypothetical protein IQ06DRAFT_296062 [Stagonospora sp. SRC1lsM3a]	81.9	1.3e-260	909.4	gnl|CDD|229278	KOG1336, KOG1336, KOG1336, Monodehydroascorbate/ferredoxin reductase [General function prediction only].	37.395	9.1e-102	363	gi|387912904|sp|Q10499.3|AIF1_SCHPO	Q10499.3	RecName: Full=Apoptosis-inducing factor 1	42.2	2.2e-104	382.9	GO:0055114	P	--	--	--	--	--	--
TRINITY_DN84020_c0_g1_i1	6.96243	1.21534e-15	Ups	gi|846912749|gb|KMK58601.1|	phenol hydroxylase [Aspergillus fumigatus Z5]	50.9	2.5e-176	627.9	--	--	--	--	--	gi|464369|sp|P15245.3|PH2M_TRICU	P15245.3	RecName: Full=Phenol 2-monooxygenase; AltName: Full=Phenol hydroxylase	33.4	2e-94	348.2	--	--	--	--	--	--	--	--
TRINITY_DN33640_c0_g1_i50	-8.86725	1.67475e-15	Down	gi|1028895716|gb|OAK97976.1|	hypothetical protein IQ06DRAFT_327513 [Stagonospora sp. SRC1lsM3a]	75.5	0	1232.2	gnl|CDD|228672	KOG0725, KOG0725, KOG0725, Reductases with broad range of substrate specificities [General function prediction only].	32.576	1.39e-49	195	gi|2497948|sp|Q12428.1|PRPD_YEAST	Q12428.1	RecName: Full=Probable 2-methylcitrate dehydratase; Short=2-MC dehydratase; AltName: Full=(2S,3S)-2-methylcitrate dehydratase	49.4	8.7e-124	448.7	GO:0006886	P	K01915	glnA, GLUL	glutamine synthetase	EC:6.3.1.2	8	ko00220 Arginine biosynthesis;ko00250 Alanine, aspartate and glutamate metabolism;ko00630 Glyoxylate and dicarboxylate metabolism;ko00910 Nitrogen metabolism;ko01230 Biosynthesis of amino acids;ko02020 Two-component system;ko04724 Glutamatergic synapse;ko04727 GABAergic synapse;
TRINITY_DN28764_c0_g1_i5	-2.73653	6.54794e-15	Down	gi|1028904118|gb|OAL06367.1|	acetyl-CoA synthetase-like protein [Stagonospora sp. SRC1lsM3a]	81.9	2.3e-292	1015	gnl|CDD|229120	KOG1177, KOG1177, KOG1177, Long chain fatty acid acyl-CoA ligase [Lipid transport and metabolism].	37.361	5.53e-117	414	gi|81669033|sp|O31826.1|YNGI_BACSU	O31826.1	RecName: Full=Putative acyl-CoA synthetase YngI	37.6	1.4e-93	347.1	--	--	--	--	--	--	--	--
TRINITY_DN33682_c0_g1_i27	-8.28402	8.63223e-15	Down	--	--	--	--	--	--	--	--	--	--	--	--	--	--	--	--	--	--	--	--	--	--	--	--
TRINITY_DN34060_c0_g1_i1	-2.90214	1.10426e-14	Down	--	--	--	--	--	--	--	--	--	--	--	--	--	--	--	--	--	--	--	--	--	--	--	--
TRINITY_DN28416_c0_g1_i4	4.08281	1.59366e-14	Ups	gi|909987327|gb|KNG44945.1|	fatty acid oxygenase [Stemphylium lycopersici]	79.6	0	1874	gnl|CDD|230342	KOG2403, KOG2403, KOG2403, Succinate dehydrogenase, flavoprotein subunit [Energy production and conversion].	77.616	0	684	gi|380877065|sp|B0Y6R2.1|PPOA_ASPFC	B0Y6R2.1	RecName: Full=Psi-producing oxygenase A; AltName: Full=Fatty acid oxygenase ppoA; Includes: RecName: Full=Linoleate 8R-lipoxygenase; Includes: RecName: Full=9,12-octadecadienoate 8-hydroperoxide 8R-isomerase	50.9	0	1097.8	GO:0006979	P	K07766	E3.6.1.52	diphosphoinositol-polyphosphate diphosphatase	EC:3.6.1.52	0
TRINITY_DN24589_c1_g1_i2	4.32946	1.65838e-14	Ups	gi|169626156|ref|XP_001806480.1|	hypothetical protein SNOG_16357 [Parastagonospora nodorum SN15]	54.2	1.4e-68	270	--	--	--	--	--	--	--	--	--	--	--	--	--	--	--	--	--	--	--
TRINITY_DN33687_c0_g1_i22	-8.22106	2.19241e-14	Down	gi|169609715|ref|XP_001798276.1|	hypothetical protein SNOG_07950 [Parastagonospora nodorum SN15]	61.5	1.8e-242	850.5	gnl|CDD|228617	KOG0670, KOG0670, KOG0670, U4/U6-associated splicing factor PRP4 [RNA processing and modification].	42.659	1.61e-91	334	gi|2851498|sp|Q07538.2|PRP4_SCHPO	Q07538.2	RecName: Full=Serine/threonine-protein kinase prp4	40.6	4.1e-67	260.4	GO:0000166	F	--	--	--	--	--	--
TRINITY_DN6965_c0_g1_i1	-1.64306	2.22595e-14	Down	gi|1029184748|gb|OAL49317.1|	hypothetical protein IQ07DRAFT_588641 [Pyrenochaeta sp. DS3sAY3a]	47	1.5e-45	193.4	--	--	--	--	--	--	--	--	--	--	--	--	--	--	--	--	--	--	--
TRINITY_DN28745_c0_g1_i1	1.60177	6.88209e-14	Ups	gi|1029189338|gb|OAL53899.1|	hypothetical protein IQ07DRAFT_584488 [Pyrenochaeta sp. DS3sAY3a]	81.3	0	1119	gnl|CDD|230079	KOG2140, KOG2140, KOG2140, Uncharacterized conserved protein [General function prediction only].	56.481	0	723	gi|353526319|sp|Q96UL8.3|PCKA_EMENI	Q96UL8.3	RecName: Full=Phosphoenolpyruvate carboxykinase [ATP]	80.3	5.5e-286	987.3	GO:0005524	F	K13100	CWC22	pre-mRNA-splicing factor CWC22	--	0
TRINITY_DN33595_c1_g1_i34	-5.78946	7.38927e-14	Down	gi|1029184589|gb|OAL49158.1|	monosaccharide transporter-like protein [Pyrenochaeta sp. DS3sAY3a]	74.6	7.3e-258	901.7	gnl|CDD|228203	KOG0254, KOG0254, KOG0254, Predicted transporter (major facilitator superfamily) [General function prediction only].	37.121	2.88e-88	323	gi|729781|sp|P38695.1|HXT5_YEAST	P38695.1	RecName: Full=Probable glucose transporter HXT5	34	4.6e-80	303.5	GO:0022857	F	K08139	HXT	MFS transporter, SP family, sugar:H+ symporter	--	1	ko04113 Meiosis - yeast;
TRINITY_DN33655_c1_g1_i3	8.05101	7.63191e-14	Ups	gi|1028903115|gb|OAL05364.1|	ARM repeat-containing protein [Stagonospora sp. SRC1lsM3a]	87.6	1.1e-274	958	gnl|CDD|228116	KOG0166, KOG0166, KOG0166, Karyopherin (importin) alpha [Intracellular trafficking, secretion, and vesicular transport].	58.223	0	640	gi|1018737388|sp|G5EB89.1|KAPA_EMENI	G5EB89.1	RecName: Full=Importin subunit alpha; AltName: Full=Karyopherin alpha	79.3	1.6e-234	817	--	--	--	--	--	--	--	--
TRINITY_DN32582_c0_g3_i3	3.73113	8.62745e-14	Ups	gi|816350818|gb|KKK25558.1|	hypothetical protein ARAM_007253 [Aspergillus rambellii]	52.4	5.6e-155	556.6	gnl|CDD|228107	KOG0157, KOG0157, KOG0157, Cytochrome P450 CYP4/CYP19/CYP26 subfamilies [Secondary metabolites biosynthesis, transport and catabolism, Lipid transport and metabolism].	20.69	4.51e-39	149	gi|1042851628|sp|D7PI20.2|GSFF_PENAE	D7PI20.2	RecName: Full=Cytochrome P450 momooxygenase gsfF; AltName: Full=Griseofulvin synthesis protein F; Flags: Precursor	24.5	1.1e-28	129.4	--	--	--	--	--	--	--	--
TRINITY_DN44052_c0_g1_i1	1.68988	1.18967e-13	Ups	gi|1028895489|gb|OAK97751.1|	hypothetical protein IQ06DRAFT_379574 [Stagonospora sp. SRC1lsM3a]	76.4	0	1574.7	gnl|CDD|229011	KOG1065, KOG1065, KOG1065, Maltase glucoamylase and related hydrolases, glycosyl hydrolase family 31 [Carbohydrate transport and metabolism].	35.604	9.25e-105	352	gi|3023272|sp|Q12558.1|AGLU_ASPOR	Q12558.1	RecName: Full=Alpha-glucosidase; Short=AGL; AltName: Full=Maltase; Flags: Precursor	59	0	1192.6	--	--	K01187	malZ	alpha-glucosidase	EC:3.2.1.20	2	ko00052 Galactose metabolism;ko00500 Starch and sucrose metabolism;
TRINITY_DN33021_c0_g1_i2	-2.24649	1.32563e-13	Down	gi|169608584|ref|XP_001797711.1|	hypothetical protein SNOG_07374 [Parastagonospora nodorum SN15]	68	0	1321.2	--	--	--	--	--	--	--	--	--	--	--	--	--	--	--	--	--	--	--
TRINITY_DN32346_c0_g1_i3	1.489	1.40583e-13	Ups	gi|821057237|gb|KKY13274.1|	putative cytochrome p450 [Diplodia seriata]	59.6	3.7e-173	619	gnl|CDD|228107	KOG0157, KOG0157, KOG0157, Cytochrome P450 CYP4/CYP19/CYP26 subfamilies [Secondary metabolites biosynthesis, transport and catabolism, Lipid transport and metabolism].	25.102	3.86e-54	208	gi|74691409|sp|Q6UEG2.1|AFLN_ASPPA	Q6UEG2.1	RecName: Full=P450 monooxygenase AflN; AltName: Full=Aflatoxin biosynthesis protein N [Aspergillus parasiticus]	41.1	4.1e-117	425.2	--	--	--	--	--	--	--	--
TRINITY_DN64473_c0_g1_i1	2.23408	2.04651e-13	Ups	gi|1028903269|gb|OAL05518.1|	hypothetical protein IQ06DRAFT_265677 [Stagonospora sp. SRC1lsM3a]	67.1	1.4e-277	965.3	--	--	--	--	--	gi|961512592|sp|D4AS41.2|A7056_ARTBC	D4AS41.2	RecName: Full=Uncharacterized FAD-linked oxidoreductase ARB_02478; Flags: Precursor	28.3	6.3e-58	228	GO:0016614	F	--	--	--	--	--	--
TRINITY_DN3997_c0_g1_i1	2.20571	3.02272e-13	Ups	gi|627920938|ref|XP_007693132.1|	hypothetical protein COCMIDRAFT_109050 [Bipolaris oryzae ATCC 44560]	50.9	2.9e-35	158.7	--	--	--	--	--	--	--	--	--	--	--	--	--	--	--	--	--	--	--
TRINITY_DN30789_c0_g2_i1	2.08162	4.01242e-13	Ups	gi|1028899842|gb|OAL02095.1|	MFS general substrate transporter [Stagonospora sp. SRC1lsM3a]	77.4	8.4e-229	802.7	gnl|CDD|230472	KOG2533, KOG2533, KOG2533, Permease of the major facilitator superfamily [Carbohydrate transport and metabolism].	28.326	6.73e-104	353	gi|74638860|sp|Q9US44.1|YIZG_SCHPO	Q9US44.1	RecName: Full=Uncharacterized transporter C1002.16c	35.1	9.5e-77	290	GO:0016021	C	--	--	--	--	--	--
TRINITY_DN12977_c0_g3_i1	1.78558	5.78253e-13	Ups	gi|1028891995|gb|OAK94268.1|	phosphoribosylformylglycinamidine cyclo-ligase-like protein [Stagonospora sp. SRC1lsM3a]	89.7	0	1287.7	gnl|CDD|228186	KOG0237, KOG0237, KOG0237, Glycinamide ribonucleotide synthetase (GARS)/Aminoimidazole ribonucleotide synthetase (AIRS) [Nucleotide transport and metabolism].	58.402	4.97e-154	513	gi|125396|sp|P17423.4|KHSE_YEAST	P17423.4	RecName: Full=Homoserine kinase; Short=HK; Short=HSK	62.6	6.2e-125	450.7	GO:0006189	P	K00872	thrB1	homoserine kinase	EC:2.7.1.39	2	ko00260 Glycine, serine and threonine metabolism;ko01230 Biosynthesis of amino acids;
TRINITY_DN33640_c0_g1_i25	-8.48461	7.57251e-13	Down	gi|169624682|ref|XP_001805746.1|	hypothetical protein SNOG_15601 [Parastagonospora nodorum SN15]	76.2	0	1570.8	gnl|CDD|230002	KOG2063, KOG2063, KOG2063, Vacuolar assembly/sorting proteins VPS39/VAM6/VPS3 [Intracellular trafficking, secretion, and vesicular transport].	28.289	5.73e-64	243	gi|2497948|sp|Q12428.1|PRPD_YEAST	Q12428.1	RecName: Full=Probable 2-methylcitrate dehydratase; Short=2-MC dehydratase; AltName: Full=(2S,3S)-2-methylcitrate dehydratase	49.4	8.6e-124	448.7	GO:0006886	P	K01915	glnA, GLUL	glutamine synthetase	EC:6.3.1.2	8	ko00220 Arginine biosynthesis;ko00250 Alanine, aspartate and glutamate metabolism;ko00630 Glyoxylate and dicarboxylate metabolism;ko00910 Nitrogen metabolism;ko01230 Biosynthesis of amino acids;ko02020 Two-component system;ko04724 Glutamatergic synapse;ko04727 GABAergic synapse;
TRINITY_DN34721_c0_g1_i1	1.81292	7.80749e-13	Ups	gi|1029181754|gb|OAL46330.1|	alpha-glucosidase-like protein [Pyrenochaeta sp. DS3sAY3a]	78.5	0	1510	gnl|CDD|229011	KOG1065, KOG1065, KOG1065, Maltase glucoamylase and related hydrolases, glycosyl hydrolase family 31 [Carbohydrate transport and metabolism].	38.849	1.48e-109	369	gi|298351526|sp|A1D1E6.1|AGDC_NEOFI	A1D1E6.1	RecName: Full=Probable alpha/beta-glucosidase agdC; Flags: Precursor	57.5	8.4e-291	1001.1	GO:0004553	F	--	--	--	--	--	--
TRINITY_DN33674_c0_g1_i1	-7.81151	9.3167e-13	Down	gi|1029182785|gb|OAL47359.1|	hypothetical protein IQ07DRAFT_657784 [Pyrenochaeta sp. DS3sAY3a]	61.9	6.5e-153	551.2	--	--	--	--	--	--	--	--	--	--	--	--	--	--	--	--	--	--	--
TRINITY_DN33595_c1_g1_i28	1.88202	1.2056e-12	Ups	gi|1029184589|gb|OAL49158.1|	monosaccharide transporter-like protein [Pyrenochaeta sp. DS3sAY3a]	79.3	1.4e-264	924.1	gnl|CDD|228203	KOG0254, KOG0254, KOG0254, Predicted transporter (major facilitator superfamily) [General function prediction only].	39.837	5.05e-95	345	gi|729781|sp|P38695.1|HXT5_YEAST	P38695.1	RecName: Full=Probable glucose transporter HXT5	36.3	8.5e-87	325.9	GO:0055085	P	K08139	HXT	MFS transporter, SP family, sugar:H+ symporter	--	1	ko04113 Meiosis - yeast;
TRINITY_DN25353_c0_g1_i1	4.86442	2.47382e-12	Ups	gi|667716558|gb|KFA60026.1|	hypothetical protein S40285_08799 [Stachybotrys chlorohalonata IBT 40285]	44.3	3.3e-150	541.6	--	--	--	--	--	gi|1042851777|sp|G3Y415.1|YANR_ASPNA	G3Y415.1	RecName: Full=Transcription factor yanR; AltName: Full=Yanuthone D synthesis protein R	54.3	0.00027	49.3	--	--	--	--	--	--	--	--
TRINITY_DN33276_c0_g1_i17	-7.93772	3.56794e-12	Down	gi|1028892563|gb|OAK94834.1|	aldehyde dehydrogenase [Stagonospora sp. SRC1lsM3a]	81	1.8e-220	776.9	gnl|CDD|230389	KOG2450, KOG2450, KOG2450, Aldehyde dehydrogenase [Energy production and conversion].	44.397	1.48e-160	509	gi|108935817|sp|P40108.2|ALDH_DAVTA	P40108.2	RecName: Full=Aldehyde dehydrogenase; Short=ALDDH; Short=ALDH; AltName: Full=Allergen Cla h 3; AltName: Full=Allergen Cla h III; AltName: Allergen=Cla h 10	41.8	7.4e-103	378.6	--	--	--	--	--	--	--	--
TRINITY_DN33282_c0_g1_i3	-2.1274	3.79746e-12	Down	gi|1028898199|gb|OAL00454.1|	eukaryotic translation initiation factor 3 [Stagonospora sp. SRC1lsM3a]	96.7	2.5e-274	955.7	gnl|CDD|231609	KOG3677, KOG3677, KOG3677, RNA polymerase I-associated factor - PAF67 [Translation, ribosomal structure and biogenesis, Transcription].	39.268	1.35e-104	375	gi|224495935|sp|Q0UIU6.2|EIF3L_PHANO	Q0UIU6.2	RecName: Full=Eukaryotic translation initiation factor 3 subunit L; Short=eIF3l	95.3	5.9e-245	850.5	GO:0003743	F	K15029	EIF3L	translation initiation factor 3 subunit L	--	0
TRINITY_DN83772_c1_g1_i1	1.47073	5.3596e-12	Ups	gi|1029180598|gb|OAL45178.1|	D-xylose-proton symporter [Pyrenochaeta sp. DS3sAY3a]	84.2	0	1150.6	gnl|CDD|228203	KOG0254, KOG0254, KOG0254, Predicted transporter (major facilitator superfamily) [General function prediction only].	29.48	3.59e-95	318	gi|84028323|sp|P0AEP2.1|GALP_ECOL6	P0AEP1.1	RecName: Full=Galactose-proton symporter; AltName: Full=Galactose transporter	27.5	2.7e-41	172.9	--	--	--	--	--	--	--	--
TRINITY_DN44228_c0_g1_i1	2.16408	6.51547e-12	Ups	gi|396484826|ref|XP_003842024.1|	similar to benzoate 4-monooxygenase cytochrome P450 [Leptosphaeria maculans JN3]	61.5	7.1e-182	646	gnl|CDD|228107	KOG0157, KOG0157, KOG0157, Cytochrome P450 CYP4/CYP19/CYP26 subfamilies [Secondary metabolites biosynthesis, transport and catabolism, Lipid transport and metabolism].	22.397	3.2e-31	126	gi|3929362|sp|Q12645.1|PID9_FUSSO	Q12645.1	RecName: Full=Pisatin demethylase; AltName: Full=Cytochrome P450 57A1	24.6	5.4e-34	147.1	GO:0016491	F	--	--	--	--	--	--
TRINITY_DN6906_c1_g6_i1	2.57428	6.54399e-12	Ups	gi|1020706153|gb|KZM26228.1|	hypothetical protein ST47_g2624 [Ascochyta rabiei]	36.1	2.6e-10	75.1	--	--	--	--	--	--	--	--	--	--	--	--	--	--	--	--	--	--	--
TRINITY_DN33494_c1_g1_i1	-1.28858	1.1752e-11	Down	gi|1029189109|gb|OAL53670.1|	hypothetical protein IQ07DRAFT_608982 [Pyrenochaeta sp. DS3sAY3a]	79.8	6.6e-40	176	gnl|CDD|231389	KOG3451, KOG3451, KOG3451, Uncharacterized conserved protein [Function unknown].	29.577	9.56e-11	65.1	gi|410516936|sp|Q4HYI0.3|TFB5_GIBZE	Q4HYI0.3	RecName: Full=RNA polymerase II transcription factor B subunit 5; AltName: Full=General transcription and DNA repair factor IIH subunit 5; Short=TFIIH subunit 5	48.6	7e-11	72	--	--	--	--	--	--	--	--
TRINITY_DN29148_c0_g1_i1	3.65273	1.2651e-11	Ups	gi|1020708020|gb|KZM27862.1|	microtubule motor [Ascochyta rabiei]	78.3	1.6e-154	555.8	--	--	--	--	--	--	--	--	--	--	--	--	--	--	--	--	--	--	--
TRINITY_DN43991_c0_g1_i1	1.5527	1.59581e-11	Ups	gi|169609228|ref|XP_001798033.1|	hypothetical protein SNOG_07701 [Parastagonospora nodorum SN15]	79.3	6.6e-155	557.4	gnl|CDD|229378	KOG1437, KOG1437, KOG1437, Fasciclin and related adhesion glycoproteins [Cell wall/membrane/envelope biogenesis, Extracellular structures].	21.317	3.77e-12	68.2	gi|93138709|sp|Q15063.2|POSTN_HUMAN	Q15063.2	RecName: Full=Periostin; Short=PN; AltName: Full=Osteoblast-specific factor 2; Short=OSF-2; Flags: Precursor	26.7	6.1e-05	51.6	--	--	--	--	--	--	--	--
TRINITY_DN10259_c0_g2_i1	2.49093	3.05074e-11	Ups	gi|169619688|ref|XP_001803256.1|	hypothetical protein SNOG_13042 [Parastagonospora nodorum SN15]	78.2	1.7e-111	411.4	gnl|CDD|229552	KOG1611, KOG1611, KOG1611, Predicted short chain-type dehydrogenase [General function prediction only].	24.735	1.01e-20	89.4	--	--	--	--	--	--	GO:0000166	F	--	--	--	--	--	--
TRINITY_DN31761_c0_g1_i5	7.43438	3.15905e-11	Ups	gi|1027165538|gb|OAG25905.1|	hypothetical protein CC77DRAFT_1003937 [Alternaria alternata]	66.9	1.8e-283	984.9	--	--	--	--	--	--	--	--	--	--	--	--	--	--	--	--	--	--	--
TRINITY_DN73005_c0_g1_i1	-1.56329	3.80279e-11	Down	gi|1028901475|gb|OAL03726.1|	PLP-dependent transferase [Stagonospora sp. SRC1lsM3a]	64.5	1.4e-170	609	gnl|CDD|230081	KOG2142, KOG2142, KOG2142, Molybdenum cofactor sulfurase [Coenzyme transport and metabolism].	24.138	2.13e-34	139	gi|226707517|sp|A6SRX6.1|MOCOS_BOTFB	A6SRX6.1	RecName: Full=Molybdenum cofactor sulfurase; Short=MCS; Short=MOS; Short=MoCo sulfurase; AltName: Full=Molybdenum cofactor sulfurtransferase	49.4	7.3e-120	433	--	--	--	--	--	--	--	--
TRINITY_DN28635_c0_g1_i1	-1.73536	4.08981e-11	Down	gi|1020700141|gb|KZM20862.1|	amino acid transmembrane transporter [Ascochyta rabiei]	74.4	2.9e-242	848.2	gnl|CDD|229228	KOG1286, KOG1286, KOG1286, Amino acid transporters [Amino acid transport and metabolism].	35.305	3.25e-112	368	gi|74665559|sp|Q9URZ3.1|PUT4_SCHPO	Q9URZ3.1	RecName: Full=Probable proline-specific permease put4	37.3	2.2e-94	349.4	GO:0016020	C	K16261	YAT	yeast amino acid transporter	--	0
TRINITY_DN55506_c0_g1_i1	3.72486	9.87745e-11	Ups	gi|1029178977|gb|OAL43565.1|	RTA1-domain-containing protein [Pyrenochaeta sp. DS3sAY3a]	64.2	3.6e-108	400.6	--	--	--	--	--	--	--	--	--	--	--	--	--	--	--	--	--	--	--
TRINITY_DN18903_c0_g1_i1	3.07687	9.88148e-11	Ups	gi|1029178228|gb|OAL42824.1|	Low affinity iron permease [Pyrenochaeta sp. DS3sAY3a]	66.3	5.6e-190	673.3	--	--	--	--	--	gi|74624693|sp|Q9HFE1.1|FET4_SCHPO	Q9HFE1.1	RecName: Full=Low-affinity iron/zinc ion transport protein fet4	34.3	3.9e-80	300.8	--	--	--	--	--	--	--	--
TRINITY_DN44013_c0_g1_i1	1.56862	1.06099e-10	Ups	gi|1028904000|gb|OAL06249.1|	hypothetical protein IQ06DRAFT_313376 [Stagonospora sp. SRC1lsM3a]	79.6	1.1e-288	1001.9	--	--	--	--	--	gi|6685706|sp|O88807.1|PADI4_RAT	O88807.1	RecName: Full=Protein-arginine deiminase type-4; AltName: Full=PAD-R4; AltName: Full=Peptidylarginine deiminase IV; AltName: Full=Peptidylarginine deiminase type alpha; AltName: Full=Protein-arginine deiminase type IV	28.8	3.8e-37	158.7	--	--	--	--	--	--	--	--
TRINITY_DN29822_c0_g4_i1	2.13262	1.1105e-10	Ups	gi|1029189134|gb|OAL53695.1|	kinase-like protein [Pyrenochaeta sp. DS3sAY3a]	40.3	1.9e-125	459.1	gnl|CDD|228563	KOG0615, KOG0615, KOG0615, Serine/threonine protein kinase Chk2 and related proteins [Cell cycle control, cell division, chromosome partitioning].	28.302	2.69e-24	107	gi|12644173|sp|P23647.2|FUSED_DROME	P23647.2	RecName: Full=Serine/threonine-protein kinase fused	28.8	1.5e-14	83.2	--	--	--	--	--	--	--	--
TRINITY_DN83948_c0_g1_i1	1.61047	1.35052e-10	Ups	gi|1028894505|gb|OAK96771.1|	phosphate transporter [Stagonospora sp. SRC1lsM3a]	88.7	9.8e-310	1071.2	gnl|CDD|230432	KOG2493, KOG2493, KOG2493, Na+/Pi symporter [Inorganic ion transport and metabolism].	42.353	3.46e-53	196	gi|130117|sp|P15710.1|PHO4_NEUCR	P15710.1	RecName: Full=Phosphate-repressible phosphate permease pho-4	35.6	1.6e-100	368.6	GO:0005315	F	K14640	SLC20A, PIT	solute carrier family 20 (sodium-dependent phosphate transporter)	--	0
TRINITY_DN33264_c0_g1_i9	-1.77424	1.63263e-10	Down	gi|1028892959|gb|OAK95229.1|	HCP-like protein [Stagonospora sp. SRC1lsM3a]	72.9	0	1182.2	gnl|CDD|231203	KOG3265, KOG3265, KOG3265, Histone chaperone involved in gene silencing [Transcription, Chromatin structure and dynamics].	68.831	1.7e-81	272	gi|74674359|sp|Q4WXX5.1|ASF1_ASPFU	Q4WXX5.1	RecName: Full=Histone chaperone asf1; AltName: Full=Anti-silencing function protein 1	72.8	6.5e-70	270	--	--	K10753	ASF1	histone chaperone ASF1	--	0
TRINITY_DN8208_c0_g1_i1	2.16698	1.8223e-10	Ups	gi|1027161093|gb|OAG21467.1|	hypothetical protein CC77DRAFT_933645 [Alternaria alternata]	49.3	2.9e-51	211.8	--	--	--	--	--	--	--	--	--	--	--	--	--	--	--	--	--	--	--
TRINITY_DN33219_c0_g1_i1	-1.4842	1.87008e-10	Down	gi|1028904447|gb|OAL06695.1|	MFS general substrate transporter [Stagonospora sp. SRC1lsM3a]	66.6	6.8e-147	531.2	gnl|CDD|228203	KOG0254, KOG0254, KOG0254, Predicted transporter (major facilitator superfamily) [General function prediction only].	15.858	2.15e-13	73.2	gi|1035743483|sp|B6HJU0.1|ROQT_PENRW	B6HJU0.1	RecName: Full=Efflux pump roqT; AltName: Full=Roquefortine/meleagrin synthesis protein T	48.9	1.4e-84	316.6	--	--	--	--	--	--	--	--
TRINITY_DN44304_c0_g1_i1	1.8184	2.02595e-10	Ups	gi|1027156012|gb|OAG16400.1|	hypothetical protein CC77DRAFT_944761 [Alternaria alternata]	87.1	5.2e-269	935.6	gnl|CDD|228203	KOG0254, KOG0254, KOG0254, Predicted transporter (major facilitator superfamily) [General function prediction only].	23.293	1.71e-66	228	gi|1703215|sp|P53048.1|MAL11_YEAST	P53048.1	RecName: Full=General alpha-glucoside permease; AltName: Full=Maltose permease MAL11; AltName: Full=Maltose transport protein MAL11	40.6	7.7e-117	422.5	GO:0055085	P	--	--	--	--	--	--
TRINITY_DN12997_c0_g2_i1	-2.24243	2.09616e-10	Down	gi|1029189834|gb|OAL54394.1|	calcium/proton exchanger [Pyrenochaeta sp. DS3sAY3a]	69.6	2.7e-208	734.9	gnl|CDD|229339	KOG1397, KOG1397, KOG1397, Ca2+/H+ antiporter VCX1 and related proteins [Inorganic ion transport and metabolism].	39.819	4.18e-54	205	gi|74623660|sp|Q99385.1|VCX1_YEAST	Q99385.1	RecName: Full=Vacuolar calcium ion transporter; AltName: Full=High copy number undoes manganese protein 1; AltName: Full=Manganese resistance 1 protein; AltName: Full=Vacuolar Ca(2+)/H(+) exchanger	45.5	2e-39	166.4	GO:0016020	C	K07300	chaA, CAX	Ca2+:H+ antiporter	--	0
TRINITY_DN27597_c0_g2_i1	3.38843	2.44585e-10	Ups	gi|914762716|gb|KOC16531.1|	efflux pump antibiotic resistance protein, partial [Aspergillus flavus AF70]	52.7	6.9e-159	569.7	gnl|CDD|228203	KOG0254, KOG0254, KOG0254, Predicted transporter (major facilitator superfamily) [General function prediction only].	16.284	9.02e-16	78.6	gi|74629669|sp|Q8J0F3.1|MLCE_PENCI	Q8J0F3.1	RecName: Full=Efflux pump mlcE; AltName: Full=Compactin biosynthesis protein E	32.7	6.4e-78	293.1	--	--	--	--	--	--	--	--
TRINITY_DN14549_c0_g1_i1	1.90134	2.50163e-10	Ups	gi|169626162|ref|XP_001806483.1|	hypothetical protein SNOG_16360 [Parastagonospora nodorum SN15]	62.6	1.4e-96	362.8	--	--	--	--	--	--	--	--	--	--	--	--	--	--	--	--	--	--	--
TRINITY_DN31301_c0_g1_i7	2.02145	4.89974e-10	Ups	gi|1020705496|gb|KZM25621.1|	ATP binding [Ascochyta rabiei]	49.8	0	1174.5	gnl|CDD|228147	KOG0198, KOG0198, KOG0198, MEKK and related serine/threonine protein kinases [Signal transduction mechanisms].	25.581	4.34e-15	76.6	gi|74996870|sp|Q54PB4.1|MYLKE_DICDI	Q54PB4.1	RecName: Full=Probable myosin light chain kinase DDB_G0284661	30.1	8.1e-05	52.4	--	--	--	--	--	--	--	--
TRINITY_DN33456_c0_g1_i1	2.36389	5.76197e-10	Ups	gi|1027154996|gb|OAG15388.1|	P-loop containing nucleoside triphosphate hydrolase protein [Alternaria alternata]	77.2	0	3567.7	gnl|CDD|229746	KOG1807, KOG1807, KOG1807, Helicases [Replication, recombination and repair].	34.943	5.18e-87	316	gi|342187367|sp|Q8R151.3|ZNFX1_MOUSE	Q8R151.3	RecName: Full=NFX1-type zinc finger-containing protein 1	32.8	1.3e-62	244.2	GO:0005524	F	--	--	--	--	--	--
TRINITY_DN28777_c0_g1_i1	1.76032	5.9355e-10	Ups	gi|1029191799|gb|OAL56357.1|	PARP-domain-containing protein [Pyrenochaeta sp. DS3sAY3a]	66.1	1.2e-267	933.3	gnl|CDD|230676	KOG2737, KOG2737, KOG2737, Putative metallopeptidase [General function prediction only].	33.753	3.06e-94	341	gi|342161975|sp|E3RNJ5.1|AMPP2_PYRTT	E3RNJ5.1	RecName: Full=Probable Xaa-Pro aminopeptidase PTT_10145; AltName: Full=Aminoacylproline aminopeptidase; AltName: Full=Prolidase	64.5	2.1e-262	908.3	GO:0070011	F	K14213	PEPD	Xaa-Pro dipeptidase	EC:3.4.13.9	0
TRINITY_DN32836_c0_g1_i4	1.09519	8.65173e-10	Ups	gi|1029183910|gb|OAL48481.1|	DUF625-domain-containing protein [Pyrenochaeta sp. DS3sAY3a]	83.9	0	1389.8	gnl|CDD|230114	KOG2175, KOG2175, KOG2175, Protein predicted to be involved in carbohydrate metabolism [Carbohydrate transport and metabolism].	33.608	1.08e-87	297	gi|31340496|sp|Q9Y7J8.3|YGL1_SCHPO	Q9Y7J8.3	RecName: Full=Uncharacterized protein C216.01c	36.9	9.4e-116	421.4	--	--	K17491	SMEK, PPP4R3	protein phosphatase 4 regulatory subunit 3	--	2	ko04212 Longevity regulating pathway - worm;ko04922 Glucagon signaling pathway;
TRINITY_DN33687_c0_g1_i33	7.01394	8.93539e-10	Ups	gi|169609715|ref|XP_001798276.1|	hypothetical protein SNOG_07950 [Parastagonospora nodorum SN15]	61.5	1.6e-242	850.5	gnl|CDD|228617	KOG0670, KOG0670, KOG0670, U4/U6-associated splicing factor PRP4 [RNA processing and modification].	42.659	7.58e-97	334	gi|2851498|sp|Q07538.2|PRP4_SCHPO	Q07538.2	RecName: Full=Serine/threonine-protein kinase prp4	40.6	3.6e-67	260.4	GO:0000166	F	--	--	--	--	--	--
TRINITY_DN33595_c1_g1_i2	1.97593	1.03098e-09	Ups	gi|1029184589|gb|OAL49158.1|	monosaccharide transporter-like protein [Pyrenochaeta sp. DS3sAY3a]	79.3	9.3e-265	924.1	gnl|CDD|228203	KOG0254, KOG0254, KOG0254, Predicted transporter (major facilitator superfamily) [General function prediction only].	39.837	2.43e-95	345	gi|729781|sp|P38695.1|HXT5_YEAST	P38695.1	RecName: Full=Probable glucose transporter HXT5	36.3	5.9e-87	325.9	GO:0055085	P	K08139	HXT	MFS transporter, SP family, sugar:H+ symporter	--	1	ko04113 Meiosis - yeast;
TRINITY_DN31195_c0_g1_i4	1.56915	1.75225e-09	Ups	gi|1029190997|gb|OAL55556.1|	OPT superfamily oligopeptide transporter [Pyrenochaeta sp. DS3sAY3a]	67.8	1.3e-306	1063.1	gnl|CDD|230201	KOG2262, KOG2262, KOG2262, Sexual differentiation process protein ISP4 [Signal transduction mechanisms].	41	0	738	gi|74581946|sp|O14031.1|PGT1_SCHPO	O14031.1	RecName: Full=Glutathione transporter 1	37.7	4.8e-142	508.8	--	--	--	--	--	--	--	--
TRINITY_DN33269_c0_g1_i1	1.92045	2.35476e-09	Ups	gi|169601976|ref|XP_001794410.1|	hypothetical protein SNOG_03865 [Parastagonospora nodorum SN15]	84.9	3.9e-281	978.8	gnl|CDD|230472	KOG2533, KOG2533, KOG2533, Permease of the major facilitator superfamily [Carbohydrate transport and metabolism].	24.951	2.59e-95	346	gi|731893|sp|P40445.1|YIQ6_YEAST	P40445.1	RecName: Full=Uncharacterized transporter YIL166C	50.1	3.3e-156	556.2	GO:0016021	C	--	--	--	--	--	--
TRINITY_DN31783_c1_g3_i1	-1.13148	2.68178e-09	Down	gi|1028898973|gb|OAL01227.1|	hypothetical protein IQ06DRAFT_369287 [Stagonospora sp. SRC1lsM3a]	85.2	0	1270.4	gnl|CDD|228204	KOG0255, KOG0255, KOG0255, Synaptic vesicle transporter SVOP and related transporters (major facilitator superfamily) [General function prediction only].	31.651	6.54e-41	159	gi|74676396|sp|Q06451.1|TPO3_YEAST	Q06451.1	RecName: Full=Polyamine transporter 3	38.8	2.8e-40	170.2	GO:0005634	C	--	--	--	--	--	--
TRINITY_DN32349_c0_g2_i16	1.24164	2.74714e-09	Ups	gi|1028897678|gb|OAK99933.1|	hypothetical protein IQ06DRAFT_276344 [Stagonospora sp. SRC1lsM3a]	62.2	4.5e-159	572.4	--	--	--	--	--	--	--	--	--	--	--	--	--	--	--	--	--	--	--
TRINITY_DN28052_c0_g1_i1	3.07178	3.06356e-09	Ups	--	--	--	--	--	--	--	--	--	--	--	--	--	--	--	--	--	--	--	--	--	--	--	--
TRINITY_DN30424_c0_g2_i1	2.33649	3.24873e-09	Ups	gi|1029185334|gb|OAL49901.1|	malate synthase [Pyrenochaeta sp. DS3sAY3a]	93.4	4.9e-302	1047	gnl|CDD|229203	KOG1261, KOG1261, KOG1261, Malate synthase [Energy production and conversion].	59.74	0	781	gi|357529470|sp|P28344.3|MASY_EMENI	P28344.3	RecName: Full=Malate synthase, glyoxysomal	83.4	1.2e-266	921.8	GO:0004474	F	K01638	aceB, glcB	malate synthase	EC:2.3.3.9	3	ko00620 Pyruvate metabolism;ko00630 Glyoxylate and dicarboxylate metabolism;ko01200 Carbon metabolism;
TRINITY_DN32194_c1_g2_i2	-1.05408	3.2843e-09	Down	gi|1027223190|gb|OAG43855.1|	hypothetical protein AYO21_02082 [Fonsecaea monophora]	53.1	2.1e-265	926.4	gnl|CDD|228203	KOG0254, KOG0254, KOG0254, Predicted transporter (major facilitator superfamily) [General function prediction only].	39.837	3.42e-99	358	gi|51316439|sp|Q870L3.1|MIRC_EMENI	Q870L3.1	RecName: Full=Siderophore iron transporter mirC; AltName: Full=Major facilitator iron-regulated transporter C	48.8	8.7e-148	528.1	GO:0055085	P	K14713	SLC39A7, KE4, ZIP7	solute carrier family 39 (zinc transporter), member 7	--	0
TRINITY_DN33191_c1_g1_i10	6.84012	3.47654e-09	Ups	gi|1027156166|gb|OAG16553.1|	hypothetical protein CC77DRAFT_1023905 [Alternaria alternata]	32.2	1.2e-28	137.9	--	--	--	--	--	--	--	--	--	--	--	--	--	--	--	--	--	--	--
TRINITY_DN83874_c0_g1_i1	1.84598	5.25298e-09	Ups	gi|685853545|ref|XP_009253805.1|	hypothetical protein FPSE_02411 [Fusarium pseudograminearum CS3096]	36	1.2e-104	389.8	--	--	--	--	--	gi|30315956|sp|Q9UV10.1|HET6_NEUCR	Q9UV10.1	RecName: Full=Heterokaryon incompatibility protein 6, OR allele; Short=Het-6(OR)	36.9	3.3e-10	68.6	--	--	--	--	--	--	--	--
TRINITY_DN3270_c0_g2_i1	1.22052	5.57626e-09	Ups	gi|627825442|ref|XP_007685059.1|	hypothetical protein COCMIDRAFT_87265 [Bipolaris oryzae ATCC 44560]	81.3	1.7e-250	876.7	gnl|CDD|229806	KOG1867, KOG1867, KOG1867, Ubiquitin-specific protease [Posttranslational modification, protein turnover, chaperones].	37.36	8.31e-82	301	gi|1042851762|sp|D7PHY8.1|VRTL_PENAE	D7PHY8.1	RecName: Full=Efflux pump vrtL; AltName: Full=Viridicatumtoxin synthesis protein L	36.2	1.4e-80	304.7	--	--	K11366	USP22_27_51, UBP8	ubiquitin carboxyl-terminal hydrolase 22/27/51	EC:3.4.19.12	0
TRINITY_DN32089_c0_g1_i4	3.01383	5.63969e-09	Ups	gi|799240554|gb|KJZ69988.1|	hypothetical protein HIM_10633 [Hirsutella minnesotensis 3608]	29.2	8.2e-123	451.1	--	--	--	--	--	--	--	--	--	--	--	--	--	--	--	--	--	--	--
TRINITY_DN32464_c0_g1_i2	6.96694	6.19609e-09	Ups	gi|1028893489|gb|OAK95757.1|	ras GEF [Stagonospora sp. SRC1lsM3a]	70.7	0	1396.3	gnl|CDD|231355	KOG3417, KOG3417, KOG3417, Ras1 guanine nucleotide exchange factor [Signal transduction mechanisms].	24.262	2.2e-24	110	gi|399198|sp|Q02342.1|CDC25_LACKL	Q02342.1	RecName: Full=Cell division control protein 25	28.1	5.2e-41	172.9	GO:0007264	P	--	--	--	--	--	--
TRINITY_DN32917_c2_g1_i8	2.37429	6.32612e-09	Ups	gi|1029190813|gb|OAL55372.1|	carnitine acetyl transferas-like protein [Pyrenochaeta sp. DS3sAY3a]	89.2	0	1499.6	gnl|CDD|231651	KOG3719, KOG3719, KOG3719, Carnitine O-acyltransferase CPT2/YAT1 [Lipid transport and metabolism].	36.08	9.34e-169	538	gi|83300864|sp|P80235.2|CACM_YEAST	P80235.2	RecName: Full=Putative mitochondrial carnitine O-acetyltransferase	45	1.8e-124	448.7	GO:0016746	F	K00624	E2.3.1.7	carnitine O-acetyltransferase	EC:2.3.1.7	1	ko04146 Peroxisome;
TRINITY_DN32526_c0_g2_i9	7.01218	6.67237e-09	Ups	gi|1027156412|gb|OAG16798.1|	hypothetical protein CC77DRAFT_1023565 [Alternaria alternata]	89	0	1425.6	gnl|CDD|229924	KOG1985, KOG1985, KOG1985, Vesicle coat complex COPII, subunit SEC24/subunit SFB2 [Intracellular trafficking, secretion, and vesicular transport].	47.733	0	879	gi|158512661|sp|A1DP06.1|SEC24_NEOFI	A1DP06.1	RecName: Full=Protein transport protein SEC24	70.5	0	1113.2	--	--	--	--	--	--	--	--
TRINITY_DN33595_c1_g1_i12	-5.16659	6.78172e-09	Down	gi|1029184589|gb|OAL49158.1|	monosaccharide transporter-like protein [Pyrenochaeta sp. DS3sAY3a]	74.6	7.2e-258	901.7	gnl|CDD|228203	KOG0254, KOG0254, KOG0254, Predicted transporter (major facilitator superfamily) [General function prediction only].	37.121	2.86e-88	323	gi|729781|sp|P38695.1|HXT5_YEAST	P38695.1	RecName: Full=Probable glucose transporter HXT5	34	4.5e-80	303.5	GO:0022857	F	K08139	HXT	MFS transporter, SP family, sugar:H+ symporter	--	1	ko04113 Meiosis - yeast;
TRINITY_DN30564_c0_g1_i2	1.62116	6.92273e-09	Ups	gi|1028892795|gb|OAK95065.1|	transcription initiation factor TFIID subunit 5 [Stagonospora sp. SRC1lsM3a]	83	0	1162.5	gnl|CDD|228212	KOG0263, KOG0263, KOG0263, Transcription initiation factor TFIID, subunit TAF5 (also component of histone acetyltransferase SAGA) [Transcription].	34.529	6.88e-150	520	gi|26400378|sp|O13282.1|TAF5_SCHPO	O13282.1	RecName: Full=Transcription initiation factor TFIID subunit 5; AltName: Full=Transcription initiation factor TFIID 72 kDa subunit; Short=TAFII-72	37.9	1.7e-124	449.9	--	--	K03130	TAF5	transcription initiation factor TFIID subunit 5	--	2	ko03022 Basal transcription factors;ko05168 Herpes simplex infection;
TRINITY_DN14549_c0_g2_i1	1.778	8.48198e-09	Ups	gi|169626162|ref|XP_001806483.1|	hypothetical protein SNOG_16360 [Parastagonospora nodorum SN15]	59	3.3e-93	351.7	--	--	--	--	--	--	--	--	--	--	--	--	--	--	--	--	--	--	--
TRINITY_DN32312_c0_g1_i4	1.17369	8.95873e-09	Ups	gi|631376252|ref|XP_007922506.1|	hypothetical protein MYCFIDRAFT_45248 [Cercospora fijiensis CIRAD86]	60.3	0	1382.9	--	--	--	--	--	gi|116363|sp|P22637.2|CHOD_BREST	P22637.2	RecName: Full=Cholesterol oxidase; Short=CHOD; AltName: Full=Cholesterol isomerase; Flags: Precursor	37.7	5e-05	53.5	--	--	--	--	--	--	--	--
TRINITY_DN31823_c0_g3_i5	-1.34779	9.39377e-09	Down	gi|189210519|ref|XP_001941591.1|	hypothetical protein PTRG_11260 [Pyrenophora tritici-repentis Pt-1C-BFP]	75.8	3.8e-208	735.7	--	--	--	--	--	gi|20140994|sp|Q8YSU5.1|Y2987_NOSS1	Q8YSU5.1	RecName: Full=UPF0187 protein alr2987	25.8	1.8e-22	111.3	--	--	--	--	--	--	--	--
TRINITY_DN30127_c0_g1_i1	2.00807	1.39833e-08	Ups	gi|169626166|ref|XP_001806485.1|	hypothetical protein SNOG_16362 [Parastagonospora nodorum SN15]	63.4	9.3e-242	846.7	gnl|CDD|228171	KOG0222, KOG0222, KOG0222, Phenylalanine and histidine ammonia-lyase [Secondary metabolites biosynthesis, transport and catabolism].	34.473	1.21e-115	407	gi|30580473|sp|O93967.1|PALY_AMAMU	O93967.1	RecName: Full=Phenylalanine ammonia-lyase [Amanita muscaria]	38.3	3.5e-117	425.2	GO:0019752	P	--	--	--	--	--	--
TRINITY_DN32035_c0_g1_i1	6.65114	1.50353e-08	Ups	gi|1028893273|gb|OAK95542.1|	SUN-domain-containing protein [Stagonospora sp. SRC1lsM3a]	65.1	2.2e-169	605.1	--	--	--	--	--	gi|74668674|sp|Q4WGL5.1|SUN1_ASPFU	Q4WGL5.1	RecName: Full=Secreted beta-glucosidase sun1; Flags: Precursor	34.4	6e-56	220.7	--	--	--	--	--	--	--	--
TRINITY_DN30218_c0_g1_i2	-1.30417	1.5422e-08	Down	gi|1028898522|gb|OAL00777.1|	leptomycin B resistance protein pmd1 [Stagonospora sp. SRC1lsM3a]	73.1	0	1843.2	gnl|CDD|228006	KOG0055, KOG0055, KOG0055, Multidrug/pheromone exporter, ABC superfamily [Secondary metabolites biosynthesis, transport and catabolism].	37.219	0	919	gi|238054374|sp|P08183.3|MDR1_HUMAN	P08183.3	RecName: Full=Multidrug resistance protein 1; AltName: Full=ATP-binding cassette sub-family B member 1; AltName: Full=P-glycoprotein 1; AltName: CD_antigen=CD243	31.4	1.7e-166	589.3	GO:0005524	F	--	--	--	--	--	--
TRINITY_DN53278_c0_g1_i1	2.82767	2.11748e-08	Ups	gi|1029192402|gb|OAL56960.1|	MFS general substrate transporter [Pyrenochaeta sp. DS3sAY3a]	66.4	1.3e-175	625.2	gnl|CDD|230443	KOG2504, KOG2504, KOG2504, Monocarboxylate transporter [Carbohydrate transport and metabolism].	27.376	4.17e-66	227	--	--	--	--	--	--	--	--	--	--	--	--	--	--
TRINITY_DN28337_c0_g1_i1	3.33706	2.12858e-08	Ups	gi|1029190052|gb|OAL54612.1|	hypothetical protein IQ07DRAFT_273661 [Pyrenochaeta sp. DS3sAY3a]	66.2	5.6e-111	410.2	--	--	--	--	--	--	--	--	--	--	--	--	--	--	--	--	--	--	--
TRINITY_DN12977_c0_g1_i1	1.23414	2.15959e-08	Ups	gi|1028891994|gb|OAK94267.1|	P-loop containing nucleoside triphosphate hydrolase protein [Stagonospora sp. SRC1lsM3a]	82.5	1.9e-163	585.5	gnl|CDD|228689	KOG0742, KOG0742, KOG0742, AAA+-type ATPase [Posttranslational modification, protein turnover, chaperones].	25.294	9.8e-11	63.5	gi|74583857|sp|Q12529.1|SET6_YEAST	Q12529.1	RecName: Full=Potential protein lysine methyltransferase SET6; AltName: Full=SET domain-containing protein 6	44.1	1.9e-12	76.3	--	--	--	--	--	--	--	--
TRINITY_DN59059_c0_g1_i1	6.5964	2.26212e-08	Ups	--	--	--	--	--	--	--	--	--	--	--	--	--	--	--	--	--	--	--	--	--	--	--	--
TRINITY_DN32970_c0_g1_i5	-1.73084	2.29161e-08	Down	gi|1028899032|gb|OAL01286.1|	response regulator [Stagonospora sp. SRC1lsM3a]	85	9e-307	1063.5	gnl|CDD|229402	KOG1461, KOG1461, KOG1461, Translation initiation factor 2B, epsilon subunit (eIF-2Bepsilon/GCD6) [Translation, ribosomal structure and biogenesis].	42.266	1.51e-132	468	gi|74698267|sp|Q9P3U4.1|HEL1_SCHPO	Q9P3U4.1	RecName: Full=E3 ubiquitin-protein ligase dbl4; AltName: Full=DNA-break-localizing protein 4; AltName: Full=Histone E3 ligase 1	52.6	3e-154	549.3	GO:0005634	C	K03240	EIF2B5	translation initiation factor eIF-2B subunit epsilon	--	1	ko03013 RNA transport;
TRINITY_DN33611_c1_g2_i5	6.6651	2.53018e-08	Ups	gi|1028900432|gb|OAL02684.1|	ATP-dependent RNA helicase MSS116, mitochondrial [Stagonospora sp. SRC1lsM3a]	85.1	8.2e-267	930.2	gnl|CDD|228291	KOG0342, KOG0342, KOG0342, ATP-dependent RNA helicase pitchoune [RNA processing and modification].	37.32	1.34e-100	361	gi|118585849|sp|Q0UG00.1|MS116_PHANO	Q0UG00.1	RecName: Full=ATP-dependent RNA helicase MSS116, mitochondrial; Flags: Precursor	86.7	1.6e-268	928.3	GO:0006397	P	--	--	--	--	--	--
TRINITY_DN32346_c0_g1_i6	2.69681	2.93785e-08	Ups	gi|821057237|gb|KKY13274.1|	putative cytochrome p450 [Diplodia seriata]	59.6	3.8e-173	619	gnl|CDD|228107	KOG0157, KOG0157, KOG0157, Cytochrome P450 CYP4/CYP19/CYP26 subfamilies [Secondary metabolites biosynthesis, transport and catabolism, Lipid transport and metabolism].	25.102	3.92e-54	208	gi|74691409|sp|Q6UEG2.1|AFLN_ASPPA	Q6UEG2.1	RecName: Full=P450 monooxygenase AflN; AltName: Full=Aflatoxin biosynthesis protein N [Aspergillus parasiticus]	41.1	4.2e-117	425.2	--	--	--	--	--	--	--	--
TRINITY_DN27662_c0_g2_i1	1.95993	2.94382e-08	Ups	gi|1028899161|gb|OAL01415.1|	leucine carboxyl methyltransferase [Stagonospora sp. SRC1lsM3a]	69.7	2.7e-140	509.6	gnl|CDD|231156	KOG3218, KOG3218, KOG3218, RNA polymerase, 25-kDa subunit (common to polymerases I, II and III) [Transcription].	41.256	6.29e-61	229	gi|357528816|sp|Q5AQJ2.2|LCMT1_EMENI	Q5AQJ2.2	RecName: Full=Leucine carboxyl methyltransferase 1; AltName: Full=Protein phosphatase methyltransferase 1; AltName: Full=[Phosphatase 2A protein]-leucine-carboxy methyltransferase 1	44.4	1.2e-69	267.3	GO:0016740	F	K03013	RPB5, POLR2E	DNA-directed RNA polymerases I, II, and III subunit RPABC1	--	6	ko00230 Purine metabolism;ko00240 Pyrimidine metabolism;ko03020 RNA polymerase;ko04623 Cytosolic DNA-sensing pathway;ko05016 Huntington's disease;ko05169 Epstein-Barr virus infection;
TRINITY_DN73211_c0_g2_i1	1.37958	3.70066e-08	Ups	gi|751753196|gb|KIN01375.1|	hypothetical protein OIDMADRAFT_163839 [Oidiodendron maius Zn]	45.4	0	1290.4	gnl|CDD|228016	KOG0065, KOG0065, KOG0065, Pleiotropic drug resistance proteins (PDR1-15), ABC superfamily [Secondary metabolites biosynthesis, transport and catabolism].	34.571	0	1211	gi|1168874|sp|P43071.1|CDR1_CANAX	P43071.1	RecName: Full=Multidrug resistance protein CDR1	41.5	0	1114.4	--	--	--	--	--	--	--	--
TRINITY_DN31811_c0_g1_i5	1.57179	3.83196e-08	Ups	gi|949391463|dbj|GAP85610.1|	putative cytochrome p450 [Rosellinia necatrix]	58.6	5.3e-190	675.2	gnl|CDD|228107	KOG0157, KOG0157, KOG0157, Cytochrome P450 CYP4/CYP19/CYP26 subfamilies [Secondary metabolites biosynthesis, transport and catabolism, Lipid transport and metabolism].	20.945	9.4e-36	148	gi|961512592|sp|D4AS41.2|A7056_ARTBC	D4AS41.2	RecName: Full=Uncharacterized FAD-linked oxidoreductase ARB_02478; Flags: Precursor	27.9	8.6e-53	211.8	--	--	--	--	--	--	--	--
TRINITY_DN6896_c0_g1_i1	1.22234	4.78538e-08	Ups	gi|1029192190|gb|OAL56748.1|	aldehyde dehydrogenase-like protein [Pyrenochaeta sp. DS3sAY3a]	90.2	4.5e-267	931.8	gnl|CDD|230389	KOG2450, KOG2450, KOG2450, Aldehyde dehydrogenase [Energy production and conversion].	58.765	0	743	gi|74638854|sp|Q9URW9.1|YLX7_SCHPO	Q9URW9.1	RecName: Full=Putative aldehyde dehydrogenase-like protein C922.07c	55.5	4.4e-159	565.5	GO:0055114	P	K06269	PPP1C	serine/threonine-protein phosphatase PP1 catalytic subunit	EC:3.1.3.16	21	ko03015 mRNA surveillance pathway;ko04022 cGMP-PKG signaling pathway;ko04024 cAMP signaling pathway;ko04113 Meiosis - yeast;ko04114 Oocyte meiosis;ko04261 Adrenergic signaling in cardiomyocytes;ko04270 Vascular smooth muscle contraction;ko04390 Hippo signaling pathway;ko04510 Focal adhesion;ko04611 Platelet activation;ko04720 Long-term potentiation;ko04728 Dopaminergic synapse;ko04750 Inflammator…
TRINITY_DN32349_c0_g2_i13	1.19346	5.15425e-08	Ups	gi|1028897678|gb|OAK99933.1|	hypothetical protein IQ06DRAFT_276344 [Stagonospora sp. SRC1lsM3a]	62.2	4.5e-159	572.4	--	--	--	--	--	--	--	--	--	--	--	--	--	--	--	--	--	--	--
TRINITY_DN25740_c0_g2_i1	-1.26687	5.6563e-08	Down	gi|1028893681|gb|OAK95949.1|	MFS monosaccharide transporter-like protein [Stagonospora sp. SRC1lsM3a]	73.3	0	1335.9	gnl|CDD|228857	KOG0911, KOG0911, KOG0911, Glutaredoxin-related protein [Posttranslational modification, protein turnover, chaperones].	56	9.52e-40	162	gi|263429059|sp|B2W1P8.1|GET1_PYRTR	B2W1P8.1	RecName: Full=Protein get1; AltName: Full=Guided entry of tail-anchored proteins 1	75.1	1.6e-92	344.4	--	--	K07390	grxD, GLRX5	monothiol glutaredoxin	--	0
TRINITY_DN27779_c0_g1_i1	6.43577	5.92285e-08	Ups	gi|1027160329|gb|OAG20705.1|	sure-like protein [Alternaria alternata]	80.4	2.7e-85	325.9	--	--	--	--	--	--	--	--	--	--	--	GO:0016787	F	--	--	--	--	--	--
TRINITY_DN32374_c0_g1_i3	2.17129	6.95958e-08	Ups	gi|1028903031|gb|OAL05280.1|	geranylgeranyl pyrophosphate synthetase [Stagonospora sp. SRC1lsM3a]	95.8	9.5e-86	325.1	gnl|CDD|228724	KOG0777, KOG0777, KOG0777, Geranylgeranyl pyrophosphate synthase/Polyprenyl synthetase [Coenzyme transport and metabolism].	56.024	7.91e-81	241	gi|166214942|sp|P24322.2|GGPPS_NEUCR	P24322.2	RecName: Full=Geranylgeranyl pyrophosphate synthase; Short=GGPP synthase; Short=GGPPSase; AltName: Full=(2E,6E)-farnesyl diphosphate synthase; AltName: Full=Albino-3 protein; AltName: Full=Dimethylallyltranstransferase; AltName: Full=Farnesyl diphosphate synthase; AltName: Full=Farnesyltranstransferase; AltName: Full=Geranylgeranyl diphosphate synthase; AltName: Full=Geranyltranstransferase	74.1	1.2e-65	250.8	GO:0016740	F	--	--	--	--	--	--
TRINITY_DN19582_c0_g1_i1	1.54098	6.98395e-08	Ups	gi|1027147758|gb|OAG08206.1|	hypothetical protein CC84DRAFT_1162197 [Paraphaeosphaeria sporulosa]	64	1.9e-92	349.7	--	--	--	--	--	--	--	--	--	--	--	--	--	--	--	--	--	--	--
TRINITY_DN31904_c0_g1_i4	5.03576	7.09042e-08	Ups	gi|169606888|ref|XP_001796864.1|	hypothetical protein SNOG_06494 [Parastagonospora nodorum SN15]	74.6	1.6e-276	961.4	gnl|CDD|229205	KOG1263, KOG1263, KOG1263, Multicopper oxidases [Secondary metabolites biosynthesis, transport and catabolism].	28.355	4.84e-94	328	gi|119364608|sp|Q12570.3|LAC1_BOTFU	Q12570.3	RecName: Full=Laccase-1; AltName: Full=Benzenediol:oxygen oxidoreductase 1; AltName: Full=Diphenol oxidase 1; AltName: Full=Urishiol oxidase 1; Flags: Precursor	44.9	9.1e-129	463	GO:0008061	F	--	--	--	--	--	--
TRINITY_DN31811_c0_g1_i2	2.06509	7.10829e-08	Ups	gi|949391463|dbj|GAP85610.1|	putative cytochrome p450 [Rosellinia necatrix]	58.6	5.3e-190	675.2	gnl|CDD|228107	KOG0157, KOG0157, KOG0157, Cytochrome P450 CYP4/CYP19/CYP26 subfamilies [Secondary metabolites biosynthesis, transport and catabolism, Lipid transport and metabolism].	20.945	9.52e-36	148	gi|961512592|sp|D4AS41.2|A7056_ARTBC	D4AS41.2	RecName: Full=Uncharacterized FAD-linked oxidoreductase ARB_02478; Flags: Precursor	27.9	8.7e-53	211.8	--	--	--	--	--	--	--	--
TRINITY_DN32384_c0_g1_i5	5.26722	8.89143e-08	Ups	gi|1029179705|gb|OAL44289.1|	hypothetical protein IQ07DRAFT_649330 [Pyrenochaeta sp. DS3sAY3a]	63	2e-109	405.6	--	--	--	--	--	--	--	--	--	--	--	--	--	--	--	--	--	--	--
TRINITY_DN44133_c0_g1_i1	-1.24333	9.51015e-08	Down	gi|1029185004|gb|OAL49572.1|	hypothetical protein IQ07DRAFT_568601 [Pyrenochaeta sp. DS3sAY3a]	67.9	1.9e-248	868.2	gnl|CDD|231409	KOG3471, KOG3471, KOG3471, RNA polymerase II transcription initiation/nucleotide excision repair factor TFIIH, subunit TFB2 [Transcription, Replication, recombination and repair].	41.518	9.18e-132	437	gi|62901293|sp|Q6BZX4.1|TFB2_YARLI	Q6BZX4.1	RecName: Full=RNA polymerase II transcription factor B subunit 2; AltName: Full=RNA polymerase II transcription factor B 52 kDa subunit; AltName: Full=RNA polymerase II transcription factor B p52 subunit	45.3	5e-98	360.9	GO:0016020	C	--	--	--	--	--	--
TRINITY_DN27036_c0_g1_i4	2.03106	9.92568e-08	Ups	gi|953402020|ref|XP_014545016.1|	Aspartate/other aminotransferase, partial [Metarhizium brunneum ARSEF 3297]	67.9	1.8e-139	506.5	gnl|CDD|229354	KOG1412, KOG1412, KOG1412, Aspartate aminotransferase/Glutamic oxaloacetic transaminase AAT2/GOT1 [Amino acid transport and metabolism].	43.944	1.27e-107	376	gi|74582081|sp|O42652.1|AATC_SCHPO	O42652.1	RecName: Full=Aspartate aminotransferase, cytoplasmic; AltName: Full=Transaminase A	44.2	1.2e-80	303.5	--	--	--	--	--	--	--	--
TRINITY_DN32917_c2_g1_i3	2.36249	1.02268e-07	Ups	gi|1028899701|gb|OAL01954.1|	carnitine acetyl transferas-like protein [Stagonospora sp. SRC1lsM3a]	86.2	0	1486.9	gnl|CDD|231651	KOG3719, KOG3719, KOG3719, Carnitine O-acyltransferase CPT2/YAT1 [Lipid transport and metabolism].	36.08	2.21e-166	538	gi|83300864|sp|P80235.2|CACM_YEAST	P80235.2	RecName: Full=Putative mitochondrial carnitine O-acetyltransferase	45	2e-124	448.7	GO:0016746	F	K00624	E2.3.1.7	carnitine O-acetyltransferase	EC:2.3.1.7	1	ko04146 Peroxisome;
TRINITY_DN53482_c0_g1_i1	-1.229	1.07673e-07	Down	gi|1028902570|gb|OAL04820.1|	hypothetical protein IQ06DRAFT_333123 [Stagonospora sp. SRC1lsM3a]	51.7	3.9e-54	222.2	--	--	--	--	--	--	--	--	--	--	--	--	--	--	--	--	--	--	--
TRINITY_DN33711_c0_g2_i19	-6.35868	1.23739e-07	Down	gi|1029183255|gb|OAL47827.1|	GDSL lipase/acylhydrolase family protein-like protein [Pyrenochaeta sp. DS3sAY3a]	70.2	1.5e-139	507.3	--	--	--	--	--	gi|1008808670|sp|A7J2C6.1|AES1_HYPJE	A7J2C6.1	RecName: Full=Acetylesterase; AltName: Full=Carbohydrate esterase family 16 protein; Flags: Precursor	40.2	9.1e-66	254.6	GO:0016788	F	--	--	--	--	--	--
TRINITY_DN29117_c0_g1_i3	6.34837	1.27988e-07	Ups	--	--	--	--	--	--	--	--	--	--	--	--	--	--	--	--	--	--	--	--	--	--	--	--
TRINITY_DN29858_c1_g1_i1	1.39692	1.34102e-07	Ups	gi|1029187289|gb|OAL51853.1|	PNTB-domain-containing protein [Pyrenochaeta sp. DS3sAY3a]	84.7	0	1845.1	--	--	--	--	--	gi|51338801|sp|Q13423.3|NNTM_HUMAN	Q13423.3	RecName: Full=NAD(P) transhydrogenase, mitochondrial; AltName: Full=Nicotinamide nucleotide transhydrogenase; AltName: Full=Pyridine nucleotide transhydrogenase; Flags: Precursor	51.9	3.7e-285	982.6	--	--	K00323	NNT	NAD(P) transhydrogenase	EC:1.6.1.2	1	ko00760 Nicotinate and nicotinamide metabolism;
TRINITY_DN32460_c0_g1_i1	1.98369	1.42165e-07	Ups	--	--	--	--	--	--	--	--	--	--	--	--	--	--	--	--	--	--	--	--	--	--	--	--
TRINITY_DN32809_c0_g1_i1	3.2383	1.44013e-07	Ups	gi|1027166190|gb|OAG26557.1|	hypothetical protein CC77DRAFT_1004490 [Alternaria alternata]	60.9	2.6e-16	97.1	--	--	--	--	--	--	--	--	--	--	--	--	--	--	--	--	--	--	--
TRINITY_DN33494_c1_g1_i12	-1.20261	1.54265e-07	Down	gi|1029189109|gb|OAL53670.1|	hypothetical protein IQ07DRAFT_608982 [Pyrenochaeta sp. DS3sAY3a]	79.8	6.7e-40	176	gnl|CDD|231389	KOG3451, KOG3451, KOG3451, Uncharacterized conserved protein [Function unknown].	29.577	9.67e-11	65.1	gi|410516936|sp|Q4HYI0.3|TFB5_GIBZE	Q4HYI0.3	RecName: Full=RNA polymerase II transcription factor B subunit 5; AltName: Full=General transcription and DNA repair factor IIH subunit 5; Short=TFIIH subunit 5	48.6	7.1e-11	72	--	--	--	--	--	--	--	--
TRINITY_DN29716_c1_g1_i1	2.15515	1.65761e-07	Ups	gi|189210872|ref|XP_001941767.1|	conserved hypothetical protein [Pyrenophora tritici-repentis Pt-1C-BFP]	60.8	0	1732.2	gnl|CDD|228997	KOG1051, KOG1051, KOG1051, Chaperone HSP104 and related ATP-dependent Clp proteases [Posttranslational modification, protein turnover, chaperones].	40.466	0	824	gi|44889002|sp|P31540.2|HSP98_NEUCR	P31540.2	RecName: Full=Heat shock protein hsp98; AltName: Full=Protein aggregation-remodeling factor hsp98	74.8	0	1303.5	GO:0017111	F	--	--	--	--	--	--
TRINITY_DN33276_c0_g1_i28	-6.32382	1.72047e-07	Down	gi|1028892563|gb|OAK94834.1|	aldehyde dehydrogenase [Stagonospora sp. SRC1lsM3a]	81	1.8e-220	776.9	gnl|CDD|230389	KOG2450, KOG2450, KOG2450, Aldehyde dehydrogenase [Energy production and conversion].	44.397	1.5e-160	509	gi|108935817|sp|P40108.2|ALDH_DAVTA	P40108.2	RecName: Full=Aldehyde dehydrogenase; Short=ALDDH; Short=ALDH; AltName: Full=Allergen Cla h 3; AltName: Full=Allergen Cla h III; AltName: Allergen=Cla h 10	41.8	7.5e-103	378.6	--	--	--	--	--	--	--	--
TRINITY_DN32936_c1_g2_i6	-2.06228	1.83535e-07	Down	gi|1028903322|gb|OAL05571.1|	hypothetical protein IQ06DRAFT_239787 [Stagonospora sp. SRC1lsM3a]	56.8	1.1e-245	860.9	gnl|CDD|230714	KOG2775, KOG2775, KOG2775, Metallopeptidase [General function prediction only].	53.168	1.61e-123	439	gi|332310263|sp|E3RD74.1|MAP22_PYRTT	E3RD74.1	RecName: Full=Methionine aminopeptidase 2-2; Short=MAP 2-2; Short=MetAP 2-2; AltName: Full=Peptidase M	70.3	2.5e-187	659.4	--	--	K01265	map	methionyl aminopeptidase	EC:3.4.11.18	0
TRINITY_DN31625_c0_g1_i5	1.94687	3.63982e-07	Ups	gi|1028899191|gb|OAL01445.1|	hypothetical protein IQ06DRAFT_274527 [Stagonospora sp. SRC1lsM3a]	74	5.8e-232	812.8	--	--	--	--	--	--	--	--	--	--	--	--	--	--	--	--	--	--	--
TRINITY_DN33595_c1_g1_i35	-5.17847	3.7146e-07	Down	gi|1029184589|gb|OAL49158.1|	monosaccharide transporter-like protein [Pyrenochaeta sp. DS3sAY3a]	74.6	7.3e-258	901.7	gnl|CDD|228203	KOG0254, KOG0254, KOG0254, Predicted transporter (major facilitator superfamily) [General function prediction only].	37.121	2.9e-88	323	gi|729781|sp|P38695.1|HXT5_YEAST	P38695.1	RecName: Full=Probable glucose transporter HXT5	34	4.6e-80	303.5	GO:0022857	F	K08139	HXT	MFS transporter, SP family, sugar:H+ symporter	--	1	ko04113 Meiosis - yeast;
TRINITY_DN33941_c0_g1_i1	1.62273	3.81191e-07	Ups	gi|1029183181|gb|OAL47753.1|	hypothetical protein IQ07DRAFT_484518, partial [Pyrenochaeta sp. DS3sAY3a]	53.5	8.6e-91	343.6	--	--	--	--	--	--	--	--	--	--	--	--	--	--	--	--	--	--	--
TRINITY_DN28415_c0_g1_i1	-1.11274	3.8902e-07	Down	gi|701669626|gb|AIW00665.1|	FAD/FMN-dependent oxidoreductase [Shiraia sp. slf14]	92.3	3.9e-297	1030.8	gnl|CDD|229173	KOG1231, KOG1231, KOG1231, Proteins containing the FAD binding domain [Energy production and conversion].	24.719	4.65e-08	55.8	gi|961512539|sp|D4B1P2.1|A2372_ARTBC	D4B1P2.1	RecName: Full=Uncharacterized FAD-linked oxidoreductase ARB_02372; Flags: Precursor	31	4.1e-26	122.9	--	--	--	--	--	--	--	--
TRINITY_DN64148_c0_g1_i1	-1.54987	3.93689e-07	Down	gi|1028899822|gb|OAL02075.1|	hypothetical protein IQ06DRAFT_335072 [Stagonospora sp. SRC1lsM3a]	62.3	2.8e-214	754.6	--	--	--	--	--	gi|6685436|sp|O74631.1|FD123_TRAVE	O74631.1	RecName: Full=Protein FDD123; AltName: Full=CvHSP30/1	38.7	7.7e-45	184.1	--	--	--	--	--	--	--	--
TRINITY_DN30305_c0_g1_i2	-1.40971	4.85836e-07	Down	gi|1028903480|gb|OAL05729.1|	Lycopene beta-cyclase [Stagonospora sp. SRC1lsM3a]	68.8	1.8e-211	745.7	gnl|CDD|230997	KOG3059, KOG3059, KOG3059, N-acetylglucosaminyltransferase complex, subunit PIG-C/GPI2, required for phosphatidylinositol biosynthesis [Lipid transport and metabolism].	34.713	6.61e-62	231	gi|121921264|sp|Q0V6M5.1|LCPS_PHANO	Q0V6M5.1	RecName: Full=Bifunctional lycopene cyclase/phytoene synthase; Includes: RecName: Full=Lycopene beta-cyclase; AltName: Full=Lycopene cyclase; Includes: RecName: Full=Phytoene synthase	66.9	7.8e-205	716.1	GO:0016020	C	--	--	--	--	--	--
TRINITY_DN32010_c5_g2_i1	-1.00745	4.9889e-07	Down	gi|1028897165|gb|OAK99421.1|	DUF292-domain-containing protein [Stagonospora sp. SRC1lsM3a]	69.4	1.2e-95	360.9	gnl|CDD|229966	KOG2027, KOG2027, KOG2027, Spindle pole body protein [Cytoskeleton].	44.253	2.56e-43	163	gi|1730636|sp|P53843.1|IST1_YEAST	P53843.1	RecName: Full=Vacuolar protein sorting-associated protein IST1; AltName: Full=Increased sodium tolerance protein 1	38.4	1.2e-29	134	--	--	--	--	--	--	--	--
TRINITY_DN31313_c0_g2_i1	1.23263	5.01555e-07	Ups	gi|1028899053|gb|OAL01307.1|	hypothetical protein IQ06DRAFT_139753 [Stagonospora sp. SRC1lsM3a]	69.3	0	2278.1	gnl|CDD|228467	KOG0519, KOG0519, KOG0519, Sensory transduction histidine kinase [Signal transduction mechanisms].	31.579	3.11e-27	120	gi|74625422|sp|Q9P7Q7.1|MAK1_SCHPO	Q9P7Q7.1	RecName: Full=Peroxide stress-activated histidine kinase mak1; AltName: Full=His-Asp phosphorelay kinase phk3; AltName: Full=Mcs4-associated kinase 1	43.3	4.8e-68	262.7	GO:0007165	P	--	--	--	--	--	--
TRINITY_DN6773_c0_g1_i1	1.14425	5.51569e-07	Ups	gi|1028901652|gb|OAL03903.1|	hypothetical protein IQ06DRAFT_270136 [Stagonospora sp. SRC1lsM3a]	80.9	1.7e-266	928.7	gnl|CDD|231998	KOG4067, KOG4067, KOG4067, Uncharacterized conserved protein [Function unknown].	33.032	1.71e-31	133	gi|391358141|sp|Q568T4.2|HIKES_DANRE	Q568T4.2	RecName: Full=Protein Hikeshi	42.2	1.7e-09	67.4	--	--	--	--	--	--	--	--
TRINITY_DN33595_c1_g1_i13	-4.87261	5.99586e-07	Down	gi|1029184589|gb|OAL49158.1|	monosaccharide transporter-like protein [Pyrenochaeta sp. DS3sAY3a]	74.6	7.3e-258	901.7	gnl|CDD|228203	KOG0254, KOG0254, KOG0254, Predicted transporter (major facilitator superfamily) [General function prediction only].	37.121	2.89e-88	323	gi|729781|sp|P38695.1|HXT5_YEAST	P38695.1	RecName: Full=Probable glucose transporter HXT5	34	4.6e-80	303.5	GO:0022857	F	K08139	HXT	MFS transporter, SP family, sugar:H+ symporter	--	1	ko04113 Meiosis - yeast;
TRINITY_DN33319_c0_g1_i4	-2.45764	6.63725e-07	Down	gi|1027157211|gb|OAG17595.1|	amino acid transporter [Alternaria alternata]	75.7	3.4e-228	801.2	gnl|CDD|229231	KOG1289, KOG1289, KOG1289, Amino acid transporters [Amino acid transport and metabolism].	31.753	2.93e-87	296	gi|117619|sp|P19807.1|HNM1_YEAST	P19807.1	RecName: Full=Choline transport protein	28.4	1.1e-49	200.7	GO:0016021	C	--	--	--	--	--	--
TRINITY_DN64176_c0_g1_i1	-1.45001	6.82225e-07	Down	gi|1028896469|gb|OAK98726.1|	hypothetical protein IQ06DRAFT_225712 [Stagonospora sp. SRC1lsM3a]	67.4	1.9e-98	369.8	gnl|CDD|231056	KOG3118, KOG3118, KOG3118, Disrupter of silencing SAS10 [Chromatin structure and dynamics].	40.708	1.28e-10	62.8	gi|56404750|sp|Q12136.1|SAS10_YEAST	Q12136.1	RecName: Full=Something about silencing protein 10; AltName: Full=U three protein 3; AltName: Full=U3 small nucleolar RNA-associated protein 3; AltName: Full=U3 snoRNA-associated protein 11	31.6	2.5e-16	89.4	--	--	--	--	--	--	--	--
TRINITY_DN28750_c0_g1_i1	3.71381	6.87674e-07	Ups	gi|909993561|gb|KNG51002.1|	hypothetical protein TW65_71831 [Stemphylium lycopersici]	50	1.3e-14	90.9	--	--	--	--	--	--	--	--	--	--	--	--	--	--	--	--	--	--	--
TRINITY_DN31478_c0_g2_i1	1.99114	6.99049e-07	Ups	gi|1029189516|gb|OAL54077.1|	hypothetical protein IQ07DRAFT_597025 [Pyrenochaeta sp. DS3sAY3a]	64.4	1.6e-102	383.3	--	--	--	--	--	--	--	--	--	--	--	--	--	--	--	--	--	--	--
TRINITY_DN33418_c0_g1_i22	-3.10026	7.13543e-07	Down	gi|1028898219|gb|OAL00474.1|	hypothetical protein IQ06DRAFT_275156 [Stagonospora sp. SRC1lsM3a]	78.4	5.5e-229	804.7	gnl|CDD|231927	KOG3996, KOG3996, KOG3996, Holocytochrome c synthase/heme-lyase [Energy production and conversion, Posttranslational modification, protein turnover, chaperones].	31.19	1.69e-58	204	gi|115943|sp|P14187.1|CCHL_NEUCR	P14187.1	RecName: Full=Cytochrome c heme lyase; Short=CCHL; AltName: Full=Holocytochrome-c synthase	54.7	1.1e-68	264.6	--	--	--	--	--	--	--	--
TRINITY_DN65064_c0_g1_i1	1.44927	7.27354e-07	Ups	gi|629654419|ref|XP_007792282.1|	putative sterigmatocystin 8-o-methyltransferase protein [Eutypa lata UCREL1]	68.8	3.4e-158	567.4	gnl|CDD|231116	KOG3178, KOG3178, KOG3178, Hydroxyindole-O-methyltransferase and related SAM-dependent methyltransferases [General function prediction only].	23.939	8.17e-26	110	gi|1018737991|sp|P0CT90.1|OMT2_PHACR	P0CT90.1	RecName: Full=3-O-methyltransferase 2; Short=Mtrase 2	24.6	9e-16	86.7	--	--	--	--	--	--	--	--
TRINITY_DN68473_c0_g1_i1	3.3384	9.71365e-07	Ups	gi|1028899227|gb|OAL01481.1|	hypothetical protein IQ06DRAFT_293564 [Stagonospora sp. SRC1lsM3a]	61.8	4.6e-47	196.8	--	--	--	--	--	--	--	--	--	--	--	--	--	--	--	--	--	--	--
TRINITY_DN27036_c0_g1_i5	1.58756	1.01069e-06	Ups	gi|953402020|ref|XP_014545016.1|	Aspartate/other aminotransferase, partial [Metarhizium brunneum ARSEF 3297]	67.9	1.8e-139	506.5	gnl|CDD|229354	KOG1412, KOG1412, KOG1412, Aspartate aminotransferase/Glutamic oxaloacetic transaminase AAT2/GOT1 [Amino acid transport and metabolism].	43.944	1.04e-107	376	gi|74582081|sp|O42652.1|AATC_SCHPO	O42652.1	RecName: Full=Aspartate aminotransferase, cytoplasmic; AltName: Full=Transaminase A	44.2	1.2e-80	303.5	--	--	--	--	--	--	--	--
TRINITY_DN28061_c0_g3_i1	2.47964	1.03176e-06	Ups	gi|67900766|ref|XP_680639.1|	TPA: conserved hypothetical protein [Aspergillus nidulans FGSC A4]	66.8	6.5e-194	686.4	--	--	--	--	--	--	--	--	--	--	--	GO:0005524	F	--	--	--	--	--	--
TRINITY_DN12937_c0_g1_i1	2.21899	1.16052e-06	Ups	gi|1028891967|gb|OAK94240.1|	HET-domain-containing protein [Stagonospora sp. SRC1lsM3a]	49.4	5.1e-130	474.9	gnl|CDD|232222	KOG4293, KOG4293, KOG4293, Predicted membrane protein, contains DoH and Cytochrome b-561/ferric reductase transmembrane domains [Signal transduction mechanisms].	28.571	2.79e-10	62.8	--	--	--	--	--	--	--	--	--	--	--	--	--	--
TRINITY_DN31823_c0_g3_i4	-1.16026	1.17409e-06	Down	gi|189210519|ref|XP_001941591.1|	hypothetical protein PTRG_11260 [Pyrenophora tritici-repentis Pt-1C-BFP]	75.8	3.7e-208	735.7	--	--	--	--	--	gi|20140994|sp|Q8YSU5.1|Y2987_NOSS1	Q8YSU5.1	RecName: Full=UPF0187 protein alr2987	25.8	1.8e-22	111.3	--	--	--	--	--	--	--	--
TRINITY_DN33682_c0_g1_i33	-2.97517	1.20416e-06	Down	--	--	--	--	--	--	--	--	--	--	--	--	--	--	--	--	--	--	--	--	--	--	--	--
TRINITY_DN2736_c0_g1_i2	1.90384	1.23289e-06	Ups	gi|909988749|gb|KNG46290.1|	sister chromatid cohesion protein eso1 [Stemphylium lycopersici]	75.8	0	1072	gnl|CDD|230034	KOG2095, KOG2095, KOG2095, DNA polymerase iota/DNA damage inducible protein [Replication, recombination and repair].	27.439	7.08e-84	305	gi|12230051|sp|O42917.1|ESO1_SCHPO	O42917.1	RecName: Full=N-acetyltransferase eso1; AltName: Full=ECO1 homolog; AltName: Full=Sister chromatid cohesion protein eso1	41.9	2e-91	339.7	--	--	--	--	--	--	--	--
TRINITY_DN25739_c0_g1_i1	4.38045	1.29278e-06	Ups	gi|169619690|ref|XP_001803257.1|	hypothetical protein SNOG_13043 [Parastagonospora nodorum SN15]	69.4	1.1e-151	545.8	gnl|CDD|229173	KOG1231, KOG1231, KOG1231, Proteins containing the FAD binding domain [Energy production and conversion].	26.744	7.9e-15	75.1	gi|1042851773|sp|G3Y424.1|YANF_ASPNA	G3Y424.1	RecName: Full=FAD-dependent monooxygenase andF; AltName: Full=Yanuthone D synthesis protein F	31.1	7.2e-64	246.5	GO:0055114	P	--	--	--	--	--	--
TRINITY_DN27780_c0_g1_i1	-1.04552	1.71512e-06	Down	gi|1028898442|gb|OAL00697.1|	glycoside hydrolase/deacetylase [Stagonospora sp. SRC1lsM3a]	78.1	2.8e-168	601.7	--	--	--	--	--	gi|961512652|sp|D4B5F9.2|PGDA_ARTBC	D4B5F9.2	RecName: Full=Probable peptidoglycan-N-acetylglucosamine deacetylase ARB_03699; Short=Peptidoglycan GlcNAc deacetylase; AltName: Full=Peptidoglycan N-deacetylase; Short=PG N-deacetylase; Flags: Precursor	39.1	2.5e-37	159.1	GO:0008061	F	--	--	--	--	--	--
TRINITY_DN5732_c0_g1_i1	1.25442	1.7184e-06	Ups	gi|1029181335|gb|OAL45913.1|	putative histone deacetylase [Pyrenochaeta sp. DS3sAY3a]	88.7	4.4e-270	939.9	gnl|CDD|229284	KOG1342, KOG1342, KOG1342, Histone deacetylase complex, catalytic component RPD3 [Chromatin structure and dynamics].	46.009	1.46e-174	521	gi|1723948|sp|P53096.1|HOS2_YEAST	P53096.1	RecName: Full=Probable histone deacetylase HOS2	49.4	6.1e-116	420.2	GO:0005634	C	--	--	--	--	--	--
TRINITY_DN32163_c1_g3_i3	1.10015	1.80585e-06	Ups	gi|1028899172|gb|OAL01426.1|	sugar transporter [Stagonospora sp. SRC1lsM3a]	71.4	1e-240	844	gnl|CDD|228699	KOG0752, KOG0752, KOG0752, Mitochondrial solute carrier protein [Energy production and conversion].	45.302	8.87e-91	330	gi|585446|sp|P38156.1|MAL31_YEAST	P38156.1	RecName: Full=Maltose permease MAL31; AltName: Full=Maltose transport protein MAL31	37.5	3.4e-101	372.9	GO:0022857	F	K15508	MRM2	21S rRNA (uridine2791-2'-O)-methyltransferase	EC:2.1.1.168	0
TRINITY_DN31578_c0_g1_i4	-1.0242	1.81424e-06	Down	gi|1028895938|gb|OAK98198.1|	WD40 repeat-like protein [Stagonospora sp. SRC1lsM3a]	64.7	1.4e-263	919.5	gnl|CDD|229587	KOG1646, KOG1646, KOG1646, 40S ribosomal protein S6 [Translation, ribosomal structure and biogenesis].	70.293	8.55e-107	381	gi|20140225|sp|Q9C0Z7.1|RS6B_SCHPO	Q9C0Z7.1	RecName: Full=40S ribosomal protein S6-B	76.1	1.7e-100	370.2	--	--	K02991	RP-S6e, RPS6	small subunit ribosomal protein S6e	--	8	ko01521 EGFR tyrosine kinase inhibitor resistance;ko03010 Ribosome;ko04066 HIF-1 signaling pathway;ko04150 mTOR signaling pathway;ko04151 PI3K-Akt signaling pathway;ko04371 Apelin signaling pathway;ko04910 Insulin signaling pathway;ko05205 Proteoglycans in cancer;
TRINITY_DN28697_c0_g1_i2	2.5157	1.96841e-06	Ups	gi|1028898611|gb|OAL00865.1|	hypothetical protein IQ06DRAFT_335300 [Stagonospora sp. SRC1lsM3a]	87.3	1.6e-68	270	--	--	--	--	--	--	--	--	--	--	--	--	--	--	--	--	--	--	--
TRINITY_DN31172_c0_g1_i6	3.46532	2.03746e-06	Ups	gi|1028893775|gb|OAK96043.1|	hypothetical protein IQ06DRAFT_258173 [Stagonospora sp. SRC1lsM3a]	65.9	1.9e-50	209.9	--	--	--	--	--	--	--	--	--	--	--	--	--	--	--	--	--	--	--
TRINITY_DN8260_c0_g2_i1	1.53155	2.05555e-06	Ups	gi|1029184910|gb|OAL49478.1|	streptomycin biosynthesis protein StrI [Pyrenochaeta sp. DS3sAY3a]	71.6	1.3e-229	805.4	--	--	--	--	--	--	--	--	--	--	--	--	--	--	--	--	--	--	--
TRINITY_DN28830_c0_g2_i1	-1.15835	2.13484e-06	Down	gi|1028903363|gb|OAL05612.1|	hypothetical protein IQ06DRAFT_289730 [Stagonospora sp. SRC1lsM3a]	64.4	2.8e-171	612.1	gnl|CDD|229621	KOG1680, KOG1680, KOG1680, Enoyl-CoA hydratase [Lipid transport and metabolism].	41.897	1.4e-52	201	gi|29336747|sp|Q8GB17.3|CAID_PROSL	B4EY26.1	RecName: Full=Carnitinyl-CoA dehydratase; AltName: Full=Crotonobetainyl-CoA hydratase	39.8	2.4e-35	152.9	--	--	--	--	--	--	--	--
TRINITY_DN31301_c0_g1_i4	1.89273	2.22036e-06	Ups	gi|1020705496|gb|KZM25621.1|	ATP binding [Ascochyta rabiei]	49.8	0	1174.5	gnl|CDD|228147	KOG0198, KOG0198, KOG0198, MEKK and related serine/threonine protein kinases [Signal transduction mechanisms].	25.581	4.28e-15	76.6	gi|74996870|sp|Q54PB4.1|MYLKE_DICDI	Q54PB4.1	RecName: Full=Probable myosin light chain kinase DDB_G0284661	30.1	8e-05	52.4	--	--	--	--	--	--	--	--
TRINITY_DN33191_c1_g1_i7	5.8483	2.22486e-06	Ups	gi|1027156166|gb|OAG16553.1|	hypothetical protein CC77DRAFT_1023905 [Alternaria alternata]	32.2	1.2e-28	137.9	--	--	--	--	--	--	--	--	--	--	--	--	--	--	--	--	--	--	--
TRINITY_DN31351_c0_g1_i2	2.11686	2.30745e-06	Ups	gi|1028900180|gb|OAL02432.1|	C2H2 domain-containing protein [Stagonospora sp. SRC1lsM3a]	60	0	1184.5	gnl|CDD|231557	KOG3623, KOG3623, KOG3623, Homeobox transcription factor SIP1 [Transcription].	33.071	2.35e-10	62.8	gi|146328575|sp|A2T759.1|ZNF16_PANTR	A2T759.1	RecName: Full=Zinc finger protein 16	29.5	1.7e-13	80.1	--	--	--	--	--	--	--	--
TRINITY_DN27780_c0_g2_i1	-1.0848	2.35196e-06	Down	gi|1028898442|gb|OAL00697.1|	glycoside hydrolase/deacetylase [Stagonospora sp. SRC1lsM3a]	69.5	1.8e-217	765	--	--	--	--	--	gi|961512652|sp|D4B5F9.2|PGDA_ARTBC	D4B5F9.2	RecName: Full=Probable peptidoglycan-N-acetylglucosamine deacetylase ARB_03699; Short=Peptidoglycan GlcNAc deacetylase; AltName: Full=Peptidoglycan N-deacetylase; Short=PG N-deacetylase; Flags: Precursor	38.9	8.9e-37	157.1	GO:0003824	F	--	--	--	--	--	--
TRINITY_DN13072_c0_g1_i1	4.1778	2.70297e-06	Ups	gi|169626152|ref|XP_001806478.1|	hypothetical protein SNOG_16355 [Parastagonospora nodorum SN15]	74.5	2.2e-211	743.8	gnl|CDD|228107	KOG0157, KOG0157, KOG0157, Cytochrome P450 CYP4/CYP19/CYP26 subfamilies [Secondary metabolites biosynthesis, transport and catabolism, Lipid transport and metabolism].	26.782	7.84e-75	247	gi|223590183|sp|Q9Y757.2|CP52L_DEBHN	Q9Y757.2	RecName: Full=Cytochrome P450 52A12; AltName: Full=Alkane hydroxylase 1; AltName: Full=Alkane-inducible p450alk 1; AltName: Full=DH-ALK2 [Debaryomyces hansenii]	35.7	2.3e-76	287.7	GO:0055114	P	--	--	--	--	--	--
TRINITY_DN33682_c0_g1_i23	-2.67317	2.80139e-06	Down	--	--	--	--	--	--	--	--	--	--	--	--	--	--	--	--	--	--	--	--	--	--	--	--
TRINITY_DN26278_c0_g1_i1	1.55497	2.94352e-06	Ups	gi|1028898609|gb|OAL00863.1|	general substrate transporter [Stagonospora sp. SRC1lsM3a]	88.9	4.9e-274	953	gnl|CDD|228203	KOG0254, KOG0254, KOG0254, Predicted transporter (major facilitator superfamily) [General function prediction only].	25.84	6.76e-67	243	gi|1711561|sp|P39932.2|STL1_YEAST	P39932.2	RecName: Full=Sugar transporter STL1	26.1	6.1e-28	127.9	GO:0055085	P	--	--	--	--	--	--
TRINITY_DN29448_c0_g1_i1	-1.33483	3.01645e-06	Down	gi|1027146882|gb|OAG07331.1|	NmrA-like family protein-like protein [Paraphaeosphaeria sporulosa]	68	1.7e-125	459.9	--	--	--	--	--	gi|74630831|sp|Q96WQ8.1|EGLB_ASPKW	Q96WQ8.1	RecName: Full=Probable endo-beta-1,4-glucanase B; Short=Endoglucanase B; AltName: Full=Carboxymethylcellulase B; AltName: Full=Cellulase 5B; AltName: Full=Cellulase B; Flags: Precursor	64.8	7.8e-44	181	GO:0000166	F	--	--	--	--	--	--
TRINITY_DN63963_c1_g1_i1	1.1796	3.0438e-06	Ups	--	--	--	--	--	--	--	--	--	--	--	--	--	--	--	--	--	--	--	--	--	--	--	--
TRINITY_DN18529_c1_g1_i1	-2.50866	3.19117e-06	Down	gi|1029178899|gb|OAL43488.1|	hypothetical protein IQ07DRAFT_650076 [Pyrenochaeta sp. DS3sAY3a]	79.8	1.4e-261	912.1	--	--	--	--	--	--	--	--	--	--	--	--	--	--	--	--	--	--	--
TRINITY_DN549_c0_g1_i1	1.05272	3.33392e-06	Ups	gi|169596260|ref|XP_001791554.1|	hypothetical protein SNOG_00887 [Parastagonospora nodorum SN15]	58.3	2e-51	213.4	--	--	--	--	--	--	--	--	--	--	--	--	--	--	--	--	--	--	--
TRINITY_DN28018_c0_g1_i2	1.00374	3.48688e-06	Ups	gi|909986280|gb|KNG43949.1|	copper radical oxidase [Stemphylium lycopersici]	76.9	0	1473.4	gnl|CDD|229916	KOG1977, KOG1977, KOG1977, DNA mismatch repair protein - MLH3 family [Replication, recombination and repair].	25.856	6.78e-24	108	gi|961512705|sp|D4AUF1.1|WSCD1_ARTBC	D4AUF1.1	RecName: Full=WSC domain-containing protein ARB_07867; Flags: Precursor	54.7	9.7e-283	975.7	--	--	--	--	--	--	--	--
TRINITY_DN18529_c1_g2_i1	-1.85093	3.54405e-06	Down	gi|169622942|ref|XP_001804879.1|	hypothetical protein SNOG_14696 [Parastagonospora nodorum SN15]	92.5	2.6e-91	346.7	gnl|CDD|231318	KOG3380, KOG3380, KOG3380, Actin-related protein Arp2/3 complex, subunit ARPC5 [Cytoskeleton].	32.967	1.7e-31	122	gi|1723477|sp|Q10316.1|ARPC5_SCHPO	Q10316.1	RecName: Full=Actin-related protein 2/3 complex subunit 5; AltName: Full=Arp2/3 complex 16 kDa subunit; Short=p16-ARC	27.1	7.8e-09	65.1	GO:0030833	P	K05754	ARPC5	actin related protein 2/3 complex, subunit 5	--	7	ko04144 Endocytosis;ko04666 Fc gamma R-mediated phagocytosis;ko04810 Regulation of actin cytoskeleton;ko05100 Bacterial invasion of epithelial cells;ko05130 Pathogenic Escherichia coli infection;ko05131 Shigellosis;ko05132 Salmonella infection;
TRINITY_DN33332_c1_g1_i8	1.3359	3.56978e-06	Ups	gi|949391463|dbj|GAP85610.1|	putative cytochrome p450 [Rosellinia necatrix]	38	6.2e-90	342.4	gnl|CDD|228109	KOG0159, KOG0159, KOG0159, Cytochrome P450 CYP11/CYP12/CYP24/CYP27 subfamilies [Secondary metabolites biosynthesis, transport and catabolism].	29.63	1.57e-25	111	gi|74583269|sp|Q00648.1|CSN7_EMENI	Q00648.1	RecName: Full=COP9 signalosome complex subunit 7; Short=CSN complex subunit 7	44.3	1.4e-42	177.6	--	--	K12180	COPS7, CSN7	COP9 signalosome complex subunit 7	--	0
TRINITY_DN33401_c0_g11_i2	1.01193	3.9635e-06	Ups	gi|1028903847|gb|OAL06096.1|	HSP90-domain-containing protein [Stagonospora sp. SRC1lsM3a]	84.7	0	1131.3	gnl|CDD|227970	KOG0019, KOG0019, KOG0019, Molecular chaperone (HSP90 family) [Posttranslational modification, protein turnover, chaperones].	46.232	0	875	gi|6016265|sp|O43109.1|HSP90_PODAS	O43109.1	RecName: Full=Heat shock protein 90 homolog; AltName: Full=Suppressor of vegetative incompatibility MOD-E	76.9	2.2e-299	1030.8	GO:0051082	F	K04079	HSP90A, htpG	molecular chaperone HtpG	--	12	ko04141 Protein processing in endoplasmic reticulum;ko04151 PI3K-Akt signaling pathway;ko04612 Antigen processing and presentation;ko04621 NOD-like receptor signaling pathway;ko04626 Plant-pathogen interaction;ko04657 IL-17 signaling pathway;ko04659 Th17 cell differentiation;ko04914 Progesterone-mediated oocyte maturation;ko04915 Estrogen signaling pathway;ko05200 Pathways in cancer;ko05215 Prost…
TRINITY_DN32167_c0_g1_i1	1.67506	4.02872e-06	Ups	gi|1028892175|gb|OAK94447.1|	mitochondrial carrier [Stagonospora sp. SRC1lsM3a]	84.2	7.9e-195	691	gnl|CDD|229343	KOG1401, KOG1401, KOG1401, Acetylornithine aminotransferase [Amino acid transport and metabolism].	30.07	1.63e-57	219	gi|395398572|sp|O94492.2|YC7B_SCHPO	O94492.2	RecName: Full=Uncharacterized aminotransferase C417.11c	41.6	2.2e-94	349.7	--	--	--	--	--	--	--	--
TRINITY_DN53311_c0_g1_i1	1.68726	4.27548e-06	Ups	gi|1029191914|gb|OAL56472.1|	xanthine dehydrogenase [Pyrenochaeta sp. DS3sAY3a]	88.4	0	2452.2	gnl|CDD|228379	KOG0430, KOG0430, KOG0430, Xanthine dehydrogenase [Nucleotide transport and metabolism].	43.396	0	1358	gi|146291101|sp|Q12553.2|XDH_EMENI	Q12553.2	RecName: Full=Xanthine dehydrogenase; AltName: Full=Purine hydroxylase I	73.2	0	2038.8	GO:0055114	P	K00106	XDH	xanthine dehydrogenase/oxidase	EC:1.17.1.4 1.17.3.2	4	ko00230 Purine metabolism;ko00232 Caffeine metabolism;ko00983 Drug metabolism - other enzymes;ko04146 Peroxisome;
TRINITY_DN32436_c0_g1_i5	-2.03894	4.30604e-06	Down	gi|1028894104|gb|OAK96371.1|	hypothetical protein IQ06DRAFT_51641 [Stagonospora sp. SRC1lsM3a]	75.8	2.2e-289	1004.6	--	--	--	--	--	--	--	--	--	--	--	--	--	--	--	--	--	--	--
TRINITY_DN32110_c1_g3_i1	1.04315	4.42279e-06	Ups	gi|1029181591|gb|OAL46168.1|	high affinity glucose transporter RGT2 [Pyrenochaeta sp. DS3sAY3a]	88.1	1.2e-263	919.8	gnl|CDD|228203	KOG0254, KOG0254, KOG0254, Predicted transporter (major facilitator superfamily) [General function prediction only].	33.136	3.19e-107	383	gi|2500936|sp|Q12300.1|RGT2_YEAST	Q12300.1	RecName: Full=High-affinity glucose transporter RGT2	38.3	4.5e-91	339	--	--	--	--	--	--	--	--
TRINITY_DN33711_c0_g2_i11	5.74212	4.46701e-06	Ups	gi|1029183255|gb|OAL47827.1|	GDSL lipase/acylhydrolase family protein-like protein [Pyrenochaeta sp. DS3sAY3a]	70.2	1.5e-139	507.3	--	--	--	--	--	gi|1008808670|sp|A7J2C6.1|AES1_HYPJE	A7J2C6.1	RecName: Full=Acetylesterase; AltName: Full=Carbohydrate esterase family 16 protein; Flags: Precursor	40.2	9e-66	254.6	GO:0016788	F	--	--	--	--	--	--
TRINITY_DN29049_c1_g2_i2	1.53676	4.51417e-06	Ups	gi|396493752|ref|XP_003844133.1|	similar to glycosyltransferase family 28 N-terminal domain protein [Leptosphaeria maculans JN3]	63.2	1.2e-302	1048.9	gnl|CDD|228204	KOG0255, KOG0255, KOG0255, Synaptic vesicle transporter SVOP and related transporters (major facilitator superfamily) [General function prediction only].	28.261	9.92e-18	86.7	gi|75267569|sp|Q9XIG1.1|U80B1_ARATH	Q9XIG1.1	RecName: Full=Sterol 3-beta-glucosyltransferase UGT80B1; AltName: Full=Protein TRANSPARENT TESTA 15; AltName: Full=UDP-glucose:sterol glucosyltransferase 80B1	40.7	9.3e-91	337.4	GO:0016757	F	--	--	--	--	--	--
TRINITY_DN31301_c0_g1_i8	1.89537	4.71133e-06	Ups	gi|1020705496|gb|KZM25621.1|	ATP binding [Ascochyta rabiei]	49.8	0	1174.5	gnl|CDD|228147	KOG0198, KOG0198, KOG0198, MEKK and related serine/threonine protein kinases [Signal transduction mechanisms].	25.581	4.25e-15	76.6	gi|74996870|sp|Q54PB4.1|MYLKE_DICDI	Q54PB4.1	RecName: Full=Probable myosin light chain kinase DDB_G0284661	30.1	7.9e-05	52.4	--	--	--	--	--	--	--	--
TRINITY_DN32327_c0_g1_i2	1.24132	5.28333e-06	Ups	gi|1027159327|gb|OAG19705.1|	HET-domain-containing protein [Alternaria alternata]	36.1	1.4e-86	330.5	gnl|CDD|231350	KOG3412, KOG3412, KOG3412, 60S ribosomal protein L28 [Translation, ribosomal structure and biogenesis].	37.5	5.57e-24	107	gi|24418650|sp|Q962T2.1|RL28_SPOFR	Q962T2.1	RecName: Full=60S ribosomal protein L28 [Spodoptera frugiperda]	35.7	2.6e-11	72.8	GO:0006412	P	K02903	RP-L28e, RPL28	large subunit ribosomal protein L28e	--	1	ko03010 Ribosome;
TRINITY_DN28850_c0_g1_i1	-3.77113	5.41495e-06	Down	gi|1028894854|gb|OAK97118.1|	MFS general substrate transporter [Stagonospora sp. SRC1lsM3a]	66	6.6e-215	756.9	gnl|CDD|230755	KOG2816, KOG2816, KOG2816, Predicted transporter ADD1 (major facilitator superfamily) [General function prediction only].	24.868	3.24e-23	105	--	--	--	--	--	--	GO:0016020	C	--	--	--	--	--	--
TRINITY_DN83741_c0_g2_i1	2.11413	5.50577e-06	Ups	gi|1027164110|gb|OAG24479.1|	peptidase S41 family protein [Alternaria alternata]	69.8	0	1177.9	--	--	--	--	--	--	--	--	--	--	--	GO:0006508	P	--	--	--	--	--	--
TRINITY_DN33579_c0_g1_i54	1.8867	5.57231e-06	Ups	gi|1028895510|gb|OAK97772.1|	urease [Stagonospora sp. SRC1lsM3a]	87.9	3e-296	1028.1	--	--	--	--	--	gi|85541984|sp|Q6A3P9.2|UREA_ASPFU	Q6A3P9.2	RecName: Full=Urease; AltName: Full=Urea amidohydrolase	69.5	3.6e-255	884	--	--	K01427	URE	urease	EC:3.5.1.5	3	ko00220 Arginine biosynthesis;ko00230 Purine metabolism;ko00791 Atrazine degradation;
TRINITY_DN64154_c0_g1_i1	1.12259	5.61182e-06	Ups	gi|1029179934|gb|OAL44517.1|	hypothetical protein IQ07DRAFT_592200 [Pyrenochaeta sp. DS3sAY3a]	58.8	1.6e-235	825.1	--	--	--	--	--	--	--	--	--	--	--	--	--	--	--	--	--	--	--
TRINITY_DN84713_c0_g1_i1	2.02629	5.70573e-06	Ups	gi|1027152894|gb|OAG13307.1|	hypothetical protein CC77DRAFT_1068008 [Alternaria alternata]	50.8	1.2e-100	375.9	--	--	--	--	--	--	--	--	--	--	--	--	--	--	--	--	--	--	--
TRINITY_DN26357_c0_g2_i1	1.84794	5.93387e-06	Ups	gi|1029178430|gb|OAL43023.1|	hypothetical protein IQ07DRAFT_650481 [Pyrenochaeta sp. DS3sAY3a]	48.6	6.3e-82	313.9	--	--	--	--	--	gi|146345363|sp|P52957.2|AFLR_EMENI	P52957.2	RecName: Full=Sterigmatocystin biosynthesis regulatory protein	28	2.8e-06	55.1	--	--	--	--	--	--	--	--
TRINITY_DN32187_c0_g1_i3	2.16692	5.96042e-06	Ups	gi|225563381|gb|EEH11660.1|	conserved hypothetical protein [Histoplasma capsulatum G186AR]	44.2	6.4e-88	334.3	gnl|CDD|231116	KOG3178, KOG3178, KOG3178, Hydroxyindole-O-methyltransferase and related SAM-dependent methyltransferases [General function prediction only].	21.68	1.5e-17	85.1	gi|74625590|sp|Q9P900.1|OMTB_ASPFN	Q9P900.1	RecName: Full=Demethylsterigmatocystin 6-O-methyltransferase; AltName: Full=Methyltransferase B	31.1	1.3e-38	162.9	--	--	--	--	--	--	--	--
TRINITY_DN32113_c0_g1_i2	1.14062	6.38823e-06	Ups	gi|1028899095|gb|OAL01349.1|	autophagy-related protein 9 [Stagonospora sp. SRC1lsM3a]	86.2	0	1582.4	gnl|CDD|228426	KOG0477, KOG0477, KOG0477, DNA replication licensing factor, MCM2 component [Replication, recombination and repair].	63.134	0	1030	gi|121930818|sp|Q0UYL2.1|ATG9_PHANO	Q0UYL2.1	RecName: Full=Autophagy-related protein 9	84.6	0	1562.4	GO:0015031	P	K02866	RP-L10e, RPL10	large subunit ribosomal protein L10e	--	1	ko03010 Ribosome;
TRINITY_DN25340_c0_g1_i1	1.1943	6.49629e-06	Ups	gi|1027070900|ref|XP_016640042.1|	Uncharacterized protein SAPIO_CDS8749 [Scedosporium apiospermum]	75.3	1.9e-273	951.8	--	--	--	--	--	--	--	--	--	--	--	--	--	--	--	--	--	--	--
TRINITY_DN6691_c0_g1_i1	1.54347	6.53918e-06	Ups	gi|1029183737|gb|OAL48308.1|	succinate/fumarate mitochondrial transporter-like protein [Pyrenochaeta sp. DS3sAY3a]	88.8	1e-157	565.8	gnl|CDD|228703	KOG0756, KOG0756, KOG0756, Mitochondrial tricarboxylate/dicarboxylate carrier proteins [Energy production and conversion].	35.144	5.75e-81	271	gi|1168314|sp|P33303.2|SFC1_YEAST	P33303.2	RecName: Full=Succinate/fumarate mitochondrial transporter; AltName: Full=Regulator of acetyl-CoA synthase activity	60.5	5.2e-94	346.7	GO:0016021	C	K15100	SLC25A1, CTP	solute carrier family 25 (mitochondrial citrate transporter), member 1	--	0
TRINITY_DN84017_c0_g1_i1	1.2664	7.00589e-06	Ups	gi|1028904285|gb|OAL06533.1|	mitochondrial succinate dehydrogenase iron-sulfur subunit [Stagonospora sp. SRC1lsM3a]	83.1	1.8e-137	498.4	gnl|CDD|230987	KOG3049, KOG3049, KOG3049, Succinate dehydrogenase, Fe-S protein subunit [Energy production and conversion].	67.623	4.34e-159	470	gi|3334166|sp|O42772.1|SDHB_ZYMTR	O42772.1	RecName: Full=Succinate dehydrogenase [ubiquinone] iron-sulfur subunit, mitochondrial; AltName: Full=Iron-sulfur subunit of complex II; Short=Ip; Flags: Precursor	88.2	6.7e-130	465.7	--	--	K00235	SDHB, SDH2	succinate dehydrogenase (ubiquinone) iron-sulfur subunit	EC:1.3.5.1	7	ko00020 Citrate cycle (TCA cycle);ko00190 Oxidative phosphorylation;ko01200 Carbon metabolism;ko04932 Non-alcoholic fatty liver disease (NAFLD);ko05010 Alzheimer's disease;ko05012 Parkinson's disease;ko05016 Huntington's disease;
TRINITY_DN17017_c0_g1_i1	1.94189	7.11741e-06	Ups	gi|330915069|ref|XP_003296888.1|	hypothetical protein PTT_07115 [Pyrenophora teres f. teres 0-1]	50.7	7.5e-11	76.6	--	--	--	--	--	--	--	--	--	--	--	--	--	--	--	--	--	--	--
TRINITY_DN32835_c0_g1_i16	1.12615	7.28281e-06	Ups	gi|1028900835|gb|OAL03087.1|	hypothetical protein IQ06DRAFT_292318 [Stagonospora sp. SRC1lsM3a]	63.9	1.8e-254	889	gnl|CDD|231047	KOG3109, KOG3109, KOG3109, Haloacid dehalogenase-like hydrolase [General function prediction only].	36.709	1.74e-57	219	gi|1351649|sp|Q09893.1|YAI5_SCHPO	Q09893.1	RecName: Full=Uncharacterized protein C24B11.05	43.9	1.5e-52	210.7	--	--	K00787	FDPS	farnesyl diphosphate synthase	EC:2.5.1.1 2.5.1.10	3	ko00900 Terpenoid backbone biosynthesis;ko05164 Influenza A;ko05166 HTLV-I infection;
TRINITY_DN32917_c2_g1_i6	1.3591	7.64513e-06	Ups	gi|1028899701|gb|OAL01954.1|	carnitine acetyl transferas-like protein [Stagonospora sp. SRC1lsM3a]	86.2	0	1481.8	gnl|CDD|231651	KOG3719, KOG3719, KOG3719, Carnitine O-acyltransferase CPT2/YAT1 [Lipid transport and metabolism].	36.08	6.82e-169	538	gi|83300864|sp|P80235.2|CACM_YEAST	P80235.2	RecName: Full=Putative mitochondrial carnitine O-acetyltransferase	45	1.8e-124	448.7	GO:0016746	F	K00624	E2.3.1.7	carnitine O-acetyltransferase	EC:2.3.1.7	1	ko04146 Peroxisome;
TRINITY_DN6677_c0_g1_i1	-2.28538	8.31375e-06	Down	gi|1027148720|gb|OAG09167.1|	MFS general substrate transporter [Paraphaeosphaeria sporulosa]	74	2.1e-229	804.3	gnl|CDD|228203	KOG0254, KOG0254, KOG0254, Predicted transporter (major facilitator superfamily) [General function prediction only].	17.633	3.04e-23	103	gi|1042851591|sp|D7PI13.1|GSFJ_PENAE	D7PI13.1	RecName: Full=Probable efflux pump gsfJ; AltName: Full=Griseofulvin synthesis protein J	48.2	5.7e-124	446.4	GO:0016021	C	--	--	--	--	--	--
TRINITY_DN32908_c0_g1_i12	5.59688	8.45611e-06	Ups	gi|1020699058|gb|KZM19896.1|	ATP binding [Ascochyta rabiei]	79.3	7.4e-243	849.4	gnl|CDD|228284	KOG0335, KOG0335, KOG0335, ATP-dependent RNA helicase [RNA processing and modification].	42.494	7.01e-135	418	gi|118582049|sp|Q0UWA6.1|DED1_PHANO	Q0UWA6.1	RecName: Full=ATP-dependent RNA helicase DED1	45.3	7.9e-105	383.3	GO:0008026	F	--	--	--	--	--	--
TRINITY_DN19190_c0_g1_i1	1.18593	8.50727e-06	Ups	gi|1028899333|gb|OAL01586.1|	glutamate synthase-like protein [Stagonospora sp. SRC1lsM3a]	93.2	0	4047.7	gnl|CDD|228348	KOG0399, KOG0399, KOG0399, Glutamate synthase [Amino acid transport and metabolism].	64.809	0	3369	gi|46395959|sp|Q9C102.1|GLT1_SCHPO	Q9C102.1	RecName: Full=Putative glutamate synthase [NADPH]; AltName: Full=NADPH-GOGAT	67.1	0	2884.4	GO:0055114	P	K00264	GLT1	glutamate synthase (NADPH/NADH)	EC:1.4.1.13 1.4.1.14	3	ko00250 Alanine, aspartate and glutamate metabolism;ko00910 Nitrogen metabolism;ko01230 Biosynthesis of amino acids;
TRINITY_DN33042_c0_g1_i2	2.76489	9.22223e-06	Ups	gi|398390441|ref|XP_003848681.1|	hypothetical protein MYCGRDRAFT_49830 [Zymoseptoria tritici IPO323]	70.9	0	1522.3	gnl|CDD|230347	KOG2408, KOG2408, KOG2408, Peroxidase/oxygenase [General function prediction only].	23.059	7.52e-22	100	gi|380877065|sp|B0Y6R2.1|PPOA_ASPFC	B0Y6R2.1	RecName: Full=Psi-producing oxygenase A; AltName: Full=Fatty acid oxygenase ppoA; Includes: RecName: Full=Linoleate 8R-lipoxygenase; Includes: RecName: Full=9,12-octadecadienoate 8-hydroperoxide 8R-isomerase	42.5	7.7e-235	815.5	GO:0006979	P	--	--	--	--	--	--
TRINITY_DN33345_c0_g2_i8	5.5489	1.00357e-05	Ups	gi|1028893256|gb|OAK95525.1|	hypothetical protein IQ06DRAFT_258701 [Stagonospora sp. SRC1lsM3a]	67.8	1.3e-179	639.8	gnl|CDD|228987	KOG1041, KOG1041, KOG1041, Translation initiation factor 2C (eIF-2C) and related proteins [Translation, ribosomal structure and biogenesis].	30.303	1.04e-33	139	gi|75144523|sp|Q7XTS4.2|AGO2_ORYSJ	Q7XTS4.2	RecName: Full=Protein argonaute 2; Short=OsAGO2	39.7	2.7e-21	106.3	GO:0003677	F	--	--	--	--	--	--
TRINITY_DN9807_c1_g2_i1	-2.24015	1.00373e-05	Down	gi|627823910|ref|XP_007684572.1|	hypothetical protein COCMIDRAFT_85869 [Bipolaris oryzae ATCC 44560]	74.4	7.1e-64	253.1	--	--	--	--	--	gi|308189583|sp|Q6BPT6.2|AIM32_DEBHA	Q6BPT6.2	RecName: Full=Altered inheritance of mitochondria protein 32	37.2	4.6e-16	86.7	--	--	--	--	--	--	--	--
TRINITY_DN32695_c2_g1_i1	1.12178	1.01201e-05	Ups	gi|1028894952|gb|OAK97216.1|	HET-domain-containing protein [Stagonospora sp. SRC1lsM3a]	33.9	2e-72	283.1	--	--	--	--	--	--	--	--	--	--	--	--	--	--	--	--	--	--	--
TRINITY_DN33225_c0_g1_i6	5.53606	1.06235e-05	Ups	gi|1029187717|gb|OAL52280.1|	acyl-CoA dehydrogenase NM domain-like protein [Pyrenochaeta sp. DS3sAY3a]	86.7	4.3e-154	555.1	gnl|CDD|228091	KOG0141, KOG0141, KOG0141, Isovaleryl-CoA dehydrogenase [Amino acid transport and metabolism, Lipid transport and metabolism].	30.769	4.34e-48	178	gi|613779072|sp|P9WQG2.1|ACDC_MYCTO	P9WQG3.1	RecName: Full=Acyl-CoA dehydrogenase fadE12	34.3	2.8e-42	176	--	--	--	--	--	--	--	--
TRINITY_DN73134_c0_g1_i1	1.00014	1.07652e-05	Ups	gi|1028901438|gb|OAL03689.1|	PTR2-domain-containing protein [Stagonospora sp. SRC1lsM3a]	84.5	0	1105.1	gnl|CDD|229179	KOG1237, KOG1237, KOG1237, H+/oligopeptide symporter [Amino acid transport and metabolism].	22.017	1.12e-56	206	gi|32363420|sp|Q9P380.1|PTR2_SCHPO	Q9P380.1	RecName: Full=Probable peptide transporter ptr2; AltName: Full=Peptide permease ptr2	42.2	7.4e-113	410.2	GO:0005215	F	K03305	TC.POT	proton-dependent oligopeptide transporter, POT family	--	0
TRINITY_DN52980_c0_g2_i2	1.81234	1.10749e-05	Ups	gi|1028902079|gb|OAL04329.1|	protein serine/threonine phosphatase 2C [Stagonospora sp. SRC1lsM3a]	73.8	4.9e-124	453.8	gnl|CDD|228645	KOG0698, KOG0698, KOG0698, Serine/threonine protein phosphatase [Signal transduction mechanisms].	24.85	3.23e-34	134	gi|75288437|sp|Q5Z6F5.1|P2C59_ORYSJ	Q5Z6F5.1	RecName: Full=Probable protein phosphatase 2C 59; Short=OsPP2C59; Flags: Precursor	29.9	5.9e-14	80.5	GO:0008270	F	--	--	--	--	--	--
TRINITY_DN33331_c0_g1_i7	-2.01101	1.15082e-05	Down	gi|1029179962|gb|OAL44545.1|	amine oxidase [Pyrenochaeta sp. DS3sAY3a]	63.6	1.6e-225	792.7	gnl|CDD|227980	KOG0029, KOG0029, KOG0029, Amine oxidase [Secondary metabolites biosynthesis, transport and catabolism].	26.332	1.3e-38	152	gi|75151901|sp|Q8H191.1|PAO4_ARATH	Q8H191.1	RecName: Full=Probable polyamine oxidase 4; Short=AtPAO4; AltName: Full=Amine oxidase 2	29.2	2.1e-29	133.7	--	--	--	--	--	--	--	--
TRINITY_DN31100_c0_g1_i4	-1.29213	1.19651e-05	Down	gi|1029188729|gb|OAL53291.1|	PLP-dependent transferase [Pyrenochaeta sp. DS3sAY3a]	80.9	0	1338.6	gnl|CDD|230081	KOG2142, KOG2142, KOG2142, Molybdenum cofactor sulfurase [Coenzyme transport and metabolism].	27.568	3.62e-50	196	gi|226707517|sp|A6SRX6.1|MOCOS_BOTFB	A6SRX6.1	RecName: Full=Molybdenum cofactor sulfurase; Short=MCS; Short=MOS; Short=MoCo sulfurase; AltName: Full=Molybdenum cofactor sulfurtransferase	56.8	9e-256	886.3	GO:0003824	F	K15631	ABA3	molybdenum cofactor sulfurtransferase	EC:2.8.1.9	0
TRINITY_DN32451_c0_g1_i1	2.02862	1.19858e-05	Ups	gi|628184177|ref|XP_007706985.1|	hypothetical protein COCCADRAFT_675 [Bipolaris zeicola 26-R-13]	38.2	1e-99	374.4	--	--	--	--	--	--	--	--	--	--	--	--	--	--	--	--	--	--	--
TRINITY_DN33388_c0_g1_i1	-1.0956	1.24526e-05	Down	gi|169600429|ref|XP_001793637.1|	hypothetical protein SNOG_03048 [Parastagonospora nodorum SN15]	86.4	0	1615.5	gnl|CDD|228444	KOG0495, KOG0495, KOG0495, HAT repeat protein [RNA processing and modification].	42.918	0	905	gi|12230438|sp|Q12381.1|PRP1_SCHPO	Q12381.1	RecName: Full=Pre-mRNA-splicing factor prp1	41.2	5.4e-200	701.4	GO:0000398	P	K00033	PGD, gnd, gntZ	6-phosphogluconate dehydrogenase	EC:1.1.1.44 1.1.1.343	3	ko00030 Pentose phosphate pathway;ko00480 Glutathione metabolism;ko01200 Carbon metabolism;
TRINITY_DN13078_c0_g2_i1	-1.46157	1.3414e-05	Down	gi|1028895517|gb|OAK97779.1|	hypothetical protein IQ06DRAFT_296083 [Stagonospora sp. SRC1lsM3a]	82.9	2.6e-77	297.7	gnl|CDD|229883	KOG1944, KOG1944, KOG1944, Peroxisomal membrane protein MPV17 and related proteins [General function prediction only].	40.237	4.29e-41	146	gi|97197141|sp|Q4IPX8.1|SYM1_GIBZE	Q4IPX8.1	RecName: Full=Protein SYM1	56.8	1.4e-44	181.4	GO:0016021	C	K13348	MPV17	protein Mpv17	--	1	ko04146 Peroxisome;
TRINITY_DN64143_c0_g1_i1	-2.48453	1.39478e-05	Down	gi|1028904074|gb|OAL06323.1|	hypothetical protein IQ06DRAFT_77849 [Stagonospora sp. SRC1lsM3a]	79.6	3.5e-217	764.6	gnl|CDD|232679	KOG4754, KOG4754, KOG4754, Predicted phosphoglycerate mutase [Carbohydrate transport and metabolism].	28.926	4.65e-23	104	gi|2507070|sp|P38680.2|MTR_NEUCR	P38680.2	RecName: Full=N amino acid transport system protein; AltName: Full=Methyltryptophan resistance protein	55.5	1.7e-132	475.7	GO:0016021	C	--	--	--	--	--	--
TRINITY_DN33711_c0_g2_i1	5.49743	1.40019e-05	Ups	gi|1029183255|gb|OAL47827.1|	GDSL lipase/acylhydrolase family protein-like protein [Pyrenochaeta sp. DS3sAY3a]	70.2	1.6e-139	507.3	--	--	--	--	--	gi|1008808670|sp|A7J2C6.1|AES1_HYPJE	A7J2C6.1	RecName: Full=Acetylesterase; AltName: Full=Carbohydrate esterase family 16 protein; Flags: Precursor	40.2	9.4e-66	254.6	GO:0016788	F	--	--	--	--	--	--
TRINITY_DN25740_c0_g2_i2	-1.76803	1.43265e-05	Down	gi|1028893681|gb|OAK95949.1|	MFS monosaccharide transporter-like protein [Stagonospora sp. SRC1lsM3a]	73.3	0	1335.9	gnl|CDD|228857	KOG0911, KOG0911, KOG0911, Glutaredoxin-related protein [Posttranslational modification, protein turnover, chaperones].	56	9.57e-40	162	gi|263429059|sp|B2W1P8.1|GET1_PYRTR	B2W1P8.1	RecName: Full=Protein get1; AltName: Full=Guided entry of tail-anchored proteins 1	75.1	1.6e-92	344.4	--	--	K07390	grxD, GLRX5	monothiol glutaredoxin	--	0
TRINITY_DN44185_c0_g1_i1	-1.62003	1.52294e-05	Down	gi|1028894078|gb|OAK96345.1|	hypothetical protein IQ06DRAFT_51460 [Stagonospora sp. SRC1lsM3a]	65.7	1.3e-147	532.3	--	--	--	--	--	--	--	--	--	--	--	--	--	--	--	--	--	--	--
TRINITY_DN30637_c0_g1_i4	-1.3703	1.52432e-05	Down	gi|1028898573|gb|OAL00828.1|	Pex24p-domain-containing protein [Stagonospora sp. SRC1lsM3a]	78.1	8.5e-211	743.4	gnl|CDD|231380	KOG3442, KOG3442, KOG3442, Uncharacterized conserved protein [Function unknown].	34.375	7.31e-23	96.3	gi|74644946|sp|Q06169.1|PEX30_YEAST	Q06169.1	RecName: Full=Peroxisomal membrane protein PEX30; AltName: Full=Peroxin-30	30.1	2.4e-41	172.9	--	--	K17805	PAM16, TIM16	mitochondrial import inner membrane translocase subunit TIM16	--	0
TRINITY_DN32836_c0_g1_i3	1.11577	1.54805e-05	Ups	gi|1029183910|gb|OAL48481.1|	DUF625-domain-containing protein [Pyrenochaeta sp. DS3sAY3a]	83.9	0	1389.8	gnl|CDD|230114	KOG2175, KOG2175, KOG2175, Protein predicted to be involved in carbohydrate metabolism [Carbohydrate transport and metabolism].	33.608	1.02e-80	297	gi|31340496|sp|Q9Y7J8.3|YGL1_SCHPO	Q9Y7J8.3	RecName: Full=Uncharacterized protein C216.01c	36.9	9.5e-116	421.4	--	--	K17491	SMEK, PPP4R3	protein phosphatase 4 regulatory subunit 3	--	2	ko04212 Longevity regulating pathway - worm;ko04922 Glucagon signaling pathway;
TRINITY_DN36660_c0_g1_i1	2.17249	1.58893e-05	Ups	--	--	--	--	--	--	--	--	--	--	--	--	--	--	--	--	--	--	--	--	--	--	--	--
TRINITY_DN32214_c0_g1_i3	1.00477	1.58928e-05	Ups	gi|1027161219|gb|OAG21593.1|	fumarate reductase [Alternaria alternata]	92.8	0	1206.4	gnl|CDD|230343	KOG2404, KOG2404, KOG2404, Fumarate reductase, flavoprotein subunit [Energy production and conversion].	45.957	2.35e-147	514	gi|74581896|sp|O13755.1|OSM1_SCHPO	O13755.1	RecName: Full=Fumarate reductase; Short=FRDS; AltName: Full=FAD-dependent oxidoreductase; AltName: Full=NADH-dependent fumarate reductase	50.8	1.9e-135	486.5	GO:0055114	P	K00452	HAAO	3-hydroxyanthranilate 3,4-dioxygenase	EC:1.13.11.6	1	ko00380 Tryptophan metabolism;
TRINITY_DN33083_c0_g1_i3	-1.06762	1.68861e-05	Down	gi|1029191866|gb|OAL56424.1|	long chain fatty alcohol oxidase [Pyrenochaeta sp. DS3sAY3a]	71.9	0	1127.9	gnl|CDD|230274	KOG2335, KOG2335, KOG2335, tRNA-dihydrouridine synthase [Translation, ribosomal structure and biogenesis].	33.403	1.81e-98	324	gi|300680945|sp|B5WWZ9.1|FAO2_LOTJA	B5WWZ9.1	RecName: Full=Long-chain-alcohol oxidase FAO2; AltName: Full=Long-chain fatty alcohol oxidase 2	34.5	1.1e-79	301.2	GO:0055114	P	--	--	--	--	--	--
TRINITY_DN33864_c0_g1_i2	-1.52308	1.72551e-05	Down	--	--	--	--	--	--	--	--	--	--	--	--	--	--	--	--	--	--	--	--	--	--	--	--
TRINITY_DN30603_c0_g1_i2	-1.00296	1.74148e-05	Down	gi|1028896070|gb|OAK98330.1|	SAICAR synthase-like protein [Stagonospora sp. SRC1lsM3a]	83.6	3.3e-175	625.9	gnl|CDD|228178	KOG0229, KOG0229, KOG0229, Phosphatidylinositol-4-phosphate 5-kinase [Signal transduction mechanisms].	19.888	5.89e-08	56.2	--	--	--	--	--	--	GO:0016307	F	--	--	--	--	--	--
TRINITY_DN33085_c0_g1_i11	-1.41304	1.75418e-05	Down	gi|1028893085|gb|OAK95354.1|	hypothetical protein IQ06DRAFT_381207 [Stagonospora sp. SRC1lsM3a]	66.1	0	1635.9	gnl|CDD|230365	KOG2426, KOG2426, KOG2426, Dihydroxyacetone kinase/glycerone kinase [Carbohydrate transport and metabolism].	50.134	1.08e-77	288	gi|7387608|sp|O13902.1|DAK1_SCHPO	O13902.1	RecName: Full=Dihydroxyacetone kinase 1; Short=DHA kinase 1; AltName: Full=Glycerone kinase 1; AltName: Full=Triokinase 1; AltName: Full=Triose kinase 1	39.5	1.2e-54	219.2	--	--	K11096	SNRPD2, SMD2	small nuclear ribonucleoprotein D2	--	1	ko03040 Spliceosome;
TRINITY_DN32930_c2_g1_i2	-1.14762	1.80114e-05	Down	gi|1028903160|gb|OAL05409.1|	hypothetical protein IQ06DRAFT_239469 [Stagonospora sp. SRC1lsM3a]	68.7	2.8e-101	377.9	--	--	--	--	--	--	--	--	--	--	--	--	--	--	--	--	--	--	--
TRINITY_DN33647_c1_g1_i8	5.43018	1.89134e-05	Ups	gi|1028897034|gb|OAK99290.1|	hypothetical protein IQ06DRAFT_378184 [Stagonospora sp. SRC1lsM3a]	82.2	3.6e-259	903.7	gnl|CDD|228204	KOG0255, KOG0255, KOG0255, Synaptic vesicle transporter SVOP and related transporters (major facilitator superfamily) [General function prediction only].	18.584	6.03e-06	48.1	gi|73917059|sp|Q5A6K2.1|ATG22_CANAL	Q5A6K2.1	RecName: Full=Autophagy-related protein 22	42.1	2.5e-109	398.3	--	--	--	--	--	--	--	--
TRINITY_DN30637_c0_g1_i9	-2.39933	1.96118e-05	Down	gi|909992225|gb|KNG49686.1|	peroxisomal membrane protein pex31 [Stemphylium lycopersici]	72.2	1.2e-207	733	gnl|CDD|231380	KOG3442, KOG3442, KOG3442, Uncharacterized conserved protein [Function unknown].	34.375	7.42e-23	96.3	gi|74644946|sp|Q06169.1|PEX30_YEAST	Q06169.1	RecName: Full=Peroxisomal membrane protein PEX30; AltName: Full=Peroxin-30	29.3	5.9e-40	168.3	--	--	K17805	PAM16, TIM16	mitochondrial import inner membrane translocase subunit TIM16	--	0
TRINITY_DN9625_c0_g1_i1	-5.42401	2.11749e-05	Down	gi|1028899741|gb|OAL01994.1|	hypothetical protein IQ06DRAFT_346595 [Stagonospora sp. SRC1lsM3a]	58	1.5e-109	405.6	--	--	--	--	--	gi|121800699|sp|Q2U9E7.1|MED6_ASPOR	Q2U9E7.1	RecName: Full=Mediator of RNA polymerase II transcription subunit 6; AltName: Full=Mediator complex subunit 6	25.7	1.5e-17	92.4	--	--	--	--	--	--	--	--
TRINITY_DN33345_c0_g2_i4	5.39126	2.17957e-05	Ups	gi|1028893256|gb|OAK95525.1|	hypothetical protein IQ06DRAFT_258701 [Stagonospora sp. SRC1lsM3a]	69.6	6.3e-203	717.2	gnl|CDD|228987	KOG1041, KOG1041, KOG1041, Translation initiation factor 2C (eIF-2C) and related proteins [Translation, ribosomal structure and biogenesis].	30.303	9.64e-34	139	gi|75144523|sp|Q7XTS4.2|AGO2_ORYSJ	Q7XTS4.2	RecName: Full=Protein argonaute 2; Short=OsAGO2	39.7	2.6e-21	106.3	GO:0003677	F	--	--	--	--	--	--
TRINITY_DN30331_c0_g1_i1	1.09459	2.2067e-05	Ups	gi|1028893596|gb|OAK95864.1|	hypothetical protein IQ06DRAFT_56052 [Stagonospora sp. SRC1lsM3a]	72.9	0	1230.3	--	--	--	--	--	--	--	--	--	--	--	--	--	--	--	--	--	--	--
TRINITY_DN28071_c0_g1_i1	-1.58119	2.22386e-05	Down	gi|1029184920|gb|OAL49488.1|	succinate-CoA ligase [Pyrenochaeta sp. DS3sAY3a]	91.2	1.4e-224	790.4	gnl|CDD|230738	KOG2799, KOG2799, KOG2799, Succinyl-CoA synthetase, beta subunit [Energy production and conversion].	61.283	1.24e-168	586	gi|21264057|sp|Q9P567.1|SUCB_NEUCR	Q9P567.1	RecName: Full=Probable succinyl-CoA ligase [GDP-forming] subunit beta, mitochondrial; AltName: Full=Succinyl-CoA synthetase beta chain; Short=SCS-beta; Flags: Precursor	76.1	8.5e-188	660.6	GO:0016874	F	K01900	LSC2	succinyl-CoA synthetase beta subunit	EC:6.2.1.4 6.2.1.5	3	ko00020 Citrate cycle (TCA cycle);ko00640 Propanoate metabolism;ko01200 Carbon metabolism;
TRINITY_DN12585_c0_g1_i1	-1.29892	2.3146e-05	Down	gi|1028894096|gb|OAK96363.1|	hypothetical protein IQ06DRAFT_257168 [Stagonospora sp. SRC1lsM3a]	78.6	0	2495.3	gnl|CDD|228016	KOG0065, KOG0065, KOG0065, Pleiotropic drug resistance proteins (PDR1-15), ABC superfamily [Secondary metabolites biosynthesis, transport and catabolism].	38.202	0	1447	gi|5921714|sp|O74676.1|CDR4_CANAX	O74676.1	RecName: Full=ABC transporter CDR4	49.3	0	1412.1	GO:0005524	F	--	--	--	--	--	--
TRINITY_DN64767_c0_g1_i1	1.24126	2.32416e-05	Ups	gi|1027157729|gb|OAG18111.1|	P-loop containing nucleoside triphosphate hydrolase protein [Alternaria alternata]	51.9	1.4e-204	721.8	gnl|CDD|228689	KOG0742, KOG0742, KOG0742, AAA+-type ATPase [Posttranslational modification, protein turnover, chaperones].	29.442	1.38e-11	65.9	--	--	--	--	--	--	--	--	--	--	--	--	--	--
TRINITY_DN53417_c0_g1_i1	1.25463	2.38154e-05	Ups	gi|396476847|ref|XP_003840135.1|	similar to dihydroxyacetone kinase [Leptosphaeria maculans JN3]	82.5	9.2e-285	988	gnl|CDD|230365	KOG2426, KOG2426, KOG2426, Dihydroxyacetone kinase/glycerone kinase [Carbohydrate transport and metabolism].	42.664	1.88e-172	514	gi|7387608|sp|O13902.1|DAK1_SCHPO	O13902.1	RecName: Full=Dihydroxyacetone kinase 1; Short=DHA kinase 1; AltName: Full=Glycerone kinase 1; AltName: Full=Triokinase 1; AltName: Full=Triose kinase 1	39.2	5.1e-111	403.3	GO:0005524	F	K00863	DAK, TKFC	triose/dihydroxyacetone kinase / FAD-AMP lyase (cyclizing)	EC:2.7.1.28 2.7.1.29 4.6.1.15	5	ko00051 Fructose and mannose metabolism;ko00561 Glycerolipid metabolism;ko00680 Methane metabolism;ko01200 Carbon metabolism;ko04622 RIG-I-like receptor signaling pathway;
TRINITY_DN31326_c0_g1_i1	1.03101	2.52711e-05	Ups	gi|169595690|ref|XP_001791269.1|	hypothetical protein SNOG_00589 [Parastagonospora nodorum SN15]	51.3	2.7e-92	349.7	--	--	--	--	--	--	--	--	--	--	--	--	--	--	--	--	--	--	--
TRINITY_DN33750_c0_g1_i34	5.37244	2.53786e-05	Ups	gi|1029189396|gb|OAL53957.1|	hypothetical protein IQ07DRAFT_325912 [Pyrenochaeta sp. DS3sAY3a]	42.3	2.1e-30	144.1	--	--	--	--	--	--	--	--	--	--	--	--	--	--	--	--	--	--	--
TRINITY_DN31100_c0_g1_i3	-2.62404	2.55733e-05	Down	gi|1027160597|gb|OAG20972.1|	PLP-dependent transferase [Alternaria alternata]	81.1	7.6e-238	834.3	gnl|CDD|230081	KOG2142, KOG2142, KOG2142, Molybdenum cofactor sulfurase [Coenzyme transport and metabolism].	27.273	2.29e-46	183	gi|226707517|sp|A6SRX6.1|MOCOS_BOTFB	A6SRX6.1	RecName: Full=Molybdenum cofactor sulfurase; Short=MCS; Short=MOS; Short=MoCo sulfurase; AltName: Full=Molybdenum cofactor sulfurtransferase	61.2	2.8e-177	625.5	GO:0003824	F	K15631	ABA3	molybdenum cofactor sulfurtransferase	EC:2.8.1.9	0
TRINITY_DN33121_c0_g2_i1	-1.47648	2.55955e-05	Down	gi|1028897683|gb|OAK99938.1|	hypothetical protein IQ06DRAFT_317087 [Stagonospora sp. SRC1lsM3a]	68.3	2.6e-147	533.5	--	--	--	--	--	--	--	--	--	--	--	--	--	--	--	--	--	--	--
TRINITY_DN32436_c0_g1_i6	-2.00989	2.83703e-05	Down	gi|1028894104|gb|OAK96371.1|	hypothetical protein IQ06DRAFT_51641 [Stagonospora sp. SRC1lsM3a]	75.8	2.2e-289	1004.6	--	--	--	--	--	--	--	--	--	--	--	--	--	--	--	--	--	--	--
TRINITY_DN32894_c0_g1_i2	-1.53631	2.85872e-05	Down	gi|1027162164|gb|OAG22536.1|	DHH phosphoesterase [Alternaria alternata]	65.8	1.2e-140	510.8	gnl|CDD|232060	KOG4129, KOG4129, KOG4129, Exopolyphosphatases and related proteins [Energy production and conversion].	27.387	2.36e-36	149	gi|550600188|sp|P0CT29.1|YU204_USTMA	P0CT29.1	RecName: Full=Uncharacterized hydrolase UM10204	37.7	5.3e-06	55.8	GO:0016787	F	K01514	PRUNE, PPX1	exopolyphosphatase	EC:3.6.1.11	1	ko00230 Purine metabolism;
TRINITY_DN33364_c0_g1_i8	-2.99762	2.87778e-05	Down	gi|1028901478|gb|OAL03729.1|	hypothetical protein IQ06DRAFT_243823 [Stagonospora sp. SRC1lsM3a]	77.9	1.1e-264	922.5	gnl|CDD|230039	KOG2100, KOG2100, KOG2100, Dipeptidyl aminopeptidase [Posttranslational modification, protein turnover, chaperones].	34.953	5.56e-89	319	gi|306755733|sp|A1CX29.1|DPP4_NEOFI	A1CX29.1	RecName: Full=Probable dipeptidyl peptidase 4; AltName: Full=Dipeptidyl peptidase IV; Short=DPP IV; Short=DppIV; Flags: Precursor	52.8	3.6e-168	594.3	GO:0004252	F	--	--	--	--	--	--
TRINITY_DN32464_c0_g1_i3	5.35772	3.01117e-05	Ups	gi|1028893489|gb|OAK95757.1|	ras GEF [Stagonospora sp. SRC1lsM3a]	70.7	0	1396.3	gnl|CDD|231355	KOG3417, KOG3417, KOG3417, Ras1 guanine nucleotide exchange factor [Signal transduction mechanisms].	24.262	2.23e-24	110	gi|399198|sp|Q02342.1|CDC25_LACKL	Q02342.1	RecName: Full=Cell division control protein 25	28.1	5.3e-41	172.9	GO:0007264	P	--	--	--	--	--	--
TRINITY_DN30509_c0_g2_i2	5.33361	3.02153e-05	Ups	gi|1028898318|gb|OAL00573.1|	hypothetical protein IQ06DRAFT_347927 [Stagonospora sp. SRC1lsM3a]	60.4	7.5e-47	198	--	--	--	--	--	--	--	--	--	--	--	--	--	--	--	--	--	--	--
TRINITY_DN33252_c0_g1_i3	-1.18056	3.08488e-05	Down	gi|1029188459|gb|OAL53021.1|	hypothetical protein IQ07DRAFT_533661 [Pyrenochaeta sp. DS3sAY3a]	60.1	0	1185.2	gnl|CDD|229428	KOG1487, KOG1487, KOG1487, GTP-binding protein DRG1 (ODN superfamily) [Signal transduction mechanisms].	69.041	2.66e-178	552	gi|731276|sp|P39729.1|RBG1_YEAST	P39729.1	RecName: Full=Ribosome-interacting GTPase 1; AltName: Full=GTP-binding protein RBG1; AltName: Full=Genetically interacts with ribosomal genes protein 1	67.5	3.7e-144	515.4	--	--	K06944	K06944	uncharacterized protein	--	0
TRINITY_DN32821_c0_g1_i1	5.30936	3.26828e-05	Ups	gi|1028897540|gb|OAK99795.1|	hypothetical protein IQ06DRAFT_294208 [Stagonospora sp. SRC1lsM3a]	80.1	0	1234.6	--	--	--	--	--	--	--	--	--	--	--	--	--	--	--	--	--	--	--
TRINITY_DN45258_c0_g1_i1	1.06357	3.53271e-05	Ups	gi|169613627|ref|XP_001800230.1|	hypothetical protein SNOG_09944 [Parastagonospora nodorum SN15]	84.2	4.5e-285	989.6	gnl|CDD|228118	KOG0169, KOG0169, KOG0169, Phosphoinositide-specific phospholipase C [Signal transduction mechanisms].	28.543	2.77e-70	251	gi|6093727|sp|O13433.1|PLC1_CANAX	O13433.1	RecName: Full=1-phosphatidylinositol 4,5-bisphosphate phosphodiesterase 1; AltName: Full=Phosphoinositide phospholipase C; AltName: Full=Phospholipase C-1; Short=PLC-1	33.5	7.3e-15	84.3	GO:0006629	P	--	--	--	--	--	--
TRINITY_DN33272_c1_g1_i10	5.31853	3.59383e-05	Ups	gi|1027165783|gb|OAG26150.1|	hypothetical protein CC77DRAFT_1027247 [Alternaria alternata]	78.7	0	1203.3	--	--	--	--	--	gi|803374846|sp|G4NI45.1|CEL3A_MAGO7	G4NI45.1	RecName: Full=Beta-glucosidase cel3A; AltName: Full=Beta-D-glucoside glucohydrolase cel3A; AltName: Full=Cellobiase cel3A; AltName: Full=Gentiobiase cel3A; Flags: Precursor	58.8	2.5e-251	870.5	--	--	--	--	--	--	--	--
TRINITY_DN63966_c3_g2_i1	-1.35249	3.64495e-05	Down	gi|1029184796|gb|OAL49364.1|	DUF383-domain-containing protein [Pyrenochaeta sp. DS3sAY3a]	86.7	3.9e-185	657.9	gnl|CDD|230912	KOG2973, KOG2973, KOG2973, Uncharacterized conserved protein [Function unknown].	38.564	2.29e-90	318	gi|1723584|sp|Q10498.1|HGH1_SCHPO	Q10498.1	RecName: Full=Protein HGH1 homolog	48.4	8.7e-82	307	GO:0003677	F	--	--	--	--	--	--
TRINITY_DN28230_c0_g1_i1	1.56628	3.86758e-05	Ups	gi|928525788|ref|XP_014081691.1|	hypothetical protein COCC4DRAFT_164178 [Bipolaris maydis ATCC 48331]	47	8.8e-121	444.1	gnl|CDD|232107	KOG4177, KOG4177, KOG4177, Ankyrin [Cell wall/membrane/envelope biogenesis].	30.451	2.32e-20	95.5	gi|122132382|sp|Q08DV6.1|ASB3_BOVIN	Q08DV6.1	RecName: Full=Ankyrin repeat and SOCS box protein 3; Short=ASB-3	31.9	2.8e-19	99.4	--	--	--	--	--	--	--	--
TRINITY_DN73250_c0_g1_i1	2.84305	3.88726e-05	Ups	gi|1028897561|gb|OAK99816.1|	ketoacyl-synt-domain-containing protein [Stagonospora sp. SRC1lsM3a]	79.8	0	3457.5	gnl|CDD|229144	KOG1202, KOG1202, KOG1202, Animal-type fatty acid synthase and related proteins [Lipid transport and metabolism].	27.867	8.3e-79	290	gi|44888969|sp|Q03149.2|WA_EMENI	Q03149.2	RecName: Full=Conidial yellow pigment biosynthesis polyketide synthase; Short=PKS	44.5	0	1766.9	GO:0009058	P	--	--	--	--	--	--
TRINITY_DN32377_c1_g3_i1	-1.12184	3.89529e-05	Down	gi|1029180455|gb|OAL45036.1|	WD repeat-containing protein [Pyrenochaeta sp. DS3sAY3a]	82.2	1.3e-247	866.7	gnl|CDD|230904	KOG2965, KOG2965, KOG2965, Arginase [Amino acid transport and metabolism].	46.749	3.38e-90	327	gi|121930831|sp|Q0UYV9.1|CMR1_PHANO	Q0UYV9.1	RecName: Full=DNA damage-binding protein CMR1	81.1	1.9e-244	848.6	--	--	--	--	--	--	--	--
TRINITY_DN33445_c0_g1_i11	1.36594	3.96191e-05	Ups	gi|1028896162|gb|OAK98422.1|	MATE efflux family protein [Stagonospora sp. SRC1lsM3a]	84.3	4.9e-255	890.6	gnl|CDD|229289	KOG1347, KOG1347, KOG1347, Uncharacterized membrane protein, predicted efflux pump [General function prediction only].	32.64	5.47e-106	374	gi|1351703|sp|Q10085.1|YAO6_SCHPO	Q10085.1	RecName: Full=Uncharacterized transporter C11D3.06	55.5	4.8e-139	497.7	GO:0015238	F	K01480	speB	agmatinase	EC:3.5.3.11	1	ko00330 Arginine and proline metabolism;
TRINITY_DN32137_c0_g1_i8	-1.9309	4.18579e-05	Down	gi|1028894336|gb|OAK96602.1|	hypothetical protein IQ06DRAFT_281923 [Stagonospora sp. SRC1lsM3a]	80.6	8.3e-304	1053.9	gnl|CDD|232108	KOG4178, KOG4178, KOG4178, Soluble epoxide hydrolase [Lipid transport and metabolism].	27.413	1.92e-23	108	gi|30316355|sp|P23623.2|OXLA_NEUCR	P23623.2	RecName: Full=L-amino-acid oxidase; Short=LAAO; Short=LAO; Flags: Precursor	35.8	1.1e-99	368.2	GO:0016491	F	--	--	--	--	--	--
TRINITY_DN44023_c0_g1_i1	1.08611	4.22011e-05	Ups	gi|1029186049|gb|OAL50615.1|	hypothetical protein IQ07DRAFT_432299 [Pyrenochaeta sp. DS3sAY3a]	47.9	1e-22	117.5	--	--	--	--	--	--	--	--	--	--	--	--	--	--	--	--	--	--	--
TRINITY_DN27185_c0_g2_i1	1.77291	4.28014e-05	Ups	gi|1028891752|gb|OAK94026.1|	alpha/beta-hydrolase [Stagonospora sp. SRC1lsM3a]	74.1	1.7e-171	614	gnl|CDD|232108	KOG4178, KOG4178, KOG4178, Soluble epoxide hydrolase [Lipid transport and metabolism].	26.016	6.08e-33	139	gi|67460595|sp|Q6Q2C2.1|HYES_PIG	Q6Q2C2.1	RecName: Full=Bifunctional epoxide hydrolase 2; Includes: RecName: Full=Cytosolic epoxide hydrolase 2; Short=CEH; AltName: Full=Epoxide hydratase; AltName: Full=Soluble epoxide hydrolase; Short=SEH; Includes: RecName: Full=Lipid-phosphate phosphatase	35.8	1.2e-13	82	GO:0008152	P	--	--	--	--	--	--
TRINITY_DN66356_c0_g1_i1	2.58989	4.31608e-05	Ups	gi|67525177|ref|XP_660650.1|	TPA: endoglucanase, putative (AFU_orthologue; AFUA_2G14540) [Aspergillus nidulans FGSC A4]	73.6	6.4e-109	403.3	--	--	--	--	--	--	--	--	--	--	--	GO:0008152	P	--	--	--	--	--	--
TRINITY_DN21582_c0_g1_i1	-1.88889	4.32309e-05	Down	gi|1032427274|gb|OAP55761.1|	hypothetical protein AYL99_09913 [Fonsecaea erecta]	36.6	1.7e-234	822.4	--	--	--	--	--	--	--	--	--	--	--	--	--	--	--	--	--	--	--
TRINITY_DN27177_c2_g3_i1	1.23331	4.42195e-05	Ups	gi|1028895808|gb|OAK98068.1|	hypothetical protein IQ06DRAFT_279110 [Stagonospora sp. SRC1lsM3a]	67.3	1.5e-261	913.3	gnl|CDD|230554	KOG2615, KOG2615, KOG2615, Permease of the major facilitator superfamily [General function prediction only].	25.926	3.3e-18	90.9	gi|30923197|sp|P25351.2|YCR3_YEAST	P25351.2	RecName: Full=Uncharacterized membrane protein YCR023C	29.2	5.2e-21	106.7	--	--	--	--	--	--	--	--
TRINITY_DN27925_c0_g2_i1	2.67683	4.60349e-05	Ups	gi|1027147139|gb|OAG07588.1|	hypothetical protein CC84DRAFT_1090194 [Paraphaeosphaeria sporulosa]	69.9	1.3e-95	359.8	--	--	--	--	--	--	--	--	--	--	--	--	--	--	--	--	--	--	--
TRINITY_DN27687_c0_g1_i1	-1.72938	4.60408e-05	Down	gi|1020700740|gb|KZM21387.1|	oxidoreductase [Ascochyta rabiei]	76.3	3.6e-228	800.4	gnl|CDD|230783	KOG2844, KOG2844, KOG2844, Dimethylglycine dehydrogenase precursor [Amino acid transport and metabolism].	23.333	1.29e-06	50.1	--	--	--	--	--	--	GO:0016491	F	--	--	--	--	--	--
TRINITY_DN28714_c0_g2_i1	2.95289	4.72456e-05	Ups	gi|169626150|ref|XP_001806477.1|	hypothetical protein SNOG_16354 [Parastagonospora nodorum SN15]	67.4	4.8e-97	364.8	gnl|CDD|231116	KOG3178, KOG3178, KOG3178, Hydroxyindole-O-methyltransferase and related SAM-dependent methyltransferases [General function prediction only].	34.014	2.73e-19	90.9	gi|1042851586|sp|D7PI16.1|GSFB_PENAE	D7PI16.1	RecName: Full=O-methyltransferase gsfB; AltName: Full=Griseofulvin synthesis protein B	33.9	1.4e-54	216.1	--	--	--	--	--	--	--	--
TRINITY_DN33007_c0_g1_i13	-1.20629	4.74239e-05	Down	gi|1028899351|gb|OAL01604.1|	Mis6-domain-containing protein [Stagonospora sp. SRC1lsM3a]	63.2	7.8e-197	697.6	gnl|CDD|230665	KOG2726, KOG2726, KOG2726, Mitochondrial polypeptide chain release factor [Translation, ribosomal structure and biogenesis].	38.043	1.26e-21	101	gi|82101443|sp|Q8AYS7.1|CENPI_CHICK	Q8AYS7.1	RecName: Full=Centromere protein I; Short=CENP-I	22.5	4.1e-26	122.9	--	--	--	--	--	--	--	--
TRINITY_DN6606_c0_g1_i1	5.23353	4.7505e-05	Ups	gi|1028904600|gb|OAL06848.1|	MFS quinate transporter-like protein QutD [Stagonospora sp. SRC1lsM3a]	82.5	9.2e-231	808.9	gnl|CDD|228203	KOG0254, KOG0254, KOG0254, Predicted transporter (major facilitator superfamily) [General function prediction only].	30.516	1.28e-80	279	gi|46397785|sp|P11636.2|QAY_NEUCR	P11636.2	RecName: Full=Quinate permease; AltName: Full=Quinate transporter	36.3	1.7e-81	305.4	GO:0055085	P	--	--	--	--	--	--
TRINITY_DN32493_c0_g1_i1	-5.25704	4.78986e-05	Down	gi|169596308|ref|XP_001791578.1|	hypothetical protein SNOG_00911 [Parastagonospora nodorum SN15]	91.4	3.5e-253	884.4	gnl|CDD|228474	KOG0526, KOG0526, KOG0526, Nucleosome-binding factor SPN, POB3 subunit [Transcription, Replication, recombination and repair, Chromatin structure and dynamics].	41.213	2.44e-144	491	gi|148887146|sp|Q4WGK6.2|POB3_ASPFU	Q4WGK6.2	RecName: Full=FACT complex subunit pob3; AltName: Full=Facilitates chromatin transcription complex subunit pob3	67.6	2.7e-190	667.9	GO:0003677	F	K09272	SSRP1	structure-specific recognition protein 1	--	0
TRINITY_DN83759_c1_g1_i1	2.18054	4.99212e-05	Ups	gi|1028896352|gb|OAK98609.1|	hypothetical protein IQ06DRAFT_21161 [Stagonospora sp. SRC1lsM3a]	54	8.4e-83	317.4	--	--	--	--	--	--	--	--	--	--	--	--	--	--	--	--	--	--	--
TRINITY_DN73662_c0_g1_i1	1.93425	5.15454e-05	Ups	gi|1027160023|gb|OAG20400.1|	hypothetical protein CC77DRAFT_1020897 [Alternaria alternata]	81.2	8.9e-120	439.1	--	--	--	--	--	--	--	--	--	--	--	--	--	--	--	--	--	--	--
TRINITY_DN28434_c0_g1_i2	-1.18126	5.19915e-05	Down	gi|121925424|sp|Q0UN56.3|ERB1_PHANO	RecName: Full=Ribosome biogenesis protein ERB1; AltName: Full=Eukaryotic ribosome biogenesis protein 1	79.3	0	1243.4	gnl|CDD|228597	KOG0650, KOG0650, KOG0650, WD40 repeat nucleolar protein Bop1, involved in ribosome biogenesis [Translation, ribosomal structure and biogenesis].	49.269	0	739	gi|121925424|sp|Q0UN56.3|ERB1_PHANO	Q0UN56.3	RecName: Full=Ribosome biogenesis protein ERB1; AltName: Full=Eukaryotic ribosome biogenesis protein 1	79.3	0	1243.4	GO:0006364	P	K14824	ERB1, BOP1	ribosome biogenesis protein ERB1	--	0
TRINITY_DN31870_c0_g1_i1	1.46601	5.53735e-05	Ups	gi|966761218|dbj|GAQ46282.1|	similar to An18g01000 [Aspergillus niger]	39.5	6e-30	142.1	--	--	--	--	--	--	--	--	--	--	--	--	--	--	--	--	--	--	--
TRINITY_DN32846_c1_g1_i23	-3.93865	5.62363e-05	Down	gi|1028902339|gb|OAL04589.1|	calcium/calmodulin-dependent protein kinase-like protein [Stagonospora sp. SRC1lsM3a]	84.2	3e-176	629	gnl|CDD|227983	KOG0032, KOG0032, KOG0032, Ca2+/calmodulin-dependent protein kinase, EF-Hand protein superfamily [Signal transduction mechanisms].	34.637	3.97e-41	164	gi|27151695|sp|O94547.1|SRK1_SCHPO	O94547.1	RecName: Full=Serine/threonine-protein kinase srk1; AltName: Full=Sty1-regulated kinase 1	51	2.9e-84	315.8	GO:0004674	F	K00924	E2.7.1.-			0
TRINITY_DN44961_c0_g1_i1	-1.57278	5.65787e-05	Down	gi|169618417|ref|XP_001802622.1|	hypothetical protein SNOG_12399 [Parastagonospora nodorum SN15]	40.2	3.7e-114	421.8	gnl|CDD|228111	KOG0161, KOG0161, KOG0161, Myosin class II heavy chain [Cytoskeleton].	21.289	3.2e-18	87.8	gi|13432177|sp|P35749.3|MYH11_HUMAN	P35749.3	RecName: Full=Myosin-11; AltName: Full=Myosin heavy chain 11; AltName: Full=Myosin heavy chain, smooth muscle isoform; AltName: Full=SMMHC	24.6	5.7e-12	74.7	--	--	--	--	--	--	--	--
TRINITY_DN33205_c1_g1_i1	-2.01802	5.68728e-05	Down	gi|930139700|ref|XP_014170256.1|	c6 zinc finger domain containing protein [Grosmannia clavigera kw1407]	57.7	2.1e-217	765.4	--	--	--	--	--	--	--	--	--	--	--	--	--	--	--	--	--	--	--
TRINITY_DN54445_c0_g1_i1	1.64667	5.78109e-05	Ups	gi|751745026|gb|KIM93226.1|	hypothetical protein OIDMADRAFT_66070, partial [Oidiodendron maius Zn]	35.9	4.9e-91	344.7	gnl|CDD|229487	KOG1546, KOG1546, KOG1546, Metacaspase involved in regulation of apoptosis [Cell cycle control, cell division, chromosome partitioning, Posttranslational modification, protein turnover, chaperones].	27.219	7.07e-17	83.2	--	--	--	--	--	--	--	--	--	--	--	--	--	--
TRINITY_DN16705_c0_g1_i1	1.73191	5.78768e-05	Ups	gi|1028894763|gb|OAK97027.1|	hypothetical protein IQ06DRAFT_308110 [Stagonospora sp. SRC1lsM3a]	52.8	5.1e-26	128.3	--	--	--	--	--	--	--	--	--	--	--	--	--	--	--	--	--	--	--
TRINITY_DN33647_c1_g1_i4	5.16835	6.05524e-05	Ups	gi|1028897034|gb|OAK99290.1|	hypothetical protein IQ06DRAFT_378184 [Stagonospora sp. SRC1lsM3a]	71	8.4e-126	460.7	gnl|CDD|228204	KOG0255, KOG0255, KOG0255, Synaptic vesicle transporter SVOP and related transporters (major facilitator superfamily) [General function prediction only].	18.584	6.42e-06	48.1	gi|73917059|sp|Q5A6K2.1|ATG22_CANAL	Q5A6K2.1	RecName: Full=Autophagy-related protein 22	51.3	2.2e-42	176	--	--	--	--	--	--	--	--
TRINITY_DN33023_c1_g2_i1	-1.36199	6.05862e-05	Down	--	--	--	--	--	--	--	--	--	--	--	--	--	--	--	--	--	--	--	--	--	--	--	--
TRINITY_DN29113_c0_g1_i1	-5.19166	6.43334e-05	Down	gi|1029179869|gb|OAL44452.1|	hypothetical protein IQ07DRAFT_240343 [Pyrenochaeta sp. DS3sAY3a]	43.8	1.2e-83	319.7	--	--	--	--	--	--	--	--	--	--	--	--	--	--	--	--	--	--	--
TRINITY_DN33364_c0_g1_i16	2.23345	6.49958e-05	Ups	gi|1028901478|gb|OAL03729.1|	hypothetical protein IQ06DRAFT_243823 [Stagonospora sp. SRC1lsM3a]	83.3	0	1348.2	gnl|CDD|230039	KOG2100, KOG2100, KOG2100, Dipeptidyl aminopeptidase [Posttranslational modification, protein turnover, chaperones].	33.057	3.78e-124	408	gi|306755733|sp|A1CX29.1|DPP4_NEOFI	A1CX29.1	RecName: Full=Probable dipeptidyl peptidase 4; AltName: Full=Dipeptidyl peptidase IV; Short=DPP IV; Short=DppIV; Flags: Precursor	55	5.3e-244	846.3	GO:0004252	F	--	--	--	--	--	--
TRINITY_DN33595_c1_g1_i47	-1.41376	6.75598e-05	Down	gi|1029184589|gb|OAL49158.1|	monosaccharide transporter-like protein [Pyrenochaeta sp. DS3sAY3a]	74.6	5e-258	901.7	gnl|CDD|228203	KOG0254, KOG0254, KOG0254, Predicted transporter (major facilitator superfamily) [General function prediction only].	37.121	1.42e-88	323	gi|729781|sp|P38695.1|HXT5_YEAST	P38695.1	RecName: Full=Probable glucose transporter HXT5	34	3.1e-80	303.5	GO:0022857	F	K08139	HXT	MFS transporter, SP family, sugar:H+ symporter	--	1	ko04113 Meiosis - yeast;
TRINITY_DN33097_c0_g1_i1	3.05491	7.08839e-05	Ups	--	--	--	--	--	--	--	--	--	--	--	--	--	--	--	--	--	--	--	--	--	--	--	--
TRINITY_DN12997_c0_g1_i1	-2.04001	7.4228e-05	Down	gi|1029189834|gb|OAL54394.1|	calcium/proton exchanger [Pyrenochaeta sp. DS3sAY3a]	70.3	5.3e-225	790.4	gnl|CDD|229339	KOG1397, KOG1397, KOG1397, Ca2+/H+ antiporter VCX1 and related proteins [Inorganic ion transport and metabolism].	50.98	2.64e-55	209	gi|74623660|sp|Q99385.1|VCX1_YEAST	Q99385.1	RecName: Full=Vacuolar calcium ion transporter; AltName: Full=High copy number undoes manganese protein 1; AltName: Full=Manganese resistance 1 protein; AltName: Full=Vacuolar Ca(2+)/H(+) exchanger	54.5	3.8e-43	178.7	GO:0016020	C	K07300	chaA, CAX	Ca2+:H+ antiporter	--	0
TRINITY_DN33099_c0_g3_i2	2.86964	7.61269e-05	Ups	gi|1028900655|gb|OAL02907.1|	hypothetical protein IQ06DRAFT_345885 [Stagonospora sp. SRC1lsM3a]	42.1	4.3e-52	214.9	--	--	--	--	--	--	--	--	--	--	--	--	--	--	--	--	--	--	--
TRINITY_DN32766_c0_g1_i2	2.49415	7.78702e-05	Ups	gi|1027144884|gb|OAG05335.1|	hypothetical protein CC84DRAFT_1206758 [Paraphaeosphaeria sporulosa]	41.8	1.1e-32	150.6	--	--	--	--	--	--	--	--	--	--	--	--	--	--	--	--	--	--	--
TRINITY_DN28378_c0_g1_i2	1.36567	7.82208e-05	Ups	gi|821059856|gb|KKY15413.1|	putative prostaglandin g h synthase 2 cyclooxygenase pgh2 cox2 [Diplodia seriata]	58.6	0	1375.1	gnl|CDD|229516	KOG1575, KOG1575, KOG1575, Voltage-gated shaker-like K+ channel, subunit beta/KCNAB [Energy production and conversion].	23.028	1.74e-30	131	gi|74691352|sp|Q6RET3.1|PPOA_EMEND	G5EB19.1	RecName: Full=Psi-producing oxygenase A; AltName: Full=Fatty acid oxygenase ppoA; Includes: RecName: Full=Linoleate 8R-lipoxygenase; Includes: RecName: Full=9,12-octadecadienoate 8-hydroperoxide 8R-isomerase	39.7	1.6e-211	739.6	--	--	--	--	--	--	--	--
TRINITY_DN30734_c0_g1_i1	1.02061	7.9798e-05	Ups	gi|1027150556|gb|OAG11003.1|	hypothetical protein CC84DRAFT_1214269 [Paraphaeosphaeria sporulosa]	70.7	3.7e-255	890.2	gnl|CDD|229228	KOG1286, KOG1286, KOG1286, Amino acid transporters [Amino acid transport and metabolism].	25.524	9.61e-74	262	--	--	--	--	--	--	--	--	--	--	--	--	--	--
TRINITY_DN27681_c0_g2_i1	-1.87291	7.99581e-05	Down	gi|1028900233|gb|OAL02485.1|	striatin Pro11 [Stagonospora sp. SRC1lsM3a]	75.1	0	1127.1	gnl|CDD|230046	KOG2107, KOG2107, KOG2107, Uncharacterized conserved protein, contains double-stranded beta-helix domain [Function unknown].	53.107	1.23e-59	227	gi|73621961|sp|Q70M86.1|STRN_SORMK	Q70M86.1	RecName: Full=Striatin Pro11	42	7.3e-144	514.6	--	--	K17608	STRN1_3_4	striatin 1/3/4	--	1	ko04013 MAPK signaling pathway - fly;
TRINITY_DN33276_c0_g1_i34	2.82766	8.14927e-05	Ups	gi|1028892564|gb|OAK94835.1|	hypothetical protein IQ06DRAFT_194168, partial [Stagonospora sp. SRC1lsM3a]	75.1	3.4e-187	666.4	gnl|CDD|230389	KOG2450, KOG2450, KOG2450, Aldehyde dehydrogenase [Energy production and conversion].	46.322	1.08e-119	426	gi|108935817|sp|P40108.2|ALDH_DAVTA	P40108.2	RecName: Full=Aldehyde dehydrogenase; Short=ALDDH; Short=ALDH; AltName: Full=Allergen Cla h 3; AltName: Full=Allergen Cla h III; AltName: Allergen=Cla h 10	44.1	4.1e-85	319.7	--	--	--	--	--	--	--	--
TRINITY_DN6222_c0_g2_i1	1.39381	8.44297e-05	Ups	--	--	--	--	--	--	--	--	--	--	--	--	--	--	--	--	--	--	--	--	--	--	--	--
TRINITY_DN28767_c0_g3_i1	-4.18066	8.54498e-05	Down	gi|195971095|gb|ACG60892.1|	m-hydroxybenzyl alcohol hydroxylase [Aspergillus clavatus]	74.4	2.5e-216	761.5	gnl|CDD|228106	KOG0156, KOG0156, KOG0156, Cytochrome P450 CYP2 subfamily [Secondary metabolites biosynthesis, transport and catabolism].	27.009	3.15e-74	255	gi|1042851771|sp|G3Y416.1|YANC_ASPNA	G3Y416.1	RecName: Full=Cytochrome P450 monooxygenase yanC; AltName: Full=Yanuthone D synthesis protein C; Flags: Precursor	48.4	1.6e-128	462.2	GO:0055114	P	--	--	--	--	--	--
TRINITY_DN28525_c0_g2_i1	-2.04602	8.66863e-05	Down	gi|169603800|ref|XP_001795321.1|	hypothetical protein SNOG_04908 [Parastagonospora nodorum SN15]	85.1	0	1463.7	gnl|CDD|231097	KOG3159, KOG3159, KOG3159, Lipoate-protein ligase A [Coenzyme transport and metabolism].	30.641	1.13e-51	202	gi|74628522|sp|Q7S0S2.1|CELAP_NEUCR	Q7S0S2.1	RecName: Full=Cellobionic acid phosphorylase; AltName: Full=4-O-beta-D-glucopyranosyl-D-gluconate:phosphate alpha-D-glucosyltransferase	69.1	0	1169.8	GO:0003824	F	K03800	lplA, lplJ	lipoate---protein ligase	EC:6.3.1.20	1	ko00785 Lipoic acid metabolism;
TRINITY_DN32639_c0_g1_i10	5.11534	8.96966e-05	Ups	gi|169615156|ref|XP_001800994.1|	hypothetical protein SNOG_10732 [Parastagonospora nodorum SN15]	34.5	1.1e-47	200.7	gnl|CDD|232601	KOG4674, KOG4674, KOG4674, Uncharacterized conserved coiled-coil protein [Function unknown].	23.841	5.35e-07	50.8	--	--	--	--	--	--	--	--	--	--	--	--	--	--
TRINITY_DN33475_c0_g1_i33	2.34268	9.10002e-05	Ups	gi|1029189076|gb|OAL53637.1|	hypothetical protein IQ07DRAFT_677101 [Pyrenochaeta sp. DS3sAY3a]	75.2	4.3e-252	880.9	--	--	--	--	--	--	--	--	--	--	--	--	--	--	--	--	--	--	--
TRINITY_DN31232_c0_g1_i6	3.40689	9.64394e-05	Ups	gi|330947670|ref|XP_003306930.1|	hypothetical protein PTT_20245 [Pyrenophora teres f. teres 0-1]	82.2	2.4e-128	468.4	gnl|CDD|228107	KOG0157, KOG0157, KOG0157, Cytochrome P450 CYP4/CYP19/CYP26 subfamilies [Secondary metabolites biosynthesis, transport and catabolism, Lipid transport and metabolism].	36.416	2.59e-38	149	gi|109895138|sp|Q2KIG5.1|THAS_BOVIN	Q2KIG5.1	RecName: Full=Thromboxane-A synthase; Short=TXA synthase; Short=TXS; AltName: Full=Cytochrome P450 5A1	37.4	1e-20	103.2	GO:0055114	P	--	--	--	--	--	--
TRINITY_DN12587_c0_g1_i1	2.11005	9.70208e-05	Ups	gi|1028901690|gb|OAL03941.1|	FAD-binding domain-containing protein [Stagonospora sp. SRC1lsM3a]	66.8	2.8e-192	681	gnl|CDD|229173	KOG1231, KOG1231, KOG1231, Proteins containing the FAD binding domain [Energy production and conversion].	24.454	1.37e-17	85.1	gi|961512539|sp|D4B1P2.1|A2372_ARTBC	D4B1P2.1	RecName: Full=Uncharacterized FAD-linked oxidoreductase ARB_02372; Flags: Precursor	27.9	2e-47	192.2	GO:0055114	P	--	--	--	--	--	--
TRINITY_DN64077_c0_g1_i1	1.23146	9.75258e-05	Ups	gi|1029182657|gb|OAL47231.1|	sulfate permease-like protein [Pyrenochaeta sp. DS3sAY3a]	86.4	0	1352.8	gnl|CDD|228185	KOG0236, KOG0236, KOG0236, Sulfate/bicarbonate/oxalate exchanger SAT-1 and related transporters (SLC26 family) [Inorganic ion transport and metabolism].	30.327	1.29e-121	429	gi|59799348|sp|P23622.3|CYS14_NEUCR	P23622.3	RecName: Full=Sulfate permease 2; AltName: Full=Sulfate permease II	58.8	6.8e-243	843.2	GO:0055085	P	K14708	SLC26A11	solute carrier family 26 (sodium-independent sulfate anion transporter), member 11	--	0
TRINITY_DN33523_c0_g1_i4	1.06102	9.77433e-05	Ups	gi|1028904927|gb|OAL07175.1|	NAD(P)-binding protein [Stagonospora sp. SRC1lsM3a]	82.5	4.3e-161	578.9	gnl|CDD|229138	KOG1196, KOG1196, KOG1196, Predicted NAD-dependent oxidoreductase [General function prediction only].	41.935	1.43e-86	288	gi|81342401|sp|O34812.1|YFMJ_BACSU	O34812.1	RecName: Full=Putative NADP-dependent oxidoreductase YfmJ	39.9	1.8e-59	233.8	GO:0008270	F	K07119	K07119	uncharacterized protein	--	0
TRINITY_DN32657_c0_g2_i8	2.26839	0.000100089	Ups	gi|1027146314|gb|OAG06763.1|	HET-domain-containing protein [Paraphaeosphaeria sporulosa]	38.2	2.3e-134	489.2	gnl|CDD|228531	KOG0583, KOG0583, KOG0583, Serine/threonine protein kinase [Signal transduction mechanisms].	24.39	6.99e-14	72.4	--	--	--	--	--	--	--	--	--	--	--	--	--	--
TRINITY_DN44564_c0_g1_i1	1.35286	0.000102493	Ups	gi|169604132|ref|XP_001795487.1|	hypothetical protein SNOG_05076 [Parastagonospora nodorum SN15]	65.5	1.7e-201	711.4	gnl|CDD|229341	KOG1399, KOG1399, KOG1399, Flavin-containing monooxygenase [Secondary metabolites biosynthesis, transport and catabolism].	23.282	2.83e-20	93.2	gi|81421191|sp|Q7TVI2.1|ETHA_MYCBO	P9WNF9.1	RecName: Full=FAD-containing monooxygenase EthA; AltName: Full=Baeyer-Villiger monooxygenase EtaA; Short=BVMO; AltName: Full=Prodrug activator EtaA	38	6.8e-100	366.3	--	--	--	--	--	--	--	--
TRINITY_DN32259_c0_g2_i8	1.60026	0.000107575	Ups	gi|1029181625|gb|OAL46202.1|	hypothetical protein IQ07DRAFT_518517 [Pyrenochaeta sp. DS3sAY3a]	53.9	7.1e-143	517.3	--	--	--	--	--	gi|74583785|sp|Q08989.1|YP277_YEAST	Q08989.1	RecName: Full=Uncharacterized protein YPL277C; Flags: Precursor	40.9	1.5e-05	53.5	--	--	--	--	--	--	--	--
TRINITY_DN33547_c0_g1_i41	-3.82816	0.0001079	Down	gi|1028900841|gb|OAL03093.1|	hypothetical protein IQ06DRAFT_245978 [Stagonospora sp. SRC1lsM3a]	67	5.5e-299	1038.1	gnl|CDD|230245	KOG2306, KOG2306, KOG2306, Uncharacterized conserved protein [Function unknown].	24.213	4.84e-31	133	gi|417333|sp|Q03237.1|MYBB_CHICK	Q03237.1	RecName: Full=Myb-related protein B; Short=B-Myb; AltName: Full=Myb-like protein 2	29.4	1.2e-09	69.3	--	--	K00787	FDPS	farnesyl diphosphate synthase	EC:2.5.1.1 2.5.1.10	3	ko00900 Terpenoid backbone biosynthesis;ko05164 Influenza A;ko05166 HTLV-I infection;
TRINITY_DN33390_c1_g2_i1	3.93327	0.000108706	Ups	gi|1029188615|gb|OAL53177.1|	hypothetical protein IQ07DRAFT_585121 [Pyrenochaeta sp. DS3sAY3a]	66.7	3.3e-122	449.9	gnl|CDD|232548	KOG4620, KOG4620, KOG4620, Uncharacterized conserved protein [Function unknown].	48.052	1.66e-20	97.8	gi|729763|sp|P40920.1|HSP30_EMENI	P40920.1	RecName: Full=30 kDa heat shock protein	44.4	1.2e-32	144.8	--	--	--	--	--	--	--	--
TRINITY_DN30443_c0_g2_i1	1.46816	0.000112586	Ups	gi|1028902791|gb|OAL05041.1|	hypothetical protein IQ06DRAFT_103759 [Stagonospora sp. SRC1lsM3a]	29.7	3.4e-75	292.7	--	--	--	--	--	--	--	--	--	--	--	--	--	--	--	--	--	--	--
TRINITY_DN32802_c0_g1_i2	2.04514	0.000112978	Ups	gi|859262695|emb|CEJ59402.1|	hypothetical protein PMG11_08027 [Penicillium brasilianum]	41.1	1e-63	254.2	--	--	--	--	--	--	--	--	--	--	--	--	--	--	--	--	--	--	--
TRINITY_DN27725_c0_g2_i1	4.00899	0.000114033	Ups	gi|636767987|ref|XP_008086167.1|	hypothetical protein GLAREA_02891 [Glarea lozoyensis ATCC 20868]	30.4	5.6e-20	107.8	--	--	--	--	--	--	--	--	--	--	--	--	--	--	--	--	--	--	--
TRINITY_DN44031_c0_g2_i1	-1.34162	0.00011828	Down	gi|1029185078|gb|OAL49646.1|	Phosphoacetylglucosamine mutase [Pyrenochaeta sp. DS3sAY3a]	92	2.7e-287	997.7	gnl|CDD|230476	KOG2537, KOG2537, KOG2537, Phosphoglucomutase/phosphomannomutase [Carbohydrate transport and metabolism].	51.02	0	678	gi|12643303|sp|Q9P4V2.1|AGM1_CANAX	Q9P4V2.1	RecName: Full=Phosphoacetylglucosamine mutase; Short=PAGM; AltName: Full=Acetylglucosamine phosphomutase; AltName: Full=N-acetylglucosamine-phosphate mutase	51.4	3.8e-146	521.2	GO:0000287	F	--	--	--	--	--	--
TRINITY_DN31145_c0_g1_i1	4.20867	0.000119713	Ups	gi|189196250|ref|XP_001934463.1|	hypothetical protein PTRG_04130 [Pyrenophora tritici-repentis Pt-1C-BFP]	54	1.5e-05	58.9	--	--	--	--	--	--	--	--	--	--	--	--	--	--	--	--	--	--	--
TRINITY_DN84059_c0_g1_i1	-2.90878	0.000119865	Down	gi|627920140|ref|XP_007692868.1|	hypothetical protein COCMIDRAFT_108362 [Bipolaris oryzae ATCC 44560]	67.8	2.4e-86	328.2	--	--	--	--	--	gi|1351675|sp|Q09927.1|AZET_SCHPO	Q09927.1	RecName: Full=L-azetidine-2-carboxylic acid acetyltransferase	36.5	1e-26	122.5	--	--	--	--	--	--	--	--
TRINITY_DN31981_c0_g1_i1	3.02173	0.000122845	Ups	gi|242813625|ref|XP_002486204.1|	conserved hypothetical protein [Talaromyces stipitatus ATCC 10500]	34.7	8e-55	223.8	--	--	--	--	--	--	--	--	--	--	--	--	--	--	--	--	--	--	--
TRINITY_DN84710_c0_g1_i1	-2.11966	0.000125202	Down	gi|1028893631|gb|OAK95899.1|	phosphate permease [Stagonospora sp. SRC1lsM3a]	85.7	6e-276	958.7	gnl|CDD|228201	KOG0252, KOG0252, KOG0252, Inorganic phosphate transporter [Inorganic ion transport and metabolism].	38.491	7.98e-169	505	gi|728048667|sp|Q7RVX9.2|PHO5_NEUCR	Q7RVX9.2	RecName: Full=Repressible high-affinity phosphate permease	62.2	5.9e-200	698.7	GO:0055085	P	--	--	--	--	--	--
TRINITY_DN32725_c0_g1_i2	2.97661	0.000127079	Ups	gi|407924327|gb|EKG17380.1|	hypothetical protein MPH_05448 [Macrophomina phaseolina MS6]	30.7	3.9e-65	258.5	--	--	--	--	--	--	--	--	--	--	--	--	--	--	--	--	--	--	--
TRINITY_DN33169_c0_g1_i1	1.11203	0.000132752	Ups	gi|1027139116|gb|OAF99574.1|	hypothetical protein CC84DRAFT_1169108 [Paraphaeosphaeria sporulosa]	35.4	1.7e-100	377.1	--	--	--	--	--	--	--	--	--	--	--	--	--	--	--	--	--	--	--
TRINITY_DN84687_c0_g1_i1	1.34134	0.000137411	Ups	gi|1028892681|gb|OAK94951.1|	acyl-CoA dehydrogenase family protein [Stagonospora sp. SRC1lsM3a]	86.3	4.8e-265	922.5	gnl|CDD|228091	KOG0141, KOG0141, KOG0141, Isovaleryl-CoA dehydrogenase [Amino acid transport and metabolism, Lipid transport and metabolism].	27.119	4.66e-41	154	gi|28376845|sp|Q9VSA3.1|ACADM_DROME	Q9VSA3.1	RecName: Full=Probable medium-chain specific acyl-CoA dehydrogenase, mitochondrial; Short=MCAD; Flags: Precursor	28	3.3e-25	118.2	GO:0055114	P	--	--	--	--	--	--
TRINITY_DN33368_c0_g1_i1	-2.23242	0.000138683	Down	gi|396487586|ref|XP_003842675.1|	hypothetical protein LEMA_P084350.1 [Leptosphaeria maculans JN3]	66.6	2.3e-255	892.9	--	--	--	--	--	--	--	--	--	--	--	--	--	--	--	--	--	--	--
TRINITY_DN84153_c0_g1_i4	-1.11662	0.000141233	Down	gi|1028897761|gb|OAL00017.1|	sulfite oxidase-like protein [Stagonospora sp. SRC1lsM3a]	74.5	1.1e-165	592.4	gnl|CDD|228483	KOG0535, KOG0535, KOG0535, Sulfite oxidase, molybdopterin-binding component [Energy production and conversion].	41.689	8.52e-98	319	gi|152031698|sp|Q07116.2|SUOX_RAT	Q07116.2	RecName: Full=Sulfite oxidase, mitochondrial; Flags: Precursor	40.1	3e-63	244.6	GO:0009055	F	K04555	UBE2G2, UBC7	ubiquitin-conjugating enzyme E2 G2	EC:2.3.2.23	3	ko04120 Ubiquitin mediated proteolysis;ko04141 Protein processing in endoplasmic reticulum;ko05012 Parkinson's disease;
TRINITY_DN63996_c0_g1_i1	-1.14361	0.000143877	Down	gi|1028902728|gb|OAL04978.1|	hypothetical protein IQ06DRAFT_290948 [Stagonospora sp. SRC1lsM3a]	74.9	1.4e-86	328.9	--	--	--	--	--	--	--	--	--	--	--	--	--	--	--	--	--	--	--
TRINITY_DN24589_c1_g1_i1	3.56364	0.00014706	Ups	gi|169626156|ref|XP_001806480.1|	hypothetical protein SNOG_16357 [Parastagonospora nodorum SN15]	54.2	1.5e-68	270	--	--	--	--	--	--	--	--	--	--	--	--	--	--	--	--	--	--	--
TRINITY_DN13965_c0_g1_i1	2.28677	0.000160087	Ups	gi|302911660|ref|XP_003050540.1|	hypothetical protein NECHADRAFT_84964 [Nectria haematococca mpVI 77-13-4]	64.9	5.7e-91	343.6	--	--	--	--	--	gi|327488342|sp|E3QJV4.1|MEP1_COLGM	E3QJV4.1	RecName: Full=Extracellular metalloprotease GLRG_06286; Flags: Precursor	39.2	1e-53	212.2	--	--	--	--	--	--	--	--
TRINITY_DN33366_c0_g2_i5	3.99255	0.000161652	Ups	gi|636757335|ref|XP_008080841.1|	hypothetical protein GLAREA_11868 [Glarea lozoyensis ATCC 20868]	51.4	4.7e-103	383.6	--	--	--	--	--	--	--	--	--	--	--	--	--	--	--	--	--	--	--
TRINITY_DN32611_c0_g1_i1	-4.96855	0.000162425	Down	gi|169613809|ref|XP_001800321.1|	hypothetical protein SNOG_10038 [Parastagonospora nodorum SN15]	33.7	9.9e-12	81.3	--	--	--	--	--	--	--	--	--	--	--	--	--	--	--	--	--	--	--
TRINITY_DN44862_c0_g1_i1	-2.46204	0.000162966	Down	gi|1029191907|gb|OAL56465.1|	inositol oxygenase 1 [Pyrenochaeta sp. DS3sAY3a]	91.7	1.2e-175	625.2	gnl|CDD|229514	KOG1573, KOG1573, KOG1573, Aldehyde reductase [General function prediction only].	50.811	2.4e-69	234	gi|75154124|sp|Q8L799.1|MIOX1_ARATH	Q8L799.1	RecName: Full=Inositol oxygenase 1; AltName: Full=Myo-inositol oxygenase 1; Short=AtMIOX1; Short=MI oxygenase 1	45.1	1.3e-69	265.4	--	--	K00469	MIOX	inositol oxygenase	EC:1.13.99.1	2	ko00053 Ascorbate and aldarate metabolism;ko00562 Inositol phosphate metabolism;
TRINITY_DN33456_c1_g1_i4	2.9159	0.000164162	Ups	gi|1027033071|ref|XP_016595357.1|	Cytochrome P450 [Penicillium expansum]	76.8	1.2e-237	833.9	gnl|CDD|228106	KOG0156, KOG0156, KOG0156, Cytochrome P450 CYP2 subfamily [Secondary metabolites biosynthesis, transport and catabolism].	27.459	2.16e-80	296	gi|1042851771|sp|G3Y416.1|YANC_ASPNA	G3Y416.1	RecName: Full=Cytochrome P450 monooxygenase yanC; AltName: Full=Yanuthone D synthesis protein C; Flags: Precursor	50.7	3.7e-144	515.8	GO:0055114	P	--	--	--	--	--	--
TRINITY_DN927_c0_g1_i1	-1.25474	0.000164916	Down	gi|1028898195|gb|OAL00450.1|	OPT-domain-containing protein [Stagonospora sp. SRC1lsM3a]	79	0	1487.6	gnl|CDD|230201	KOG2262, KOG2262, KOG2262, Sexual differentiation process protein ISP4 [Signal transduction mechanisms].	39.141	0	803	gi|74581946|sp|O14031.1|PGT1_SCHPO	O14031.1	RecName: Full=Glutathione transporter 1	38.1	1.3e-160	568.9	GO:0055085	P	--	--	--	--	--	--
TRINITY_DN29746_c0_g1_i1	-1.29395	0.000165636	Down	gi|1028904510|gb|OAL06758.1|	phosphomannomutase-like protein [Stagonospora sp. SRC1lsM3a]	89.6	8.7e-140	507.7	gnl|CDD|231127	KOG3189, KOG3189, KOG3189, Phosphomannomutase [Lipid transport and metabolism].	56.154	1.57e-114	399	gi|12585298|sp|Q9UTJ2.1|PMM_SCHPO	Q9UTJ2.1	RecName: Full=Phosphomannomutase; Short=PMM	63.7	1.3e-91	340.1	--	--	K17497	PMM	phosphomannomutase	EC:5.4.2.8	2	ko00051 Fructose and mannose metabolism;ko00520 Amino sugar and nucleotide sugar metabolism;
TRINITY_DN32343_c0_g1_i3	-1.38208	0.00016628	Down	gi|169607122|ref|XP_001796981.1|	hypothetical protein SNOG_06615 [Parastagonospora nodorum SN15]	73.2	2.4e-199	705.7	gnl|CDD|232433	KOG4505, KOG4505, KOG4505, Na+/H+ antiporter [Inorganic ion transport and metabolism].	38.041	9.04e-111	390	gi|2498050|sp|Q99271.1|NAH1_YEAST	Q99271.1	RecName: Full=Na(+)/H(+) antiporter	39.3	2.2e-84	316.2	GO:0015299	F	--	--	--	--	--	--
TRINITY_DN33547_c0_g1_i49	-3.86879	0.000166295	Down	gi|1028900841|gb|OAL03093.1|	hypothetical protein IQ06DRAFT_245978 [Stagonospora sp. SRC1lsM3a]	67	5.5e-299	1038.1	gnl|CDD|230245	KOG2306, KOG2306, KOG2306, Uncharacterized conserved protein [Function unknown].	24.213	4.84e-31	133	gi|417333|sp|Q03237.1|MYBB_CHICK	Q03237.1	RecName: Full=Myb-related protein B; Short=B-Myb; AltName: Full=Myb-like protein 2	29.4	1.2e-09	69.3	--	--	K00787	FDPS	farnesyl diphosphate synthase	EC:2.5.1.1 2.5.1.10	3	ko00900 Terpenoid backbone biosynthesis;ko05164 Influenza A;ko05166 HTLV-I infection;
TRINITY_DN33219_c0_g1_i3	-1.26678	0.000169688	Down	gi|169601798|ref|XP_001794321.1|	hypothetical protein SNOG_03774 [Parastagonospora nodorum SN15]	84.3	7.5e-98	368.2	gnl|CDD|228203	KOG0254, KOG0254, KOG0254, Predicted transporter (major facilitator superfamily) [General function prediction only].	22.764	1.07e-08	57.8	gi|1035743483|sp|B6HJU0.1|ROQT_PENRW	B6HJU0.1	RecName: Full=Efflux pump roqT; AltName: Full=Roquefortine/meleagrin synthesis protein T	52.7	3e-60	235.7	GO:0016021	C	--	--	--	--	--	--
TRINITY_DN12934_c0_g1_i1	-1.33371	0.000175479	Down	gi|1027154530|gb|OAG14924.1|	hypothetical protein CC77DRAFT_1080602 [Alternaria alternata]	77.1	1e-175	626.3	gnl|CDD|229310	KOG1368, KOG1368, KOG1368, Threonine aldolase [Amino acid transport and metabolism].	37.96	1.31e-107	342	gi|1042851760|sp|D7PHZ0.1|VRTJ_PENAE	D7PHZ0.1	RecName: Full=Aldolase vrtJ; AltName: Full=Viridicatumtoxin synthesis protein J	53.8	1.3e-102	375.9	GO:0016829	F	--	--	--	--	--	--
TRINITY_DN31904_c0_g1_i2	4.4047	0.00017731	Ups	gi|169606888|ref|XP_001796864.1|	hypothetical protein SNOG_06494 [Parastagonospora nodorum SN15]	74.6	1.5e-276	961.4	gnl|CDD|229205	KOG1263, KOG1263, KOG1263, Multicopper oxidases [Secondary metabolites biosynthesis, transport and catabolism].	28.355	3.53e-94	328	gi|119364608|sp|Q12570.3|LAC1_BOTFU	Q12570.3	RecName: Full=Laccase-1; AltName: Full=Benzenediol:oxygen oxidoreductase 1; AltName: Full=Diphenol oxidase 1; AltName: Full=Urishiol oxidase 1; Flags: Precursor	44.9	8.9e-129	463	GO:0008061	F	--	--	--	--	--	--
TRINITY_DN33245_c0_g1_i34	-1.14596	0.000182331	Down	gi|1027162714|gb|OAG23085.1|	GroES-like protein [Alternaria alternata]	81	2.7e-169	606.3	gnl|CDD|230129	KOG2190, KOG2190, KOG2190, PolyC-binding proteins alphaCP-1 and related KH domain proteins [RNA processing and modification, General function prediction only].	25.815	1.79e-46	183	gi|74626925|sp|O74919.1|RNC1_SCHPO	O74919.1	RecName: Full=RNA-binding protein rnc1; AltName: Full=RNA-binding protein that suppresses calcineurin deletion 1	49.8	1.8e-70	270.4	--	--	K18738	HEK2, KHD1	heterogeneous nuclear rnp K-like protein 2	--	0
TRINITY_DN28413_c0_g1_i2	-2.6123	0.000186338	Down	gi|169620622|ref|XP_001803722.1|	hypothetical protein SNOG_13514 [Parastagonospora nodorum SN15]	65	0	1440.2	gnl|CDD|230118	KOG2179, KOG2179, KOG2179, Nucleotide excision repair complex XPC-HR23B, subunit XPC/DPB11 [Replication, recombination and repair].	34.177	4.98e-66	247	gi|33301476|sp|P87235.1|RHP42_SCHPO	P87235.1	RecName: Full=DNA repair protein rhp42	35.9	3.6e-60	236.1	GO:0003677	F	--	--	--	--	--	--
TRINITY_DN64033_c0_g3_i1	1.30485	0.000186813	Ups	gi|517325557|emb|CCT75420.1|	uncharacterized protein FFUJ_11441 [Fusarium fujikuroi IMI 58289]	59.4	0	1413.3	gnl|CDD|229371	KOG1430, KOG1430, KOG1430, C-3 sterol dehydrogenase/3-beta-hydroxysteroid dehydrogenase and related dehydrogenases [Lipid transport and metabolism, Amino acid transport and metabolism].	26.332	2.57e-33	139	gi|418519|sp|P32674.1|PFLD_ECOLI	P32674.1	RecName: Full=Formate acetyltransferase 2; AltName: Full=Pyruvate formate-lyase 2	22.8	8.8e-33	144.8	GO:0003824	F	--	--	--	--	--	--
TRINITY_DN6691_c0_g2_i1	2.06961	0.000194106	Ups	gi|1029183737|gb|OAL48308.1|	succinate/fumarate mitochondrial transporter-like protein [Pyrenochaeta sp. DS3sAY3a]	79.9	1.5e-146	528.9	gnl|CDD|228703	KOG0756, KOG0756, KOG0756, Mitochondrial tricarboxylate/dicarboxylate carrier proteins [Energy production and conversion].	35.125	3.9e-73	251	gi|1168314|sp|P33303.2|SFC1_YEAST	P33303.2	RecName: Full=Succinate/fumarate mitochondrial transporter; AltName: Full=Regulator of acetyl-CoA synthase activity	60.8	4.8e-87	323.6	GO:0016021	C	K15100	SLC25A1, CTP	solute carrier family 25 (mitochondrial citrate transporter), member 1	--	0
TRINITY_DN33206_c0_g1_i9	1.70317	0.000194887	Ups	gi|169602903|ref|XP_001794873.1|	hypothetical protein SNOG_04456 [Parastagonospora nodorum SN15]	49.1	7.4e-45	192.2	--	--	--	--	--	--	--	--	--	--	--	--	--	--	--	--	--	--	--
TRINITY_DN28052_c0_g1_i2	4.88724	0.000195267	Ups	--	--	--	--	--	--	--	--	--	--	--	--	--	--	--	--	--	--	--	--	--	--	--	--
TRINITY_DN30420_c1_g1_i2	-1.47303	0.000196311	Down	gi|909986723|gb|KNG44370.1|	fungal specific transcription [Stemphylium lycopersici]	55.3	1.4e-212	749.2	--	--	--	--	--	--	--	--	--	--	--	--	--	--	--	--	--	--	--
TRINITY_DN64620_c0_g1_i1	4.41484	0.000196893	Ups	gi|1020457070|gb|KZL86692.1|	hypothetical protein CI238_12751 [Colletotrichum incanum]	62.9	7.3e-108	399.4	gnl|CDD|232320	KOG4391, KOG4391, KOG4391, Predicted alpha/beta hydrolase BEM46 [General function prediction only].	29.268	9.84e-06	44.7	--	--	--	--	--	--	--	--	--	--	--	--	--	--
TRINITY_DN6700_c0_g1_i2	-1.54498	0.000197842	Down	gi|396479419|ref|XP_003840749.1|	predicted protein [Leptosphaeria maculans JN3]	86	2.4e-69	273.1	gnl|CDD|232675	KOG4750, KOG4750, KOG4750, Serine O-acetyltransferase [Amino acid transport and metabolism].	29.48	1.32e-13	73.2	gi|74860359|sp|Q86A05.1|Y5507_DICDI	Q86A05.1	RecName: Full=Putative acetyltransferase DDB_G0275507	37.7	1e-17	94	--	--	--	--	--	--	--	--
TRINITY_DN53803_c0_g1_i1	1.16066	0.00019807	Ups	gi|1028893966|gb|OAK96233.1|	hypothetical protein IQ06DRAFT_297000 [Stagonospora sp. SRC1lsM3a]	85.7	5.5e-283	982.2	gnl|CDD|229246	KOG1304, KOG1304, KOG1304, Amino acid transporters [Amino acid transport and metabolism].	31.075	1.92e-98	324	gi|549723|sp|P36062.1|AVT3_YEAST	P36062.1	RecName: Full=Vacuolar amino acid transporter 3	43.9	1.4e-106	388.7	GO:0016021	C	--	--	--	--	--	--
TRINITY_DN32655_c0_g1_i1	2.20812	0.000202534	Ups	gi|1028901499|gb|OAL03750.1|	MFS general substrate transporter [Stagonospora sp. SRC1lsM3a]	75.3	1.2e-263	918.3	gnl|CDD|228203	KOG0254, KOG0254, KOG0254, Predicted transporter (major facilitator superfamily) [General function prediction only].	17.256	6.89e-26	112	--	--	--	--	--	--	--	--	--	--	--	--	--	--
TRINITY_DN33287_c1_g1_i5	1.12047	0.000208337	Ups	gi|1020701562|gb|KZM22119.1|	transmembrane transporter [Ascochyta rabiei]	42.8	1.4e-78	304.3	gnl|CDD|228203	KOG0254, KOG0254, KOG0254, Predicted transporter (major facilitator superfamily) [General function prediction only].	21.6	1.66e-25	113	gi|85700435|sp|P87218.2|SOU2_CANAL	P87218.2	RecName: Full=Sorbose reductase homolog SOU2	32.7	1.2e-11	74.3	GO:0006351	P	--	--	--	--	--	--
TRINITY_DN33647_c1_g1_i1	4.88	0.000208878	Ups	gi|1028897034|gb|OAK99290.1|	hypothetical protein IQ06DRAFT_378184 [Stagonospora sp. SRC1lsM3a]	82.3	1.1e-197	699.5	gnl|CDD|228204	KOG0255, KOG0255, KOG0255, Synaptic vesicle transporter SVOP and related transporters (major facilitator superfamily) [General function prediction only].	18.584	6.36e-06	48.1	gi|73917059|sp|Q5A6K2.1|ATG22_CANAL	Q5A6K2.1	RecName: Full=Autophagy-related protein 22	43.3	1.6e-85	319.3	--	--	--	--	--	--	--	--
TRINITY_DN6648_c0_g3_i1	2.41617	0.000209292	Ups	--	--	--	--	--	--	--	--	--	--	--	--	--	--	--	--	--	--	--	--	--	--	--	--
TRINITY_DN30296_c0_g1_i4	4.87272	0.00021254	Ups	gi|1028898653|gb|OAL00907.1|	hypothetical protein IQ06DRAFT_134696 [Stagonospora sp. SRC1lsM3a]	86.6	8.7e-144	519.2	--	--	--	--	--	--	--	--	--	--	--	--	--	--	--	--	--	--	--
TRINITY_DN21877_c0_g1_i1	1.09396	0.000221639	Ups	gi|1029187104|gb|OAL51668.1|	hypothetical protein IQ07DRAFT_563941 [Pyrenochaeta sp. DS3sAY3a]	70.6	6.1e-141	510.4	--	--	--	--	--	--	--	--	--	--	--	--	--	--	--	--	--	--	--
TRINITY_DN86193_c0_g1_i1	1.30245	0.000222837	Ups	gi|1029192558|gb|OAL57116.1|	membrane transporter [Pyrenochaeta sp. DS3sAY3a]	88	3e-260	906.7	gnl|CDD|228202	KOG0253, KOG0253, KOG0253, Synaptic vesicle transporter SV2 (major facilitator superfamily) [General function prediction only].	30.181	2.36e-85	289	gi|74638360|sp|Q9C101.1|YKT8_SCHPO	Q9C101.1	RecName: Full=Uncharacterized MFS-type transporter PB1E7.08c	39.1	8.4e-99	362.8	GO:0022857	F	--	--	--	--	--	--
TRINITY_DN84028_c0_g1_i1	-1.46803	0.000244121	Down	gi|1029191827|gb|OAL56385.1|	MFS general substrate transporter [Pyrenochaeta sp. DS3sAY3a]	77.5	6e-211	743.4	gnl|CDD|230472	KOG2533, KOG2533, KOG2533, Permease of the major facilitator superfamily [Carbohydrate transport and metabolism].	29.638	1.61e-90	314	gi|74638860|sp|Q9US44.1|YIZG_SCHPO	Q9US44.1	RecName: Full=Uncharacterized transporter C1002.16c	36.2	5.7e-66	254.2	GO:0016021	C	--	--	--	--	--	--
TRINITY_DN927_c0_g2_i1	-1.49981	0.000249187	Down	gi|1028898195|gb|OAL00450.1|	OPT-domain-containing protein [Stagonospora sp. SRC1lsM3a]	75.8	0	1540.4	gnl|CDD|230201	KOG2262, KOG2262, KOG2262, Sexual differentiation process protein ISP4 [Signal transduction mechanisms].	39.141	0	803	gi|74581946|sp|O14031.1|PGT1_SCHPO	O14031.1	RecName: Full=Glutathione transporter 1	38.1	1.3e-160	568.9	GO:0055085	P	--	--	--	--	--	--
TRINITY_DN84385_c0_g1_i1	1.1892	0.00024998	Ups	--	--	--	--	--	--	--	--	--	--	--	--	--	--	--	--	--	--	--	--	--	--	--	--
TRINITY_DN22182_c0_g1_i1	-2.13762	0.000253784	Down	gi|1028894738|gb|OAK97002.1|	ferric-chelate reductase-like protein [Stagonospora sp. SRC1lsM3a]	67	8.3e-306	1058.1	gnl|CDD|227990	KOG0039, KOG0039, KOG0039, Ferric reductase, NADH/NADPH oxidase and related proteins [Inorganic ion transport and metabolism, Secondary metabolites biosynthesis, transport and catabolism].	17.058	2.22e-43	167	gi|3913675|sp|Q08908.1|FRE5_YEAST	Q08908.1	RecName: Full=Ferric reductase transmembrane component 5; AltName: Full=Ferric-chelate reductase 5; Flags: Precursor	27.5	6.8e-35	150.6	--	--	--	--	--	--	--	--
TRINITY_DN32768_c0_g1_i1	-1.01169	0.000254547	Down	gi|1029185887|gb|OAL50453.1|	ATP-dependent DNA ligase [Pyrenochaeta sp. DS3sAY3a]	75.7	0	1291.9	gnl|CDD|228913	KOG0967, KOG0967, KOG0967, ATP-dependent DNA ligase I [Replication, recombination and repair].	56.183	0	830	gi|229462755|sp|P83783.2|SAHH_CANAL	P83783.2	RecName: Full=Adenosylhomocysteinase; Short=AdoHcyase; AltName: Full=S-adenosyl-L-homocysteine hydrolase	79.9	6.7e-210	734.2	--	--	K01251	E3.3.1.1, ahcY	adenosylhomocysteinase	EC:3.3.1.1	1	ko00270 Cysteine and methionine metabolism;
TRINITY_DN32833_c0_g1_i6	1.8565	0.000257563	Ups	gi|927412068|ref|XP_013951865.1|	hypothetical protein TRIVIDRAFT_160755 [Trichoderma virens Gv29-8]	80.6	0	1161.4	--	--	--	--	--	--	--	--	--	--	--	--	--	--	--	--	--	--	--
TRINITY_DN30637_c0_g1_i2	-1.78427	0.000259794	Down	gi|909992225|gb|KNG49686.1|	peroxisomal membrane protein pex31 [Stemphylium lycopersici]	72.2	1.2e-207	733	gnl|CDD|231380	KOG3442, KOG3442, KOG3442, Uncharacterized conserved protein [Function unknown].	34.375	2.06e-20	96.3	gi|74644946|sp|Q06169.1|PEX30_YEAST	Q06169.1	RecName: Full=Peroxisomal membrane protein PEX30; AltName: Full=Peroxin-30	29.3	6e-40	168.3	--	--	K17805	PAM16, TIM16	mitochondrial import inner membrane translocase subunit TIM16	--	0
TRINITY_DN34618_c0_g1_i1	1.37814	0.000274899	Ups	gi|169609120|ref|XP_001797979.1|	hypothetical protein SNOG_07646 [Parastagonospora nodorum SN15]	69.3	3.3e-206	727.6	gnl|CDD|229341	KOG1399, KOG1399, KOG1399, Flavin-containing monooxygenase [Secondary metabolites biosynthesis, transport and catabolism].	24.444	2.1e-12	68.9	gi|306755739|sp|A0R665.1|ETHA_MYCS2	A0R665.1	RecName: Full=FAD-containing monooxygenase EthA; AltName: Full=Baeyer-Villiger monooxygenase; Short=BVMO; AltName: Full=Prodrug activator EtaA	42.6	7.6e-116	419.9	GO:0016491	F	--	--	--	--	--	--
TRINITY_DN25662_c0_g1_i2	-1.23807	0.000275303	Down	gi|169621484|ref|XP_001804152.1|	hypothetical protein SNOG_13953 [Parastagonospora nodorum SN15]	63	1.1e-235	827.4	gnl|CDD|230257	KOG2318, KOG2318, KOG2318, Uncharacterized conserved protein [Function unknown].	32.471	1.16e-93	340	gi|74676116|sp|O74828.1|ESF1_SCHPO	O74828.1	RecName: Full=Pre-rRNA-processing protein esf1	31.6	2.5e-84	317	--	--	--	--	--	--	--	--
TRINITY_DN31010_c0_g1_i1	1.32877	0.000275741	Ups	gi|1027164546|gb|OAG24914.1|	FAD-binding domain-containing protein [Alternaria alternata]	56.9	2.5e-155	558.1	gnl|CDD|229173	KOG1231, KOG1231, KOG1231, Proteins containing the FAD binding domain [Energy production and conversion].	25	2.07e-15	77.8	gi|1042851773|sp|G3Y424.1|YANF_ASPNA	G3Y424.1	RecName: Full=FAD-dependent monooxygenase andF; AltName: Full=Yanuthone D synthesis protein F	29	1.3e-53	212.6	GO:0003824	F	--	--	--	--	--	--
TRINITY_DN32833_c0_g1_i2	1.59342	0.000294371	Ups	gi|927412068|ref|XP_013951865.1|	hypothetical protein TRIVIDRAFT_160755 [Trichoderma virens Gv29-8]	80.6	0	1161.4	--	--	--	--	--	--	--	--	--	--	--	--	--	--	--	--	--	--	--
TRINITY_DN44180_c0_g1_i1	-1.91499	0.000304611	Down	gi|1028904608|gb|OAL06856.1|	hypothetical protein IQ06DRAFT_237301 [Stagonospora sp. SRC1lsM3a]	71.3	1.2e-99	372.9	--	--	--	--	--	--	--	--	--	--	--	--	--	--	--	--	--	--	--
TRINITY_DN53084_c0_g1_i1	-1.18751	0.000305491	Down	gi|1028893784|gb|OAK96052.1|	general substrate transporter [Stagonospora sp. SRC1lsM3a]	83.3	3.1e-288	1000	gnl|CDD|228203	KOG0254, KOG0254, KOG0254, Predicted transporter (major facilitator superfamily) [General function prediction only].	40.232	3.75e-136	434	gi|417164|sp|P32466.1|HXT3_YEAST	P32466.1	RecName: Full=Low-affinity glucose transporter HXT3	46.9	6e-128	459.9	GO:0055085	P	--	--	--	--	--	--
TRINITY_DN33984_c0_g1_i1	-3.1191	0.000305682	Down	gi|13899024|gb|AAK48943.1|AF360398_1	6-methylsalicylic acid synthase [Byssochlamys nivea]	65.9	0	2349.7	gnl|CDD|229144	KOG1202, KOG1202, KOG1202, Animal-type fatty acid synthase and related proteins [Lipid transport and metabolism].	26.012	4.59e-101	360	gi|127337|sp|P22367.1|MSAS_PENPA	P22367.1	RecName: Full=6-methylsalicylic acid synthase; Short=6-MSAS	65.2	0	2296.2	GO:0016740	F	--	--	--	--	--	--
TRINITY_DN31052_c0_g2_i4	2.12938	0.000306348	Ups	gi|915040568|ref|XP_013268774.1|	hypothetical protein Z518_09364 [Rhinocladiella mackenziei CBS 650.93]	45.8	1.2e-111	413.7	gnl|CDD|229173	KOG1231, KOG1231, KOG1231, Proteins containing the FAD binding domain [Energy production and conversion].	27.429	1.66e-09	60.1	gi|75246451|sp|Q8LNV6.1|CKX3_ORYSJ	Q8LNV6.1	RecName: Full=Cytokinin dehydrogenase 3; AltName: Full=Cytokinin oxidase 3; Short=OsCKX3; Flags: Precursor	25.7	8e-05	51.2	--	--	--	--	--	--	--	--
TRINITY_DN27083_c0_g2_i2	1.19272	0.000307216	Ups	gi|169616754|ref|XP_001801792.1|	hypothetical protein SNOG_11552 [Parastagonospora nodorum SN15]	53.8	2.7e-147	531.9	gnl|CDD|230458	KOG2519, KOG2519, KOG2519, 5'-3' exonuclease [Replication, recombination and repair].	27.941	3.61e-18	86.3	gi|408407604|sp|G2Q9T3.1|CEL61_THIHA	G2Q9T3.1	RecName: Full=Polysaccharide monooxygenase Cel61a; AltName: Full=Cellulase-61a; Short=Cel61a; AltName: Full=Endoglucanase-61a; AltName: Full=Glycoside hydrolase-61; Short=GH-61; Flags: Precursor	32.8	7.1e-16	87.8	--	--	--	--	--	--	--	--
TRINITY_DN33097_c0_g4_i1	2.27208	0.000307579	Ups	gi|330939023|ref|XP_003305799.1|	hypothetical protein PTT_18737 [Pyrenophora teres f. teres 0-1]	46.4	3.9e-77	298.5	gnl|CDD|228147	KOG0198, KOG0198, KOG0198, MEKK and related serine/threonine protein kinases [Signal transduction mechanisms].	26.842	3.24e-22	100	gi|3913431|sp|O42643.1|PRP22_SCHPO	O42643.1	RecName: Full=Pre-mRNA-splicing factor ATP-dependent RNA helicase prp22	51.7	1e-14	83.6	--	--	--	--	--	--	--	--
TRINITY_DN28670_c0_g1_i1	-1.3047	0.000318287	Down	gi|1029183640|gb|OAL48211.1|	hypothetical protein IQ07DRAFT_570659 [Pyrenochaeta sp. DS3sAY3a]	56.5	5.9e-126	461.1	gnl|CDD|231854	KOG3923, KOG3923, KOG3923, D-aspartate oxidase [Amino acid transport and metabolism].	27.778	2.15e-48	185	gi|129302|sp|P24552.1|OXDA_FUSSO	P24552.1	RecName: Full=D-amino-acid oxidase; Short=DAAO; Short=DAMOX; Short=DAO	40.1	3.3e-21	105.5	--	--	--	--	--	--	--	--
TRINITY_DN33535_c0_g1_i2	1.28011	0.000324799	Ups	gi|169607323|ref|XP_001797081.1|	hypothetical protein SNOG_06718 [Parastagonospora nodorum SN15]	43.9	2.9e-17	100.9	--	--	--	--	--	--	--	--	--	--	--	--	--	--	--	--	--	--	--
TRINITY_DN32879_c0_g1_i1	2.57408	0.00033074	Ups	gi|627835764|ref|XP_007688305.1|	hypothetical protein COCMIDRAFT_96285 [Bipolaris oryzae ATCC 44560]	51.2	4.4e-233	818.1	gnl|CDD|229140	KOG1198, KOG1198, KOG1198, Zinc-binding oxidoreductase [Energy production and conversion, General function prediction only].	27.666	9.77e-31	131	gi|76364072|sp|Q4J781.1|ADH_SULAC	Q4J781.1	RecName: Full=NAD-dependent alcohol dehydrogenase	27.4	1.2e-13	81.6	--	--	--	--	--	--	--	--
TRINITY_DN32254_c0_g1_i2	-1.74578	0.00033081	Down	gi|1028898742|gb|OAL00996.1|	hypothetical protein IQ06DRAFT_368983 [Stagonospora sp. SRC1lsM3a]	69.1	2.1e-96	363.6	--	--	--	--	--	--	--	--	--	--	--	--	--	--	--	--	--	--	--
TRINITY_DN33777_c0_g1_i3	2.05085	0.000331776	Ups	gi|640914913|gb|KDN59860.1|	hypothetical protein CSUB01_11029 [Colletotrichum sublineola]	29.4	1.2e-171	614.4	gnl|CDD|228300	KOG0351, KOG0351, KOG0351, ATP-dependent DNA helicase [Replication, recombination and repair].	23.898	4.18e-34	141	gi|74692038|sp|Q750Q4.1|MS116_ASHGO	Q750Q4.1	RecName: Full=ATP-dependent RNA helicase MSS116, mitochondrial; Flags: Precursor	22.6	0.00083	49.3	GO:0008026	F	--	--	--	--	--	--
TRINITY_DN32187_c0_g1_i7	1.86776	0.000335558	Ups	gi|225563381|gb|EEH11660.1|	conserved hypothetical protein [Histoplasma capsulatum G186AR]	45.6	3.2e-79	305.4	gnl|CDD|231116	KOG3178, KOG3178, KOG3178, Hydroxyindole-O-methyltransferase and related SAM-dependent methyltransferases [General function prediction only].	21.37	7.27e-17	83.2	gi|74625590|sp|Q9P900.1|OMTB_ASPFN	Q9P900.1	RecName: Full=Demethylsterigmatocystin 6-O-methyltransferase; AltName: Full=Methyltransferase B	31.3	5.1e-38	161	--	--	--	--	--	--	--	--
TRINITY_DN30698_c0_g1_i1	-1.70154	0.000335868	Down	gi|1028899252|gb|OAL01506.1|	MFS general substrate transporter [Stagonospora sp. SRC1lsM3a]	74.2	8.3e-232	812.8	gnl|CDD|228204	KOG0255, KOG0255, KOG0255, Synaptic vesicle transporter SVOP and related transporters (major facilitator superfamily) [General function prediction only].	16.667	6.39e-24	106	--	--	--	--	--	--	GO:0005215	F	--	--	--	--	--	--
TRINITY_DN33436_c0_g1_i1	-1.12905	0.000343475	Down	gi|1027158645|gb|OAG19025.1|	MFS general substrate transporter [Alternaria alternata]	76.6	8.9e-212	746.1	gnl|CDD|230472	KOG2533, KOG2533, KOG2533, Permease of the major facilitator superfamily [Carbohydrate transport and metabolism].	26.782	1.11e-82	290	gi|59799780|sp|O43000.2|LIZ1_SCHPO	O43000.2	RecName: Full=Pantothenate transporter liz1	38.8	4.2e-82	307.8	--	--	--	--	--	--	--	--
TRINITY_DN31301_c0_g1_i2	1.9066	0.000344254	Ups	gi|1020705496|gb|KZM25621.1|	ATP binding [Ascochyta rabiei]	49.8	0	1174.5	gnl|CDD|228147	KOG0198, KOG0198, KOG0198, MEKK and related serine/threonine protein kinases [Signal transduction mechanisms].	25.581	4.31e-15	76.6	gi|74996870|sp|Q54PB4.1|MYLKE_DICDI	Q54PB4.1	RecName: Full=Probable myosin light chain kinase DDB_G0284661	30.1	8e-05	52.4	--	--	--	--	--	--	--	--
TRINITY_DN37449_c0_g1_i1	1.57087	0.000347058	Ups	gi|972144594|gb|KUI70843.1|	hypothetical protein VM1G_06244 [Valsa mali]	29.9	6.2e-12	80.9	--	--	--	--	--	--	--	--	--	--	--	--	--	--	--	--	--	--	--
TRINITY_DN32742_c0_g2_i1	2.49223	0.000349363	Ups	gi|996595898|gb|KXH36816.1|	serine/threonine protein kinase [Colletotrichum salicis]	46.5	1.3e-65	259.6	gnl|CDD|228546	KOG0598, KOG0598, KOG0598, Ribosomal protein S6 kinase and related proteins [General function prediction only, Signal transduction mechanisms].	27.317	3.39e-20	91.7	gi|74664225|sp|Q8SSH4.1|MPS1_ENCCU	Q8SSH4.1	RecName: Full=Probable serine/threonine-protein kinase MPS1 homolog; AltName: Full=Monopolar spindle protein 1	26.7	6.8e-07	57	--	--	--	--	--	--	--	--
TRINITY_DN30377_c0_g1_i3	1.10169	0.000360514	Ups	gi|1029186043|gb|OAL50609.1|	hypothetical protein IQ07DRAFT_566679 [Pyrenochaeta sp. DS3sAY3a]	56.2	0	1090.1	--	--	--	--	--	--	--	--	--	--	--	--	--	--	--	--	--	--	--
TRINITY_DN27076_c0_g1_i1	-2.46219	0.000365911	Down	gi|954411916|gb|KRY64604.1|	hypothetical protein T10_868 [Trichinella papuae]	55	3.3e-21	110.9	--	--	--	--	--	gi|158563868|sp|Q5DU56.2|NLRC3_MOUSE	Q5DU56.2	RecName: Full=Protein NLRC3	72.4	0.00024	47.4	--	--	K01979	SSUrRNA	small subunit ribosomal RNA	--	2	ko03008 Ribosome biogenesis in eukaryotes;ko03010 Ribosome;
TRINITY_DN34100_c0_g1_i1	2.42846	0.000379168	Ups	gi|1028897564|gb|OAK99819.1|	NAD(P)-binding protein [Stagonospora sp. SRC1lsM3a]	97	4.7e-147	530	gnl|CDD|228672	KOG0725, KOG0725, KOG0725, Reductases with broad range of substrate specificities [General function prediction only].	31.439	4.01e-60	206	gi|3287916|sp|Q12634.2|T4HR_MAGO7	Q12634.2	RecName: Full=Tetrahydroxynaphthalene reductase; AltName: Full=T4HN reductase; Short=THNR	73.4	1.1e-106	388.3	GO:0000166	F	K17739	THNR	tetrahydroxynaphthalene reductase	EC:1.1.1.252	0
TRINITY_DN29165_c0_g1_i1	-1.32247	0.00038282	Down	gi|1029188465|gb|OAL53027.1|	hypothetical protein IQ07DRAFT_585014 [Pyrenochaeta sp. DS3sAY3a]	42.7	9.3e-36	161	--	--	--	--	--	--	--	--	--	--	--	--	--	--	--	--	--	--	--
TRINITY_DN31603_c0_g1_i2	1.4521	0.000385498	Ups	gi|671146722|ref|XP_008712593.1|	hypothetical protein HMPREF1541_09698 [Cyphellophora europaea CBS 101466]	54.1	5.4e-232	813.9	gnl|CDD|228203	KOG0254, KOG0254, KOG0254, Predicted transporter (major facilitator superfamily) [General function prediction only].	24.815	2.45e-39	158	gi|1703215|sp|P53048.1|MAL11_YEAST	P53048.1	RecName: Full=General alpha-glucoside permease; AltName: Full=Maltose permease MAL11; AltName: Full=Maltose transport protein MAL11	33.1	5.6e-41	171.8	--	--	--	--	--	--	--	--
TRINITY_DN31112_c0_g1_i1	1.33544	0.000386242	Ups	gi|1003735392|gb|KXX73084.1|	hypothetical protein MMYC01_210599, partial [Madurella mycetomatis]	33.9	1.8e-54	223.4	--	--	--	--	--	--	--	--	--	--	--	--	--	--	--	--	--	--	--
TRINITY_DN33274_c0_g1_i1	2.3024	0.000388588	Ups	gi|1032869661|gb|OAQ76403.1|	cytochrome P450 [Purpureocillium lilacinum]	50.8	1.3e-87	333.2	--	--	--	--	--	--	--	--	--	--	--	--	--	--	--	--	--	--	--
TRINITY_DN33127_c0_g1_i1	4.70376	0.000393583	Ups	gi|1027160453|gb|OAG20829.1|	hypothetical protein CC77DRAFT_1070439 [Alternaria alternata]	29.9	8.2e-12	81.6	--	--	--	--	--	--	--	--	--	--	--	--	--	--	--	--	--	--	--
TRINITY_DN83911_c0_g2_i1	-1.49381	0.000394722	Down	gi|1029183045|gb|OAL47618.1|	amino acid transporter [Pyrenochaeta sp. DS3sAY3a]	86.4	2.5e-264	921	gnl|CDD|229231	KOG1289, KOG1289, KOG1289, Amino acid transporters [Amino acid transport and metabolism].	32.325	1.51e-113	387	gi|1730687|sp|P53744.1|BIO5_YEAST	P53744.1	RecName: Full=7-keto 8-aminopelargonic acid transporter; Short=KAPA transporter	24.9	1.5e-25	120.2	GO:0016021	C	K14232	tRNA-Pro	tRNA Pro	--	1	ko00970 Aminoacyl-tRNA biosynthesis;
TRINITY_DN84798_c0_g1_i1	-1.51447	0.000394851	Down	gi|1029182819|gb|OAL47392.1|	MFS general substrate transporter [Pyrenochaeta sp. DS3sAY3a]	54.6	2.5e-127	464.5	--	--	--	--	--	--	--	--	--	--	--	--	--	--	--	--	--	--	--
TRINITY_DN45439_c0_g1_i1	1.66508	0.000396861	Ups	gi|909993219|gb|KNG50662.1|	cytochrome b5 [Stemphylium lycopersici]	88.2	3.7e-39	171	gnl|CDD|228485	KOG0537, KOG0537, KOG0537, Cytochrome b5 [Energy production and conversion].	35.802	4.62e-13	67	gi|30580355|sp|Q8X0J4.1|CYB5L_NEUCR	Q8X0J4.1	RecName: Full=Putative cytochrome b5 B11H24.095	61.9	1.8e-23	111.3	GO:0046872	F	--	--	--	--	--	--
TRINITY_DN33021_c0_g1_i1	-1.437	0.000413624	Down	gi|1029186576|gb|OAL51141.1|	hypothetical protein IQ07DRAFT_508622 [Pyrenochaeta sp. DS3sAY3a]	86.8	7.8e-208	733.8	--	--	--	--	--	--	--	--	--	--	--	--	--	--	--	--	--	--	--
TRINITY_DN13111_c1_g1_i1	-1.0098	0.000417684	Down	gi|1028901372|gb|OAL03623.1|	hypothetical protein IQ06DRAFT_109873 [Stagonospora sp. SRC1lsM3a]	74.1	0	1521.1	gnl|CDD|228358	KOG0409, KOG0409, KOG0409, Predicted dehydrogenase [General function prediction only].	28.344	7.28e-37	151	gi|121919719|sp|Q0U6Q5.1|NAGS_PHANO	Q0U6Q5.1	RecName: Full=Amino-acid acetyltransferase, mitochondrial; AltName: Full=Arginine-requiring protein 2; AltName: Full=Glutamate N-acetyltransferase; AltName: Full=N-acetylglutamate synthase; Short=AGS; Short=NAGS; Flags: Precursor	61.8	2.9e-254	880.9	--	--	--	--	--	--	--	--
TRINITY_DN31508_c0_g2_i1	3.9601	0.000419168	Ups	gi|169605611|ref|XP_001796226.1|	hypothetical protein SNOG_05831 [Parastagonospora nodorum SN15]	69.9	7.3e-127	462.6	gnl|CDD|228106	KOG0156, KOG0156, KOG0156, Cytochrome P450 CYP2 subfamily [Secondary metabolites biosynthesis, transport and catabolism].	23.856	2.3e-18	84	gi|408360033|sp|P56656.2|CP239_MOUSE	P56656.2	RecName: Full=Cytochrome P450 2C39; AltName: Full=CYPIIC39	34.9	0.00038	47.4	GO:0016491	F	--	--	--	--	--	--
TRINITY_DN83719_c0_g1_i1	-2.4442	0.000425864	Down	gi|1028891841|gb|OAK94114.1|	glycoside hydrolase [Stagonospora sp. SRC1lsM3a]	75.2	1.6e-257	899	gnl|CDD|229621	KOG1680, KOG1680, KOG1680, Enoyl-CoA hydratase [Lipid transport and metabolism].	41.096	3.36e-65	224	gi|296439525|sp|B8NGU6.1|BGLC_ASPFN	B8NGU6.1	RecName: Full=Probable beta-glucosidase C; AltName: Full=Beta-D-glucoside glucohydrolase C; AltName: Full=Cellobiase C; AltName: Full=Gentiobiase C; Flags: Precursor	65.5	7.5e-224	779.6	GO:0004553	F	--	--	--	--	--	--
TRINITY_DN33021_c0_g1_i5	1.2045	0.000427772	Ups	gi|169608584|ref|XP_001797711.1|	hypothetical protein SNOG_07374 [Parastagonospora nodorum SN15]	68	0	1321.2	--	--	--	--	--	--	--	--	--	--	--	--	--	--	--	--	--	--	--
TRINITY_DN25695_c4_g2_i1	1.15976	0.000429867	Ups	gi|169610986|ref|XP_001798911.1|	hypothetical protein SNOG_08602 [Parastagonospora nodorum SN15]	67.8	3.6e-99	372.1	gnl|CDD|229150	KOG1208, KOG1208, KOG1208, Dehydrogenases with different specificities (related to short-chain alcohol dehydrogenases) [Secondary metabolites biosynthesis, transport and catabolism].	33.22	6.81e-59	205	gi|74582607|sp|O74959.1|YJCD_SCHPO	O74959.1	RecName: Full=Uncharacterized oxidoreductase C736.13	35.6	3.7e-28	128.6	GO:0000166	F	--	--	--	--	--	--
TRINITY_DN31580_c0_g1_i1	4.67475	0.000437242	Ups	gi|1028894463|gb|OAK96729.1|	hexose transporter-like protein [Stagonospora sp. SRC1lsM3a]	76	2.6e-155	558.1	gnl|CDD|228203	KOG0254, KOG0254, KOG0254, Predicted transporter (major facilitator superfamily) [General function prediction only].	30.035	5.02e-35	140	gi|68052000|sp|O34718.1|IOLT_BACSU	O34718.1	RecName: Full=Major myo-inositol transporter IolT	29.3	4.5e-12	74.7	GO:0022857	F	--	--	--	--	--	--
TRINITY_DN32422_c0_g2_i2	-2.20023	0.000439671	Down	gi|1028905103|gb|OAL07351.1|	hypothetical protein IQ06DRAFT_210217 [Stagonospora sp. SRC1lsM3a]	78.8	0	1357.8	gnl|CDD|230082	KOG2143, KOG2143, KOG2143, Uncharacterized conserved protein [Function unknown].	28.249	1.45e-80	298	gi|74626358|sp|Q9Y804.1|FAN1_SCHPO	Q9Y804.1	RecName: Full=Fanconi-associated nuclease 1 homolog	34.1	2.8e-85	320.9	GO:0016788	F	K15114	ORT1	mitochondrial ornithine carrier protein	--	0
TRINITY_DN32559_c0_g1_i5	2.96724	0.000449704	Ups	gi|915186470|ref|XP_013318430.1|	hypothetical protein PV05_02403 [Exophiala xenobiotica]	42.5	2.1e-52	215.7	--	--	--	--	--	--	--	--	--	--	--	--	--	--	--	--	--	--	--
TRINITY_DN66898_c0_g1_i1	2.12516	0.000450977	Ups	--	--	--	--	--	--	--	--	--	--	--	--	--	--	--	--	--	--	--	--	--	--	--	--
TRINITY_DN32990_c0_g1_i16	-1.40586	0.000453684	Down	gi|1020697971|gb|KZM18923.1|	GTP binding [Ascochyta rabiei]	58.6	8.9e-279	969.9	gnl|CDD|230317	KOG2378, KOG2378, KOG2378, cAMP-regulated guanine nucleotide exchange factor [Signal transduction mechanisms].	32.961	2.39e-13	73.9	gi|74854266|sp|Q54PQ4.1|GEFA_DICDI	Q54PQ4.1	RecName: Full=Ras guanine nucleotide exchange factor A; Short=Aimless; AltName: Full=RasGEF domain-containing protein A	29.5	4.7e-15	86.3	--	--	--	--	--	--	--	--
TRINITY_DN30291_c0_g1_i4	-1.36512	0.000463827	Down	gi|1029186126|gb|OAL50692.1|	delta 1-pyrroline-5-carboxylate dehydrogenase-like protein [Pyrenochaeta sp. DS3sAY3a]	89.7	4.1e-310	1074.3	gnl|CDD|230394	KOG2455, KOG2455, KOG2455, Delta-1-pyrroline-5-carboxylate dehydrogenase [Amino acid transport and metabolism].	54.731	0	760	gi|146345498|sp|Q9P8I0.2|PUT2_EMENI	Q9P8I0.2	RecName: Full=Delta-1-pyrroline-5-carboxylate dehydrogenase, mitochondrial; Short=P5C dehydrogenase; AltName: Full=L-glutamate gamma-semialdehyde dehydrogenase; Flags: Precursor	71.3	4.9e-235	817	GO:0055114	P	K14538	NUG1, GNL3	nuclear GTP-binding protein	--	1	ko03008 Ribosome biogenesis in eukaryotes;
TRINITY_DN25279_c0_g1_i1	1.02097	0.000469965	Ups	gi|1028898360|gb|OAL00615.1|	choline dehydrogenase [Stagonospora sp. SRC1lsM3a]	90.5	1.8e-286	994.2	gnl|CDD|229180	KOG1238, KOG1238, KOG1238, Glucose dehydrogenase/choline dehydrogenase/mandelonitrile lyase (GMC oxidoreductase family) [General function prediction only].	30.993	7.66e-96	326	gi|75523947|sp|Q7X2H8.1|CHOX_ARTGO	Q7X2H8.1	RecName: Full=Choline oxidase	40.7	2.3e-98	361.7	GO:0006066	P	--	--	--	--	--	--
TRINITY_DN31881_c0_g1_i3	1.71171	0.000476068	Ups	gi|169621261|ref|XP_001804041.1|	hypothetical protein SNOG_13839 [Parastagonospora nodorum SN15]	45.2	1.1e-83	320.5	--	--	--	--	--	--	--	--	--	--	--	--	--	--	--	--	--	--	--
TRINITY_DN31062_c0_g1_i3	-1.071	0.000480751	Down	gi|169597637|ref|XP_001792242.1|	hypothetical protein SNOG_01606 [Parastagonospora nodorum SN15]	75.1	7.4e-306	1060.4	gnl|CDD|228204	KOG0255, KOG0255, KOG0255, Synaptic vesicle transporter SVOP and related transporters (major facilitator superfamily) [General function prediction only].	27.801	3.14e-81	298	gi|74626739|sp|O59700.1|YN43_SCHPO	O59700.1	RecName: Full=Uncharacterized transporter C36.03c	52.8	1.6e-136	490.3	GO:0016021	C	--	--	--	--	--	--
TRINITY_DN30956_c0_g1_i1	-1.27229	0.000481311	Down	gi|1028892572|gb|OAK94843.1|	CAF1-domain-containing protein [Stagonospora sp. SRC1lsM3a]	81.9	1.3e-210	743.4	gnl|CDD|228253	KOG0304, KOG0304, KOG0304, mRNA deadenylase subunit [RNA processing and modification].	46.739	3.68e-90	326	gi|74663646|sp|Q873X9.1|CHIB1_ASPFM	E9QRF2.1	RecName: Full=Endochitinase B1; AltName: Full=Chitinase B1; Flags: Precursor	47.6	1.5e-95	353.6	GO:0003676	F	--	--	--	--	--	--
TRINITY_DN30515_c0_g1_i2	1.5348	0.000502346	Ups	gi|83770838|dbj|BAE60971.1|	hypothetical protein AO1008_03023 [Aspergillus oryzae 100-8]	59.8	3.4e-111	411.8	--	--	--	--	--	--	--	--	--	--	--	--	--	--	--	--	--	--	--
TRINITY_DN10345_c0_g1_i1	-3.3503	0.000504613	Down	--	--	--	--	--	--	--	--	--	--	--	--	--	--	--	--	--	--	--	--	--	--	--	--
TRINITY_DN84738_c0_g1_i1	1.12095	0.000524739	Ups	gi|1028891204|gb|OAK93484.1|	MFS general substrate transporter [Stagonospora sp. SRC1lsM3a]	70.1	2.8e-208	734.2	gnl|CDD|228203	KOG0254, KOG0254, KOG0254, Predicted transporter (major facilitator superfamily) [General function prediction only].	13.131	3.43e-13	71.2	--	--	--	--	--	--	--	--	--	--	--	--	--	--
TRINITY_DN32816_c0_g1_i6	-1.4309	0.000573555	Down	--	--	--	--	--	--	--	--	--	--	--	--	--	--	--	--	--	--	--	--	--	--	--	--
TRINITY_DN32445_c0_g1_i1	2.17572	0.000574012	Ups	gi|169602895|ref|XP_001794869.1|	hypothetical protein SNOG_04452 [Parastagonospora nodorum SN15]	59.3	4e-155	558.1	gnl|CDD|228203	KOG0254, KOG0254, KOG0254, Predicted transporter (major facilitator superfamily) [General function prediction only].	16.573	1.07e-19	93.2	--	--	--	--	--	--	--	--	--	--	--	--	--	--
TRINITY_DN53729_c0_g1_i1	1.20669	0.000576262	Ups	gi|1028897112|gb|OAK99368.1|	hypothetical protein IQ06DRAFT_251425 [Stagonospora sp. SRC1lsM3a]	80.5	9.3e-117	429.9	gnl|CDD|229456	KOG1515, KOG1515, KOG1515, Arylacetamide deacetylase [Defense mechanisms].	24.335	7.17e-12	66.2	--	--	--	--	--	--	--	--	--	--	--	--	--	--
TRINITY_DN32138_c0_g2_i2	1.24436	0.000580385	Ups	gi|1029187082|gb|OAL51646.1|	serine carboxypeptidase-like protein [Pyrenochaeta sp. DS3sAY3a]	73.2	1e-241	847.8	gnl|CDD|229224	KOG1282, KOG1282, KOG1282, Serine carboxypeptidases (lysosomal cathepsin A) [Amino acid transport and metabolism, Posttranslational modification, protein turnover, chaperones].	25.696	1.2e-41	168	gi|961512635|sp|D4AQA7.1|PEPS_ARTBC	D4AQA7.1	RecName: Full=Probable serine carboxypeptidase ARB_06414; Flags: Precursor	41	4.5e-110	402.9	--	--	--	--	--	--	--	--
TRINITY_DN45818_c0_g2_i1	4.15674	0.000599215	Ups	gi|358366673|dbj|GAA83293.1|	glutathione S-transferase [Aspergillus kawachii IFO 4308]	56.1	5.1e-66	260	gnl|CDD|228813	KOG0867, KOG0867, KOG0867, Glutathione S-transferase [Posttranslational modification, protein turnover, chaperones].	25.446	3.33e-33	122	gi|97536307|sp|Q93112.2|GST1C_ANOGA	Q93112.2	RecName: Full=Glutathione S-transferase 1, isoform C; AltName: Full=AgGst1-alpha; AltName: Full=Aggst1-5; AltName: Full=DDT-dehydrochlorinase; AltName: Full=GST class-theta	30.2	9e-08	58.9	--	--	--	--	--	--	--	--
TRINITY_DN32626_c0_g1_i1	-1.36734	0.00061476	Down	gi|1027155540|gb|OAG15929.1|	hypothetical protein CC77DRAFT_1043635 [Alternaria alternata]	47.5	9.7e-92	347.4	gnl|CDD|231970	KOG4039, KOG4039, KOG4039, Serine/threonine kinase TIP30/CC3 [Signal transduction mechanisms].	32.083	5.41e-33	136	gi|121736742|sp|Q0CI32.1|FM521_ASPTN	Q0CI32.1	RecName: Full=Protein fmp52-1, mitochondrial; Flags: Precursor	44.6	2.5e-45	185.7	--	--	--	--	--	--	--	--
TRINITY_DN13189_c0_g1_i1	-1.2282	0.000632807	Down	gi|627918419|ref|XP_007692309.1|	hypothetical protein COCMIDRAFT_106873 [Bipolaris oryzae ATCC 44560]	69.2	1.3e-173	619	--	--	--	--	--	--	--	--	--	--	--	--	--	--	--	--	--	--	--
TRINITY_DN33594_c0_g1_i32	2.02962	0.000633902	Ups	gi|1029179985|gb|OAL44568.1|	transcriptional activator protein-like protein acu-15 [Pyrenochaeta sp. DS3sAY3a]	79.6	0	1354.3	gnl|CDD|229660	KOG1720, KOG1720, KOG1720, Protein tyrosine phosphatase CDC14 [Defense mechanisms].	40.351	2.36e-63	240	gi|74657185|sp|Q5B323.1|CDC14_EMENI	Q5B323.1	RecName: Full=Tyrosine-protein phosphatase cdcA	57.7	8.2e-194	681	GO:0005634	C	K15456	KTI12	protein KTI12	--	0
TRINITY_DN31330_c0_g1_i1	-1.29823	0.000643429	Down	gi|169596424|ref|XP_001791636.1|	hypothetical protein SNOG_00974 [Parastagonospora nodorum SN15]	84.9	7.9e-69	270	gnl|CDD|228342	KOG0393, KOG0393, KOG0393, Ras-related small GTPase, Rho type [General function prediction only].	43.671	3.55e-46	166	gi|38372869|sp|O13928.2|RHO3_SCHPO	O13928.2	RecName: Full=GTP-binding protein rho3; Flags: Precursor	57	1e-42	175.6	GO:0007264	P	--	--	--	--	--	--
TRINITY_DN13809_c0_g1_i1	-1.47781	0.000666033	Down	gi|1028896989|gb|OAK99245.1|	hypothetical protein IQ06DRAFT_306361 [Stagonospora sp. SRC1lsM3a]	75.4	1.5e-54	222.6	--	--	--	--	--	gi|961512540|sp|D4B0M5.1|A2001_ARTBC	D4B0M5.1	RecName: Full=Uncharacterized secreted protein ARB_02001; Flags: Precursor	51.3	3.8e-24	114	--	--	--	--	--	--	--	--
TRINITY_DN33304_c0_g1_i13	3.73952	0.00068017	Ups	gi|915072067|ref|XP_013260600.1|	hypothetical protein A1O9_05933 [Exophiala aquamarina CBS 119918]	50	7.3e-132	480.7	gnl|CDD|229173	KOG1231, KOG1231, KOG1231, Proteins containing the FAD binding domain [Energy production and conversion].	27.391	6.02e-77	262	gi|52788278|sp|Q12627.2|DLD1_KLULA	Q12627.2	RecName: Full=D-lactate dehydrogenase [cytochrome], mitochondrial; AltName: Full=D-lactate ferricytochrome C oxidoreductase; Short=D-LCR; Flags: Precursor	42.7	2.1e-92	342	GO:0003824	F	--	--	--	--	--	--
TRINITY_DN33364_c0_g1_i6	-2.15411	0.000693126	Down	gi|1028901478|gb|OAL03729.1|	hypothetical protein IQ06DRAFT_243823 [Stagonospora sp. SRC1lsM3a]	83.8	6.8e-294	1019.6	gnl|CDD|230039	KOG2100, KOG2100, KOG2100, Dipeptidyl aminopeptidase [Posttranslational modification, protein turnover, chaperones].	35.821	1.22e-95	341	gi|306755731|sp|B0Y6C5.1|DPP4_ASPFC	B0Y6C5.1	RecName: Full=Probable dipeptidyl peptidase 4; AltName: Full=Dipeptidyl peptidase IV; Short=DPP IV; Short=DppIV; Flags: Precursor	57.2	1.7e-189	665.2	GO:0004252	F	--	--	--	--	--	--
TRINITY_DN31321_c0_g1_i1	-1.9375	0.000700044	Down	gi|169602501|ref|XP_001794672.1|	hypothetical protein SNOG_04252 [Parastagonospora nodorum SN15]	86.9	2.3e-199	704.9	gnl|CDD|231073	KOG3135, KOG3135, KOG3135, 1,4-benzoquinone reductase-like; Trp repressor binding protein-like/protoplast-secreted protein [General function prediction only].	59.113	4.05e-92	318	gi|1168402|sp|P42058.1|ALTA7_ALTAL	P42058.1	RecName: Full=Minor allergen Alt a 7; AltName: Full=Allergen Alt a VII; AltName: Allergen=Alt a 7	84.7	5.6e-98	360.5	--	--	--	--	--	--	--	--
TRINITY_DN44097_c0_g1_i1	-1.47422	0.000701443	Down	gi|367029317|ref|XP_003663942.1|	polyketide synthase [Myceliophthora thermophila ATCC 42464]	62.9	0	2765.3	gnl|CDD|229144	KOG1202, KOG1202, KOG1202, Animal-type fatty acid synthase and related proteins [Lipid transport and metabolism].	30.397	1.25e-133	469	gi|74620365|sp|Q8J0F5.1|MLCB_PENCI	Q8J0F5.1	RecName: Full=Compactin diketide synthase mokB; AltName: Full=Compactin biosynthesis protein B	38.6	0	1211.1	GO:0003824	F	--	--	--	--	--	--
TRINITY_DN33725_c0_g1_i8	4.54015	0.000716561	Ups	gi|1029184875|gb|OAL49443.1|	FAD dependent oxidoreductase [Pyrenochaeta sp. DS3sAY3a]	87	3.9e-184	652.9	gnl|CDD|230759	KOG2820, KOG2820, KOG2820, FAD-dependent oxidoreductase [General function prediction only].	31.488	4.65e-42	152	--	--	--	--	--	--	GO:0016491	F	--	--	--	--	--	--
TRINITY_DN64213_c0_g1_i1	1.02572	0.000737131	Ups	gi|1029189588|gb|OAL54149.1|	glycosyl transferase [Pyrenochaeta sp. DS3sAY3a]	73.9	0	4695.6	--	--	--	--	--	--	--	--	--	--	--	GO:0016740	F	--	--	--	--	--	--
TRINITY_DN33133_c0_g1_i3	1.01996	0.000748936	Ups	gi|1028897669|gb|OAK99924.1|	hypothetical protein IQ06DRAFT_326623 [Stagonospora sp. SRC1lsM3a]	69	3.1e-148	537.3	gnl|CDD|228846	KOG0900, KOG0900, KOG0900, 40S ribosomal protein S20 [Translation, ribosomal structure and biogenesis].	77.67	3.87e-42	170	gi|6094168|sp|O74893.1|RS20_SCHPO	O74893.1	RecName: Full=40S ribosomal protein S20	73.2	5.7e-39	166.8	--	--	K02969	RP-S20e, RPS20	small subunit ribosomal protein S20e	--	1	ko03010 Ribosome;
TRINITY_DN28089_c0_g1_i1	-1.26639	0.000760867	Down	gi|396497657|ref|XP_003845029.1|	similar to glycosyl transferase [Leptosphaeria maculans JN3]	77.2	0	1182.2	--	--	--	--	--	gi|22001486|sp|Q59167.1|ACSA2_KOMHA	Q59167.1	RecName: Full=Cellulose synthase 2; Includes: RecName: Full=Cellulose synthase catalytic subunit [UDP-forming]; Includes: RecName: Full=Cyclic di-GMP-binding domain; AltName: Full=Cellulose synthase 2 regulatory domain	32.2	2.7e-30	136.7	GO:0016740	F	--	--	--	--	--	--
TRINITY_DN7770_c0_g1_i2	1.60741	0.000761061	Ups	gi|667838831|ref|XP_007783583.1|	hypothetical protein W97_07524 [Coniosporium apollinis CBS 100218]	33.3	7.3e-46	194.5	--	--	--	--	--	gi|30315956|sp|Q9UV10.1|HET6_NEUCR	Q9UV10.1	RecName: Full=Heterokaryon incompatibility protein 6, OR allele; Short=Het-6(OR)	26.3	3.4e-17	91.7	--	--	--	--	--	--	--	--
TRINITY_DN27481_c0_g1_i1	1.4719	0.000790531	Ups	gi|1029188881|gb|OAL53443.1|	hypothetical protein IQ07DRAFT_678149 [Pyrenochaeta sp. DS3sAY3a]	62.8	0	1373.6	--	--	--	--	--	--	--	--	--	--	--	--	--	--	--	--	--	--	--
TRINITY_DN27190_c2_g4_i1	-1.69224	0.000812536	Down	gi|169596110|ref|XP_001791479.1|	hypothetical protein SNOG_00807 [Parastagonospora nodorum SN15]	75.5	2.7e-131	478.4	--	--	--	--	--	gi|32699624|sp|Q9UW81.1|NOP1_NEUCR	Q9UW81.1	RecName: Full=Opsin-1; AltName: Full=NR	49	2.9e-86	321.2	GO:0006811	P	--	--	--	--	--	--
TRINITY_DN6606_c0_g1_i2	1.7016	0.00082657	Ups	gi|1028904600|gb|OAL06848.1|	MFS quinate transporter-like protein QutD [Stagonospora sp. SRC1lsM3a]	86	1.3e-274	954.5	gnl|CDD|228203	KOG0254, KOG0254, KOG0254, Predicted transporter (major facilitator superfamily) [General function prediction only].	29.459	3.41e-93	313	gi|300681094|sp|A1D2R3.1|QUTD_NEOFI	A1D2R3.1	RecName: Full=Probable quinate permease; AltName: Full=Quinate transporter	37.4	8.6e-102	372.9	GO:0055085	P	--	--	--	--	--	--
TRINITY_DN64035_c1_g1_i1	-1.36922	0.000834113	Down	gi|1029181253|gb|OAL45831.1|	queuine tRNA-ribosyltransferase [Pyrenochaeta sp. DS3sAY3a]	90.6	1.8e-216	761.9	gnl|CDD|231839	KOG3908, KOG3908, KOG3908, Queuine-tRNA ribosyltransferase [RNA processing and modification].	58.824	0	646	gi|20514973|sp|O94460.1|TGT_SCHPO	O94460.1	RecName: Full=Probable queuine tRNA-ribosyltransferase; AltName: Full=Guanine insertion enzyme; AltName: Full=tRNA-guanine transglycosylase	65.8	3.2e-155	550.8	GO:0008616	P	--	--	--	--	--	--
TRINITY_DN32855_c0_g1_i2	-4.50712	0.000849038	Down	--	--	--	--	--	--	--	--	--	--	--	--	--	--	--	--	--	--	--	--	--	--	--	--
TRINITY_DN31968_c0_g1_i2	3.55334	0.000877434	Ups	gi|563297980|gb|ESZ98107.1|	hypothetical protein SBOR_1486 [Sclerotinia borealis F-4157]	36	8.9e-47	197.6	--	--	--	--	--	--	--	--	--	--	--	--	--	--	--	--	--	--	--
TRINITY_DN45008_c0_g1_i1	2.28385	0.000881287	Ups	gi|1029190001|gb|OAL54561.1|	FAD/NAD(P)-binding domain-containing protein [Pyrenochaeta sp. DS3sAY3a]	82.3	1.2e-310	1074.7	gnl|CDD|229341	KOG1399, KOG1399, KOG1399, Flavin-containing monooxygenase [Secondary metabolites biosynthesis, transport and catabolism].	24.02	3.8e-15	76.6	--	--	--	--	--	--	--	--	--	--	--	--	--	--
TRINITY_DN31767_c0_g1_i1	-1.20736	0.000882249	Down	gi|972537207|gb|KUJ13835.1|	concanavalin A-like lectin/glucanase [Phialocephala scopiformis]	47.3	1.4e-62	250	--	--	--	--	--	--	--	--	--	--	--	--	--	--	--	--	--	--	--
TRINITY_DN32953_c0_g1_i4	1.21307	0.000885173	Ups	gi|1029185547|gb|OAL50114.1|	hypothetical protein IQ07DRAFT_644356 [Pyrenochaeta sp. DS3sAY3a]	72.5	7.2e-229	804.7	gnl|CDD|230722	KOG2783, KOG2783, KOG2783, Phenylalanyl-tRNA synthetase [Translation, ribosomal structure and biogenesis].	48.343	3.94e-114	407	gi|114152885|sp|P08425.3|SYFM_YEAST	P08425.3	RecName: Full=Phenylalanine--tRNA ligase, mitochondrial; AltName: Full=Phenylalanyl-tRNA synthetase; Short=PheRS; Flags: Precursor	46.7	1.8e-84	317.4	--	--	K01889	FARSA, pheS	phenylalanyl-tRNA synthetase alpha chain	EC:6.1.1.20	1	ko00970 Aminoacyl-tRNA biosynthesis;
TRINITY_DN32917_c2_g1_i4	1.1482	0.00090804	Ups	gi|1029190813|gb|OAL55372.1|	carnitine acetyl transferas-like protein [Pyrenochaeta sp. DS3sAY3a]	89.3	0	1494.6	gnl|CDD|231651	KOG3719, KOG3719, KOG3719, Carnitine O-acyltransferase CPT2/YAT1 [Lipid transport and metabolism].	36.08	1.61e-171	538	gi|83300864|sp|P80235.2|CACM_YEAST	P80235.2	RecName: Full=Putative mitochondrial carnitine O-acetyltransferase	45	1.6e-124	448.7	GO:0016746	F	K00624	E2.3.1.7	carnitine O-acetyltransferase	EC:2.3.1.7	1	ko04146 Peroxisome;
TRINITY_DN32138_c0_g2_i8	1.10985	0.000920983	Ups	gi|1029187082|gb|OAL51646.1|	serine carboxypeptidase-like protein [Pyrenochaeta sp. DS3sAY3a]	73.2	1e-241	847.8	gnl|CDD|229224	KOG1282, KOG1282, KOG1282, Serine carboxypeptidases (lysosomal cathepsin A) [Amino acid transport and metabolism, Posttranslational modification, protein turnover, chaperones].	25.696	1.22e-41	168	gi|961512635|sp|D4AQA7.1|PEPS_ARTBC	D4AQA7.1	RecName: Full=Probable serine carboxypeptidase ARB_06414; Flags: Precursor	41	4.5e-110	402.9	--	--	--	--	--	--	--	--
TRINITY_DN33276_c0_g1_i7	2.38536	0.000936265	Ups	gi|1028892564|gb|OAK94835.1|	hypothetical protein IQ06DRAFT_194168, partial [Stagonospora sp. SRC1lsM3a]	75.1	3.4e-187	666.4	gnl|CDD|230389	KOG2450, KOG2450, KOG2450, Aldehyde dehydrogenase [Energy production and conversion].	46.322	1.06e-119	426	gi|108935817|sp|P40108.2|ALDH_DAVTA	P40108.2	RecName: Full=Aldehyde dehydrogenase; Short=ALDDH; Short=ALDH; AltName: Full=Allergen Cla h 3; AltName: Full=Allergen Cla h III; AltName: Allergen=Cla h 10	44.1	4.1e-85	319.7	--	--	--	--	--	--	--	--
TRINITY_DN31870_c0_g1_i4	1.45292	0.000955197	Ups	gi|966761218|dbj|GAQ46282.1|	similar to An18g01000 [Aspergillus niger]	39.5	5.7e-30	142.1	--	--	--	--	--	--	--	--	--	--	--	--	--	--	--	--	--	--	--
TRINITY_DN33200_c0_g1_i1	4.45207	0.000957557	Ups	--	--	--	--	--	--	--	--	--	--	--	--	--	--	--	--	--	--	--	--	--	--	--	--
TRINITY_DN30637_c0_g1_i10	-2.00021	0.000962092	Down	gi|396490009|ref|XP_003843232.1|	hypothetical protein LEMA_P073420.1 [Leptosphaeria maculans JN3]	69	1.8e-208	735.7	gnl|CDD|231380	KOG3442, KOG3442, KOG3442, Uncharacterized conserved protein [Function unknown].	34.375	1.96e-20	96.3	gi|74644946|sp|Q06169.1|PEX30_YEAST	Q06169.1	RecName: Full=Peroxisomal membrane protein PEX30; AltName: Full=Peroxin-30	29.3	5.8e-40	168.3	--	--	K17805	PAM16, TIM16	mitochondrial import inner membrane translocase subunit TIM16	--	0
TRINITY_DN28337_c0_g1_i2	4.45415	0.000965701	Ups	gi|1029190052|gb|OAL54612.1|	hypothetical protein IQ07DRAFT_273661 [Pyrenochaeta sp. DS3sAY3a]	67.3	5.4e-77	297.4	--	--	--	--	--	--	--	--	--	--	--	--	--	--	--	--	--	--	--
TRINITY_DN7969_c0_g4_i1	2.32352	0.000966828	Ups	--	--	--	--	--	--	--	--	--	--	--	--	--	--	--	--	--	--	--	--	--	--	--	--
TRINITY_DN32975_c0_g1_i12	-2.35212	0.000977027	Down	--	--	--	--	--	--	--	--	--	--	--	--	--	--	--	--	--	--	--	--	--	--	--	--
TRINITY_DN33456_c1_g1_i3	-3.18771	0.000995817	Down	gi|1027033071|ref|XP_016595357.1|	Cytochrome P450 [Penicillium expansum]	76.8	8.5e-238	833.9	gnl|CDD|228106	KOG0156, KOG0156, KOG0156, Cytochrome P450 CYP2 subfamily [Secondary metabolites biosynthesis, transport and catabolism].	27.459	3.42e-87	296	gi|1042851771|sp|G3Y416.1|YANC_ASPNA	G3Y416.1	RecName: Full=Cytochrome P450 monooxygenase yanC; AltName: Full=Yanuthone D synthesis protein C; Flags: Precursor	50.7	2.7e-144	515.8	GO:0055114	P	--	--	--	--	--	--
TRINITY_DN28354_c0_g1_i4	-1.39305	0.000998379	Down	gi|1027159780|gb|OAG20157.1|	deoxyhypusine hydroxylase [Alternaria alternata]	88.1	1.3e-152	550.8	gnl|CDD|228515	KOG0567, KOG0567, KOG0567, HEAT repeat-containing protein [General function prediction only].	46.795	2.8e-82	301	gi|121935371|sp|Q0UHL8.1|DOHH_PHANO	Q0UHL8.1	RecName: Full=Deoxyhypusine hydroxylase; Short=DOHH; AltName: Full=Deoxyhypusine dioxygenase; AltName: Full=Deoxyhypusine monooxygenase	86.9	1.7e-153	546.2	GO:0055114	P	--	--	--	--	--	--
TRINITY_DN53508_c0_g1_i1	-1.13465	0.00100118	Down	gi|909995019|gb|KNG52444.1|	histidine kinase hhk19p [Stemphylium lycopersici]	85.1	6.4e-92	346.7	gnl|CDD|231253	KOG3315, KOG3315, KOG3315, Transport protein particle (TRAPP) complex subunit [Intracellular trafficking, secretion, and vesicular transport].	45.833	8.69e-50	168	gi|71153362|sp|Q9P7N9.1|TRS31_SCHPO	Q9P7N9.1	RecName: Full=Transport protein particle subunit trs31; Short=TRAPP subunit trs31	39.2	3e-34	147.5	--	--	--	--	--	--	--	--
TRINITY_DN27249_c0_g1_i1	1.61113	0.00100417	Ups	gi|169603247|ref|XP_001795045.1|	hypothetical protein SNOG_04631 [Parastagonospora nodorum SN15]	67.6	3e-147	532.3	gnl|CDD|231889	KOG3958, KOG3958, KOG3958, Putative dynamitin [Cytoskeleton].	22.693	6.37e-12	68.6	gi|158705947|sp|Q1HQF2.2|DCTN2_AEDAE	Q1HQF2.2	RecName: Full=Dynactin subunit 2; AltName: Full=Dynactin 2 p50 subunit	20.1	0.00052	48.9	--	--	--	--	--	--	--	--
TRINITY_DN29576_c0_g1_i1	1.05609	0.00102762	Ups	gi|1028897173|gb|OAK99429.1|	hypothetical protein IQ06DRAFT_18483 [Stagonospora sp. SRC1lsM3a]	68.1	9e-209	736.5	--	--	--	--	--	gi|24638073|sp|Q9UTR6.2|OCH1_SCHPO	Q9UTR6.2	RecName: Full=Initiation-specific alpha-1,6-mannosyltransferase	29.3	5.8e-28	128.3	GO:0016747	F	--	--	--	--	--	--
TRINITY_DN33456_c1_g1_i10	2.56589	0.00103259	Ups	gi|949386459|dbj|GAP90547.1|	putative ankyrin repeat protein [Rosellinia necatrix]	44.1	4.6e-250	875.2	gnl|CDD|228106	KOG0156, KOG0156, KOG0156, Cytochrome P450 CYP2 subfamily [Secondary metabolites biosynthesis, transport and catabolism].	27.459	2.14e-80	296	gi|1042851771|sp|G3Y416.1|YANC_ASPNA	G3Y416.1	RecName: Full=Cytochrome P450 monooxygenase yanC; AltName: Full=Yanuthone D synthesis protein C; Flags: Precursor	50.7	3.7e-144	515.8	GO:0055114	P	--	--	--	--	--	--
TRINITY_DN22182_c0_g1_i2	-2.35537	0.00103667	Down	gi|1028894738|gb|OAK97002.1|	ferric-chelate reductase-like protein [Stagonospora sp. SRC1lsM3a]	70	2.7e-251	877.1	gnl|CDD|227990	KOG0039, KOG0039, KOG0039, Ferric reductase, NADH/NADPH oxidase and related proteins [Inorganic ion transport and metabolism, Secondary metabolites biosynthesis, transport and catabolism].	17.609	6.02e-44	166	gi|3913675|sp|Q08908.1|FRE5_YEAST	Q08908.1	RecName: Full=Ferric reductase transmembrane component 5; AltName: Full=Ferric-chelate reductase 5; Flags: Precursor	28.5	9e-35	150.2	--	--	--	--	--	--	--	--
TRINITY_DN32457_c0_g1_i2	1.81475	0.00104662	Ups	gi|1029188140|gb|OAL52703.1|	hypothetical protein IQ07DRAFT_535610 [Pyrenochaeta sp. DS3sAY3a]	72.9	0	2970.3	gnl|CDD|229746	KOG1807, KOG1807, KOG1807, Helicases [Replication, recombination and repair].	31.166	6.48e-80	292	gi|342187367|sp|Q8R151.3|ZNFX1_MOUSE	Q8R151.3	RecName: Full=NFX1-type zinc finger-containing protein 1	33.5	1.9e-60	236.9	--	--	--	--	--	--	--	--
TRINITY_DN33580_c0_g1_i1	2.29839	0.00106052	Ups	gi|396500067|ref|XP_003845633.1|	hypothetical protein LEMA_P009410.1 [Leptosphaeria maculans JN3]	61.5	2.7e-269	936.8	--	--	--	--	--	--	--	--	--	--	--	GO:0008152	P	--	--	--	--	--	--
TRINITY_DN7706_c0_g1_i1	-2.71884	0.00108241	Down	gi|1000747599|ref|XP_015596585.1|	PREDICTED: uncharacterized protein LOC107268379 [Cephus cinctus]	87.4	7.9e-43	181.8	--	--	--	--	--	--	--	--	--	--	--	--	--	K01979	SSUrRNA	small subunit ribosomal RNA	--	2	ko03008 Ribosome biogenesis in eukaryotes;ko03010 Ribosome;
TRINITY_DN32843_c0_g1_i1	2.22538	0.0010836	Ups	gi|1029178597|gb|OAL43188.1|	putative P450 monooxygenase [Pyrenochaeta sp. DS3sAY3a]	67.3	1.8e-206	728	gnl|CDD|228107	KOG0157, KOG0157, KOG0157, Cytochrome P450 CYP4/CYP19/CYP26 subfamilies [Secondary metabolites biosynthesis, transport and catabolism, Lipid transport and metabolism].	20.122	1.58e-34	138	gi|3915154|sp|Q12612.1|TRI4_FUSSP	Q12612.1	RecName: Full=Trichodiene oxygenase; AltName: Full=Cytochrome P450 58 [Fusarium sporotrichioides]	36.1	6.8e-95	349.7	GO:0005488	F	--	--	--	--	--	--
TRINITY_DN34319_c0_g1_i1	-1.22352	0.00108366	Down	gi|1027145417|gb|OAG05867.1|	glycoside hydrolase [Paraphaeosphaeria sporulosa]	77	0	1275.8	--	--	--	--	--	gi|121797681|sp|Q2TYT2.1|BXLB_ASPOR	Q2TYT2.1	RecName: Full=Probable exo-1,4-beta-xylosidase bxlB; AltName: Full=1,4-beta-D-xylan xylohydrolase bxlB; AltName: Full=Beta-xylosidase bxlB; AltName: Full=Xylobiase bxlB; Flags: Precursor	53.2	2e-229	797	GO:0004553	F	--	--	--	--	--	--
TRINITY_DN31836_c0_g1_i5	1.23325	0.00109596	Ups	gi|347839140|emb|CCD53712.1|	putative choline transport protein [Botrytis cinerea BcDW1]	60.9	1.9e-159	572	gnl|CDD|229231	KOG1289, KOG1289, KOG1289, Amino acid transporters [Amino acid transport and metabolism].	35.635	3.83e-97	324	gi|74654667|sp|O60113.1|YG64_SCHPO	O60113.1	RecName: Full=Uncharacterized amino-acid permease C15C4.04c	28.1	2.5e-40	168.7	GO:0016020	C	--	--	--	--	--	--
TRINITY_DN33245_c0_g1_i40	-1.34751	0.00109722	Down	gi|1027162714|gb|OAG23085.1|	GroES-like protein [Alternaria alternata]	86.6	2.4e-173	619.8	gnl|CDD|230129	KOG2190, KOG2190, KOG2190, PolyC-binding proteins alphaCP-1 and related KH domain proteins [RNA processing and modification, General function prediction only].	25.815	1.76e-46	183	gi|74626925|sp|O74919.1|RNC1_SCHPO	O74919.1	RecName: Full=RNA-binding protein rnc1; AltName: Full=RNA-binding protein that suppresses calcineurin deletion 1	49.8	1.8e-70	270.4	--	--	K18738	HEK2, KHD1	heterogeneous nuclear rnp K-like protein 2	--	0
TRINITY_DN27081_c0_g2_i1	-1.323	0.00109747	Down	gi|169612537|ref|XP_001799686.1|	hypothetical protein SNOG_09391 [Parastagonospora nodorum SN15]	72.3	0	1079.7	gnl|CDD|228514	KOG0566, KOG0566, KOG0566, Inositol-1,4,5-triphosphate 5-phosphatase (synaptojanin), INP51/INP52/INP53 family [Intracellular trafficking, secretion, and vesicular transport].	29.97	1.18e-48	186	gi|460425349|sp|D3ZGS3.1|OCRL_RAT	D3ZGS3.1	RecName: Full=Inositol polyphosphate 5-phosphatase OCRL-1	33.9	1.2e-28	130.2	GO:0007165	P	--	--	--	--	--	--
TRINITY_DN33650_c0_g1_i1	3.6541	0.00110951	Ups	--	--	--	--	--	--	--	--	--	--	--	--	--	--	--	--	--	--	--	--	--	--	--	--
TRINITY_DN64226_c0_g1_i1	-1.4406	0.00112254	Down	gi|1027158628|gb|OAG19008.1|	hypothetical protein CC77DRAFT_179358 [Alternaria alternata]	68.9	1.4e-08	70.5	--	--	--	--	--	--	--	--	--	--	--	--	--	--	--	--	--	--	--
TRINITY_DN73703_c0_g1_i1	1.5164	0.00112641	Ups	gi|1028894587|gb|OAK96853.1|	Metallo-dependent phosphatase [Stagonospora sp. SRC1lsM3a]	79.9	3.4e-276	959.5	gnl|CDD|232348	KOG4419, KOG4419, KOG4419, 5' nucleotidase [Nucleotide transport and metabolism].	22.183	3e-48	179	gi|12229680|sp|Q9XZ43.1|5NTD_LUTLO	Q9XZ43.1	RecName: Full=Protein 5NUC; Includes: RecName: Full=UDP-sugar hydrolase; AltName: Full=UDP-sugar diphosphatase; AltName: Full=UDP-sugar pyrophosphatase; Includes: RecName: Full=5'-nucleotidase; Short=5'-NT; Flags: Precursor [Lutzomyia longipalpis]	31	6.1e-61	236.9	GO:0000166	F	--	--	--	--	--	--
TRINITY_DN32349_c0_g2_i3	1.36347	0.00114756	Ups	gi|1028897678|gb|OAK99933.1|	hypothetical protein IQ06DRAFT_276344 [Stagonospora sp. SRC1lsM3a]	62.2	4.1e-159	572.4	--	--	--	--	--	--	--	--	--	--	--	--	--	--	--	--	--	--	--
TRINITY_DN12587_c0_g1_i2	1.83683	0.00116124	Ups	gi|1028901690|gb|OAL03941.1|	FAD-binding domain-containing protein [Stagonospora sp. SRC1lsM3a]	66.9	1.7e-192	681.8	gnl|CDD|229173	KOG1231, KOG1231, KOG1231, Proteins containing the FAD binding domain [Energy production and conversion].	26.627	5.38e-17	83.6	gi|961512539|sp|D4B1P2.1|A2372_ARTBC	D4B1P2.1	RecName: Full=Uncharacterized FAD-linked oxidoreductase ARB_02372; Flags: Precursor	28.2	6e-47	190.7	GO:0055114	P	--	--	--	--	--	--
TRINITY_DN26074_c0_g2_i1	-2.11917	0.00116331	Down	gi|1028904015|gb|OAL06264.1|	cytochrome P450 [Stagonospora sp. SRC1lsM3a]	46.7	1.3e-71	280	gnl|CDD|228106	KOG0156, KOG0156, KOG0156, Cytochrome P450 CYP2 subfamily [Secondary metabolites biosynthesis, transport and catabolism].	31.395	7.85e-12	66.6	--	--	--	--	--	--	--	--	--	--	--	--	--	--
TRINITY_DN32187_c0_g1_i8	1.3478	0.00117331	Ups	gi|225563381|gb|EEH11660.1|	conserved hypothetical protein [Histoplasma capsulatum G186AR]	44.2	1.1e-84	323.6	gnl|CDD|231116	KOG3178, KOG3178, KOG3178, Hydroxyindole-O-methyltransferase and related SAM-dependent methyltransferases [General function prediction only].	21.591	1.85e-16	81.6	gi|74625590|sp|Q9P900.1|OMTB_ASPFN	Q9P900.1	RecName: Full=Demethylsterigmatocystin 6-O-methyltransferase; AltName: Full=Methyltransferase B	30.9	1.9e-37	159.1	--	--	--	--	--	--	--	--
TRINITY_DN30266_c0_g2_i1	-1.3245	0.00119548	Down	gi|1027164166|gb|OAG24535.1|	hypothetical protein CC77DRAFT_1091472 [Alternaria alternata]	65.8	0	2352	gnl|CDD|231547	KOG3613, KOG3613, KOG3613, Dopey and related predicted leucine zipper transcription factors [Transcription].	21.401	2.11e-40	165	gi|74626268|sp|Q9Y7B3.1|DOP1_EMENI	Q9Y7B3.1	RecName: Full=Protein dopey	38.8	0	1232.2	--	--	--	--	--	--	--	--
TRINITY_DN31667_c0_g1_i1	3.12761	0.00121089	Ups	--	--	--	--	--	--	--	--	--	--	--	--	--	--	--	--	--	--	--	--	--	--	--	--
TRINITY_DN32138_c0_g2_i3	1.49688	0.00121845	Ups	gi|1029187082|gb|OAL51646.1|	serine carboxypeptidase-like protein [Pyrenochaeta sp. DS3sAY3a]	73.2	1e-241	847.8	gnl|CDD|229224	KOG1282, KOG1282, KOG1282, Serine carboxypeptidases (lysosomal cathepsin A) [Amino acid transport and metabolism, Posttranslational modification, protein turnover, chaperones].	25.696	1.21e-41	168	gi|961512635|sp|D4AQA7.1|PEPS_ARTBC	D4AQA7.1	RecName: Full=Probable serine carboxypeptidase ARB_06414; Flags: Precursor	41	4.5e-110	402.9	--	--	--	--	--	--	--	--
TRINITY_DN12321_c0_g2_i1	-1.52109	0.00122385	Down	gi|169614726|ref|XP_001800779.1|	hypothetical protein SNOG_10510 [Parastagonospora nodorum SN15]	51.3	2.6e-42	183.3	--	--	--	--	--	--	--	--	--	--	--	--	--	--	--	--	--	--	--
TRINITY_DN33547_c0_g1_i12	-3.94914	0.0012267	Down	gi|1028900841|gb|OAL03093.1|	hypothetical protein IQ06DRAFT_245978 [Stagonospora sp. SRC1lsM3a]	67	5.5e-299	1038.1	gnl|CDD|230245	KOG2306, KOG2306, KOG2306, Uncharacterized conserved protein [Function unknown].	24.213	4.83e-31	133	gi|417333|sp|Q03237.1|MYBB_CHICK	Q03237.1	RecName: Full=Myb-related protein B; Short=B-Myb; AltName: Full=Myb-like protein 2	29.4	1.2e-09	69.3	--	--	K00787	FDPS	farnesyl diphosphate synthase	EC:2.5.1.1 2.5.1.10	3	ko00900 Terpenoid backbone biosynthesis;ko05164 Influenza A;ko05166 HTLV-I infection;
TRINITY_DN55393_c0_g2_i1	-1.507	0.00122835	Down	gi|1020703711|gb|KZM24061.1|	serine-type endopeptidase [Ascochyta rabiei]	58.9	7.8e-299	1035.4	gnl|CDD|229096	KOG1153, KOG1153, KOG1153, Subtilisin-related protease/Vacuolar protease B [Posttranslational modification, protein turnover, chaperones].	25.904	5.34e-07	51.2	gi|135023|sp|P29141.1|SUBV_BACSU	P29141.1	RecName: Full=Minor extracellular protease vpr; Flags: Precursor	35.9	1.9e-19	99.8	GO:0008236	F	--	--	--	--	--	--
TRINITY_DN33547_c0_g1_i40	1.26381	0.0012475	Ups	gi|1028900841|gb|OAL03093.1|	hypothetical protein IQ06DRAFT_245978 [Stagonospora sp. SRC1lsM3a]	67	5.5e-299	1038.1	gnl|CDD|230245	KOG2306, KOG2306, KOG2306, Uncharacterized conserved protein [Function unknown].	24.213	4.82e-31	133	gi|417333|sp|Q03237.1|MYBB_CHICK	Q03237.1	RecName: Full=Myb-related protein B; Short=B-Myb; AltName: Full=Myb-like protein 2	29.4	1.2e-09	69.3	--	--	K00787	FDPS	farnesyl diphosphate synthase	EC:2.5.1.1 2.5.1.10	3	ko00900 Terpenoid backbone biosynthesis;ko05164 Influenza A;ko05166 HTLV-I infection;
TRINITY_DN33547_c0_g1_i18	-3.15774	0.00128415	Down	gi|1028900841|gb|OAL03093.1|	hypothetical protein IQ06DRAFT_245978 [Stagonospora sp. SRC1lsM3a]	67	5.5e-299	1038.1	gnl|CDD|230245	KOG2306, KOG2306, KOG2306, Uncharacterized conserved protein [Function unknown].	24.213	4.85e-31	133	gi|417333|sp|Q03237.1|MYBB_CHICK	Q03237.1	RecName: Full=Myb-related protein B; Short=B-Myb; AltName: Full=Myb-like protein 2	29.4	1.2e-09	69.3	--	--	K00787	FDPS	farnesyl diphosphate synthase	EC:2.5.1.1 2.5.1.10	3	ko00900 Terpenoid backbone biosynthesis;ko05164 Influenza A;ko05166 HTLV-I infection;
TRINITY_DN33706_c5_g7_i1	-4.05454	0.00129643	Down	gi|751668798|gb|KIM19406.1|	hypothetical protein M408DRAFT_317305, partial [Serendipita vermifera MAFF 305830]	71.6	6.3e-29	136	--	--	--	--	--	gi|74644329|sp|Q8TGM6.1|TAR1_YEAST	Q8TGM6.1	RecName: Full=Protein TAR1; AltName: Full=Transcript antisense to ribosomal RNA protein 1	50.5	2.1e-17	90.1	--	--	K01982	LSUrRNA	large subunit ribosomal RNA	--	2	ko03008 Ribosome biogenesis in eukaryotes;ko03010 Ribosome;
TRINITY_DN74000_c0_g1_i1	-2.56819	0.00132047	Down	gi|1029182615|gb|OAL47189.1|	ferric-chelate reductase [Pyrenochaeta sp. DS3sAY3a]	54.6	3e-254	887.1	gnl|CDD|227990	KOG0039, KOG0039, KOG0039, Ferric reductase, NADH/NADPH oxidase and related proteins [Inorganic ion transport and metabolism, Secondary metabolites biosynthesis, transport and catabolism].	17.483	3.75e-41	158	gi|417005|sp|P32791.1|FRE1_YEAST	P32791.1	RecName: Full=Ferric/cupric reductase transmembrane component 1; AltName: Full=Ferric-chelate reductase 1; Flags: Precursor	26.1	2.5e-28	129	--	--	--	--	--	--	--	--
TRINITY_DN33417_c0_g1_i6	1.98759	0.00132791	Ups	gi|169614201|ref|XP_001800517.1|	hypothetical protein SNOG_10238 [Parastagonospora nodorum SN15]	57.7	1.3e-306	1062	gnl|CDD|228147	KOG0198, KOG0198, KOG0198, MEKK and related serine/threonine protein kinases [Signal transduction mechanisms].	26.966	9.81e-17	84.7	--	--	--	--	--	--	GO:0016772	F	--	--	--	--	--	--
TRINITY_DN30637_c0_g1_i12	-1.81376	0.00133799	Down	gi|189204446|ref|XP_001938558.1|	peroxisomal membrane protein PEX31 [Pyrenophora tritici-repentis Pt-1C-BFP]	78.3	1.8e-213	752.3	gnl|CDD|231380	KOG3442, KOG3442, KOG3442, Uncharacterized conserved protein [Function unknown].	34.375	1.93e-20	96.3	gi|74644946|sp|Q06169.1|PEX30_YEAST	Q06169.1	RecName: Full=Peroxisomal membrane protein PEX30; AltName: Full=Peroxin-30	30	2.8e-42	176	--	--	K17805	PAM16, TIM16	mitochondrial import inner membrane translocase subunit TIM16	--	0
TRINITY_DN33131_c0_g1_i1	1.73277	0.00136869	Ups	gi|189206656|ref|XP_001939662.1|	ankyrin repeat domain containing protein [Pyrenophora tritici-repentis Pt-1C-BFP]	49.7	1.5e-268	934.9	gnl|CDD|232107	KOG4177, KOG4177, KOG4177, Ankyrin [Cell wall/membrane/envelope biogenesis].	32.068	1.84e-40	160	gi|254763437|sp|Q9ULJ7.4|ANR50_HUMAN	Q9ULJ7.4	RecName: Full=Ankyrin repeat domain-containing protein 50	32.8	1.6e-32	143.3	--	--	--	--	--	--	--	--
TRINITY_DN27325_c0_g1_i1	1.06161	0.00139865	Ups	gi|1029189295|gb|OAL53856.1|	glucan 1,3-beta-glucosidase precursor [Pyrenochaeta sp. DS3sAY3a]	76.5	6.7e-113	417.9	gnl|CDD|231287	KOG3349, KOG3349, KOG3349, Predicted glycosyltransferase [General function prediction only].	32.984	1.1e-28	122	gi|224471898|sp|P29717.4|EXG1_CANAL	P29717.4	RecName: Full=Glucan 1,3-beta-glucosidase; AltName: Full=Exo-1,3-beta-glucanase; Flags: Precursor	40.6	2.8e-48	195.7	GO:0004553	F	--	--	--	--	--	--
TRINITY_DN33595_c1_g1_i49	-3.95841	0.001403	Down	gi|1029184589|gb|OAL49158.1|	monosaccharide transporter-like protein [Pyrenochaeta sp. DS3sAY3a]	74.6	5e-258	901.7	gnl|CDD|228203	KOG0254, KOG0254, KOG0254, Predicted transporter (major facilitator superfamily) [General function prediction only].	37.121	1.43e-88	323	gi|729781|sp|P38695.1|HXT5_YEAST	P38695.1	RecName: Full=Probable glucose transporter HXT5	34	3.1e-80	303.5	GO:0022857	F	K08139	HXT	MFS transporter, SP family, sugar:H+ symporter	--	1	ko04113 Meiosis - yeast;
TRINITY_DN28121_c0_g2_i1	-1.56825	0.00142604	Down	gi|169600547|ref|XP_001793696.1|	hypothetical protein SNOG_03112 [Parastagonospora nodorum SN15]	45.8	2e-32	149.8	--	--	--	--	--	--	--	--	--	--	--	--	--	--	--	--	--	--	--
TRINITY_DN13004_c0_g2_i1	-1.0784	0.00145611	Down	gi|169607222|ref|XP_001797031.1|	hypothetical protein SNOG_06666 [Parastagonospora nodorum SN15]	85.3	4.2e-173	617.5	gnl|CDD|229516	KOG1575, KOG1575, KOG1575, Voltage-gated shaker-like K+ channel, subunit beta/KCNAB [Energy production and conversion].	34.857	7.36e-85	293	gi|550600172|sp|B9WYE6.1|VRDA_ASPPA	B9WYE6.1	RecName: Full=Versiconal hemiacetal acetate reductase; AltName: Full=VHA reductase	64.6	4.8e-122	440.3	--	--	--	--	--	--	--	--
TRINITY_DN53888_c0_g1_i1	3.08859	0.0014649	Ups	gi|627833849|ref|XP_007687695.1|	carbohydrate esterase family 5 protein [Bipolaris oryzae ATCC 44560]	71.2	1.4e-83	318.9	--	--	--	--	--	gi|29839372|sp|Q8TGB8.1|CUTI_MONFR	Q8TGB8.1	RecName: Full=Cutinase; AltName: Full=Cutin hydrolase; Flags: Precursor	51.4	4.1e-33	143.7	GO:0016787	F	--	--	--	--	--	--
TRINITY_DN33611_c1_g2_i10	1.53685	0.00146692	Ups	gi|1028900432|gb|OAL02684.1|	ATP-dependent RNA helicase MSS116, mitochondrial [Stagonospora sp. SRC1lsM3a]	85.1	8.4e-267	930.2	gnl|CDD|228291	KOG0342, KOG0342, KOG0342, ATP-dependent RNA helicase pitchoune [RNA processing and modification].	37.32	1.46e-100	361	gi|118585849|sp|Q0UG00.1|MS116_PHANO	Q0UG00.1	RecName: Full=ATP-dependent RNA helicase MSS116, mitochondrial; Flags: Precursor	86.7	1.7e-268	928.3	GO:0006397	P	--	--	--	--	--	--
TRINITY_DN28469_c0_g1_i1	-4.23021	0.00148588	Down	gi|953442267|ref|XP_014564686.1|	hypothetical protein L969DRAFT_613963, partial [Mixia osmundae IAM 14324]	45.2	6e-13	82.4	--	--	--	--	--	--	--	--	--	--	--	--	--	K01979	SSUrRNA	small subunit ribosomal RNA	--	2	ko03008 Ribosome biogenesis in eukaryotes;ko03010 Ribosome;
TRINITY_DN30781_c0_g1_i2	1.4534	0.00148889	Ups	gi|628069967|ref|XP_007699637.1|	hypothetical protein COCSADRAFT_181104 [Bipolaris sorokiniana ND90Pr]	88.5	0	1476.5	--	--	--	--	--	--	--	--	--	--	--	--	--	--	--	--	--	--	--
TRINITY_DN31989_c0_g1_i2	-1.09087	0.00152361	Down	gi|698991196|ref|XP_009852579.1|	HET-domain-containing protein [Neurospora tetrasperma FGSC 2509]	36.6	1.8e-80	310.5	--	--	--	--	--	--	--	--	--	--	--	--	--	--	--	--	--	--	--
TRINITY_DN32066_c0_g1_i1	-1.54762	0.00152503	Down	gi|1028904431|gb|OAL06679.1|	hypothetical protein IQ06DRAFT_288553 [Stagonospora sp. SRC1lsM3a]	92.5	6.2e-28	135.2	--	--	--	--	--	gi|74681047|sp|Q5B4Q8.1|EAF1_EMENI	Q5B4Q8.1	RecName: Full=Chromatin modification-related protein eaf1; AltName: Full=Esa1-associated factor 1; AltName: Full=Vacuolar import and degradation protein 21	50	7.7e-08	60.8	--	--	--	--	--	--	--	--
TRINITY_DN27062_c0_g1_i1	-1.12391	0.00152521	Down	gi|909987300|gb|KNG44918.1|	cap-gly domain-containing protein [Stemphylium lycopersici]	41	2.2e-231	811.6	gnl|CDD|228917	KOG0971, KOG0971, KOG0971, Microtubule-associated protein dynactin DCTN1/Glued [Cell cycle control, cell division, chromosome partitioning, Cytoskeleton].	22.995	3.64e-39	157	gi|166951800|sp|Q01397.3|DYNA_NEUCR	Q01397.3	RecName: Full=Dynactin, 150 kDa isoform; AltName: Full=150 kDa dynein-associated polypeptide; Short=DAP-150; Short=DP-150; AltName: Full=p150-glued	22.7	1.9e-58	229.6	--	--	--	--	--	--	--	--
TRINITY_DN32415_c0_g2_i1	1.67581	0.00153236	Ups	gi|996603609|gb|KXH41343.1|	hypothetical protein CSAL01_02823 [Colletotrichum salicis]	28.7	3.5e-25	125.9	--	--	--	--	--	--	--	--	--	--	--	--	--	--	--	--	--	--	--
TRINITY_DN33682_c0_g1_i2	2.79228	0.00153297	Ups	--	--	--	--	--	--	--	--	--	--	--	--	--	--	--	--	--	--	--	--	--	--	--	--
TRINITY_DN33748_c0_g1_i7	3.31478	0.00158413	Ups	gi|1028901425|gb|OAL03676.1|	alpha-glucuronidase [Stagonospora sp. SRC1lsM3a]	74.5	0	1284.2	gnl|CDD|230389	KOG2450, KOG2450, KOG2450, Aldehyde dehydrogenase [Energy production and conversion].	40.169	1.82e-112	402	gi|294956469|sp|B0Y2K1.1|AGUA_ASPFC	B0Y2K1.1	RecName: Full=Probable alpha-glucuronidase A; AltName: Full=Alpha-glucosiduronase A; Flags: Precursor	63.8	0	1095.5	--	--	K01235	aguA	alpha-glucuronidase	EC:3.2.1.139	0
TRINITY_DN32740_c0_g2_i2	1.70239	0.00158612	Ups	gi|587687360|gb|EWZ33965.1|	hypothetical protein FOZG_13650 [Fusarium oxysporum Fo47]	57.7	1.2e-180	642.5	gnl|CDD|229457	KOG1516, KOG1516, KOG1516, Carboxylesterase and related proteins [General function prediction only].	27.042	8.23e-55	202	gi|961512604|sp|D4B1N9.1|LIP3_ARTBC	D4B1N9.1	RecName: Full=Probable secreted lipase ARB_02369; Flags: Precursor	47.2	6e-138	493	--	--	--	--	--	--	--	--
TRINITY_DN33446_c1_g1_i3	1.49159	0.00158928	Ups	gi|1028904200|gb|OAL06448.1|	inorganic phosphate transporter 1-4 /Pi cotransporter [Stagonospora sp. SRC1lsM3a]	72.1	4.9e-263	917.9	gnl|CDD|228201	KOG0252, KOG0252, KOG0252, Inorganic phosphate transporter [Inorganic ion transport and metabolism].	27.15	1.25e-81	299	gi|1346710|sp|P25297.2|PHO84_YEAST	P25297.2	RecName: Full=Inorganic phosphate transporter PHO84	33.8	3.5e-73	279.6	GO:0005215	F	--	--	--	--	--	--
TRINITY_DN33477_c0_g1_i4	-1.31932	0.00159123	Down	gi|1027154077|gb|OAG14475.1|	glucose-methanol-choline oxidoreductase-like protein [Alternaria alternata]	78.1	3.4e-301	1043.5	gnl|CDD|229180	KOG1238, KOG1238, KOG1238, Glucose dehydrogenase/choline dehydrogenase/mandelonitrile lyase (GMC oxidoreductase family) [General function prediction only].	30.343	7.42e-93	326	gi|121939243|sp|Q0R4L2.1|PDH3_LEUMG	Q0R4L2.1	RecName: Full=Pyranose dehydrogenase 3; Short=PDH 3; AltName: Full=Pyranose:quinone oxidoreductase 3; Flags: Precursor	29.1	5.2e-61	238	GO:0006066	P	K14277	U2snRNA	U2 spliceosomal RNA	--	2	ko03013 RNA transport;ko03040 Spliceosome;
TRINITY_DN32453_c0_g2_i7	-1.25134	0.00159168	Down	gi|1029179685|gb|OAL44269.1|	hypothetical protein IQ07DRAFT_522531 [Pyrenochaeta sp. DS3sAY3a]	64	6.2e-236	826.6	gnl|CDD|231120	KOG3182, KOG3182, KOG3182, Predicted cation transporter [Inorganic ion transport and metabolism].	39.545	7.94e-61	226	gi|74583200|sp|P87305.1|CHAC_SCHPO	P87305.1	RecName: Full=Glutathione-specific gamma-glutamylcyclotransferase; Short=Gamma-GCG	41.7	1.2e-38	163.7	--	--	--	--	--	--	--	--
TRINITY_DN30583_c0_g1_i4	1.82228	0.00161566	Ups	gi|1028904210|gb|OAL06458.1|	sodium/calcium exchanger protein-like protein [Stagonospora sp. SRC1lsM3a]	70.4	0	1347	gnl|CDD|230267	KOG2328, KOG2328, KOG2328, Chromosome condensation complex Condensin, subunit H [Chromatin structure and dynamics, Cell cycle control, cell division, chromosome partitioning].	26.493	7.97e-98	354	gi|11131921|sp|Q9Y7R3.1|CND2_SCHPO	Q9Y7R3.1	RecName: Full=Condensin complex subunit 2; AltName: Full=Barren homolog; AltName: Full=CAPH homolog; AltName: Full=p105	41	1.2e-58	231.9	GO:0016020	C	K06676	BRRN1, BRN1, CAPH	condensin complex subunit 2	--	1	ko04111 Cell cycle - yeast;
TRINITY_DN55358_c0_g1_i1	-2.90645	0.00167275	Down	gi|1028902411|gb|OAL04661.1|	FAD/NAD(P)-binding domain-containing protein [Stagonospora sp. SRC1lsM3a]	82.7	4.9e-310	1072.4	gnl|CDD|229341	KOG1399, KOG1399, KOG1399, Flavin-containing monooxygenase [Secondary metabolites biosynthesis, transport and catabolism].	20.408	4.51e-07	51.6	gi|81550336|sp|Q9RKB5.1|BVMO2_STRCO	Q9RKB5.1	RecName: Full=Baeyer-Villiger monooxygenase; Short=BVMO	28.1	8.4e-53	210.3	--	--	--	--	--	--	--	--
TRINITY_DN12321_c0_g1_i1	-1.40261	0.00171549	Down	gi|169614726|ref|XP_001800779.1|	hypothetical protein SNOG_10510 [Parastagonospora nodorum SN15]	46.9	1.4e-35	161	--	--	--	--	--	--	--	--	--	--	--	--	--	--	--	--	--	--	--
TRINITY_DN53342_c0_g1_i1	1.42023	0.00172436	Ups	gi|1028901437|gb|OAL03688.1|	hypothetical protein IQ06DRAFT_333691 [Stagonospora sp. SRC1lsM3a]	84.1	1.1e-291	1010.7	gnl|CDD|230039	KOG2100, KOG2100, KOG2100, Dipeptidyl aminopeptidase [Posttranslational modification, protein turnover, chaperones].	24.161	3.18e-56	200	gi|229485354|sp|B0XRV0.1|DPP5_ASPFC	B0XRV0.1	RecName: Full=Dipeptidyl-peptidase 5; AltName: Full=Dipeptidyl-peptidase V; Short=DPP V; Short=DppV; Flags: Precursor	49.8	1e-157	558.1	GO:0006508	P	--	--	--	--	--	--
TRINITY_DN27043_c0_g1_i1	1.3643	0.00172491	Ups	gi|599157338|gb|EYE96447.1|	hypothetical protein EURHEDRAFT_410966 [Aspergillus ruber CBS 135680]	43.8	1.2e-180	642.9	--	--	--	--	--	--	--	--	--	--	--	--	--	--	--	--	--	--	--
TRINITY_DN29054_c0_g2_i1	2.6748	0.00174682	Ups	gi|751755094|gb|KIN03271.1|	hypothetical protein OIDMADRAFT_144249 [Oidiodendron maius Zn]	80	1.7e-65	258.5	--	--	--	--	--	--	--	--	--	--	--	--	--	--	--	--	--	--	--
TRINITY_DN7090_c0_g1_i1	-1.5039	0.00176813	Down	gi|1029187791|gb|OAL52354.1|	hypothetical protein IQ07DRAFT_368985 [Pyrenochaeta sp. DS3sAY3a]	69.9	1.3e-214	756.1	--	--	--	--	--	--	--	--	--	--	--	--	--	--	--	--	--	--	--
TRINITY_DN32413_c0_g1_i8	4.25095	0.00182773	Ups	gi|1028901471|gb|OAL03722.1|	retrograde regulation protein 2 [Stagonospora sp. SRC1lsM3a]	85.5	1.1e-111	413.3	gnl|CDD|230472	KOG2533, KOG2533, KOG2533, Permease of the major facilitator superfamily [Carbohydrate transport and metabolism].	28.571	1.37e-48	182	gi|4033481|sp|P70786.1|TUB3_AGRVI	P70786.1	RecName: Full=Putative tartrate transporter	31.5	7.5e-10	67.4	--	--	--	--	--	--	--	--
TRINITY_DN64918_c0_g1_i1	-1.92009	0.00184014	Down	gi|1029190523|gb|OAL55083.1|	NAD(P)-binding protein [Pyrenochaeta sp. DS3sAY3a]	76.9	4.9e-249	869.4	--	--	--	--	--	gi|121925007|sp|Q0UEB6.1|M2DH_PHANO	Q0UEB6.1	RecName: Full=Mannitol 2-dehydrogenase; Short=M2DH; Short=MDH	75.5	5.2e-244	845.1	GO:0050086	F	K00045	E1.1.1.67, mtlK	mannitol 2-dehydrogenase	EC:1.1.1.67	1	ko00051 Fructose and mannose metabolism;
TRINITY_DN33206_c0_g1_i32	1.062	0.00184433	Ups	gi|169602903|ref|XP_001794873.1|	hypothetical protein SNOG_04456 [Parastagonospora nodorum SN15]	77.5	1e-22	118.6	--	--	--	--	--	--	--	--	--	--	--	--	--	--	--	--	--	--	--
TRINITY_DN33245_c0_g1_i7	-1.1324	0.00184443	Down	gi|1027162714|gb|OAG23085.1|	GroES-like protein [Alternaria alternata]	86.6	2.4e-173	619.8	gnl|CDD|230129	KOG2190, KOG2190, KOG2190, PolyC-binding proteins alphaCP-1 and related KH domain proteins [RNA processing and modification, General function prediction only].	25.815	1.85e-46	183	gi|74626925|sp|O74919.1|RNC1_SCHPO	O74919.1	RecName: Full=RNA-binding protein rnc1; AltName: Full=RNA-binding protein that suppresses calcineurin deletion 1	49.8	1.9e-70	270.4	--	--	K18738	HEK2, KHD1	heterogeneous nuclear rnp K-like protein 2	--	0
TRINITY_DN32690_c0_g1_i1	-1.01769	0.0018533	Down	gi|1029186597|gb|OAL51162.1|	vesicle transport v-snare protein [Pyrenochaeta sp. DS3sAY3a]	84.8	1.2e-55	225.7	gnl|CDD|229607	KOG1666, KOG1666, KOG1666, V-SNARE [Intracellular trafficking, secretion, and vesicular transport].	41.958	1.69e-32	122	gi|12644348|sp|P78768.2|VTI1_SCHPO	P78768.2	RecName: Full=Vesicle transport v-SNARE protein vti1	39.4	5.9e-16	86.3	GO:0006886	P	--	--	--	--	--	--
TRINITY_DN33595_c1_g1_i29	1.85097	0.00185724	Ups	gi|1029184589|gb|OAL49158.1|	monosaccharide transporter-like protein [Pyrenochaeta sp. DS3sAY3a]	79.3	1.4e-264	924.1	gnl|CDD|228203	KOG0254, KOG0254, KOG0254, Predicted transporter (major facilitator superfamily) [General function prediction only].	39.837	5.09e-95	345	gi|729781|sp|P38695.1|HXT5_YEAST	P38695.1	RecName: Full=Probable glucose transporter HXT5	36.3	8.5e-87	325.9	GO:0055085	P	K08139	HXT	MFS transporter, SP family, sugar:H+ symporter	--	1	ko04113 Meiosis - yeast;
TRINITY_DN33485_c0_g3_i3	4.25237	0.00187124	Ups	gi|627876656|ref|XP_007690164.1|	hypothetical protein COCMIDRAFT_38734 [Bipolaris oryzae ATCC 44560]	61.3	1.6e-25	125.6	--	--	--	--	--	--	--	--	--	--	--	--	--	--	--	--	--	--	--
TRINITY_DN32277_c0_g1_i2	1.01528	0.00194377	Ups	gi|1028899365|gb|OAL01618.1|	MFS general substrate transporter [Stagonospora sp. SRC1lsM3a]	73.5	2.5e-115	425.6	gnl|CDD|228203	KOG0254, KOG0254, KOG0254, Predicted transporter (major facilitator superfamily) [General function prediction only].	24.757	1.53e-16	82.4	gi|19862871|sp|Q09752.2|FNX1_SCHPO	Q09752.2	RecName: Full=Multidrug resistance protein fnx1	30.7	3.7e-16	88.6	--	--	--	--	--	--	--	--
TRINITY_DN32975_c0_g1_i11	-1.81913	0.00195693	Down	--	--	--	--	--	--	--	--	--	--	--	--	--	--	--	--	--	--	--	--	--	--	--	--
TRINITY_DN28193_c0_g1_i1	1.95635	0.00195739	Ups	gi|628245183|ref|XP_007718640.1|	hypothetical protein COCCADRAFT_112694, partial [Bipolaris zeicola 26-R-13]	63.3	9.8e-64	253.1	--	--	--	--	--	--	--	--	--	--	--	--	--	--	--	--	--	--	--
TRINITY_DN84158_c0_g1_i1	1.50815	0.00195927	Ups	gi|972126204|gb|KUI55073.1|	Putative epoxide hydrolase [Valsa mali var. pyri]	57.1	6e-129	469.9	gnl|CDD|230504	KOG2565, KOG2565, KOG2565, Predicted hydrolases or acyltransferases (alpha/beta hydrolase superfamily) [General function prediction only].	33.8	4.77e-79	258	gi|322510033|sp|Q06816.2|HYEP_STIAD	Q06816.2	RecName: Full=Putative epoxide hydrolase; AltName: Full=Epoxide hydratase; Flags: Precursor	36.4	3.5e-66	253.8	--	--	--	--	--	--	--	--
TRINITY_DN32864_c0_g1_i12	1.21075	0.00198363	Ups	gi|1027157243|gb|OAG17627.1|	N1221-domain-containing protein [Alternaria alternata]	72.5	0	1457.6	gnl|CDD|228486	KOG0538, KOG0538, KOG0538, Glycolate oxidase [Energy production and conversion].	37.197	6.12e-70	262	gi|117803|sp|P09437.2|CYB2_WICAO	P09437.2	RecName: Full=Cytochrome b2, mitochondrial; AltName: Full=L-lactate dehydrogenase [Cytochrome]; AltName: Full=L-lactate ferricytochrome C oxidoreductase; Short=L-LCR; Flags: Precursor	33.1	6.3e-68	262.7	--	--	K09104	K09104	bHLH factor, other	--	0
TRINITY_DN31046_c0_g1_i1	-2.59088	0.00198828	Down	gi|1029178948|gb|OAL43537.1|	hypothetical protein IQ07DRAFT_605844 [Pyrenochaeta sp. DS3sAY3a]	54.3	9.2e-242	845.5	--	--	--	--	--	--	--	--	--	--	--	--	--	--	--	--	--	--	--
TRINITY_DN32676_c0_g1_i1	-1.56209	0.00199821	Down	gi|1028895066|gb|OAK97330.1|	hypothetical protein IQ06DRAFT_296497 [Stagonospora sp. SRC1lsM3a]	49.7	9.6e-32	147.9	--	--	--	--	--	--	--	--	--	--	--	--	--	--	--	--	--	--	--
TRINITY_DN29912_c0_g1_i1	-1.10896	0.0020127	Down	gi|1028905074|gb|OAL07322.1|	NAD(P)-binding protein [Stagonospora sp. SRC1lsM3a]	85.9	1.9e-189	673.3	gnl|CDD|229371	KOG1430, KOG1430, KOG1430, C-3 sterol dehydrogenase/3-beta-hydroxysteroid dehydrogenase and related dehydrogenases [Lipid transport and metabolism, Amino acid transport and metabolism].	20.755	8.32e-14	75.5	--	--	--	--	--	--	GO:0003824	F	--	--	--	--	--	--
TRINITY_DN33056_c0_g1_i1	4.21716	0.00202004	Ups	gi|407918752|gb|EKG12018.1|	Major facilitator superfamily [Macrophomina phaseolina MS6]	50	9.4e-85	323.6	gnl|CDD|228204	KOG0255, KOG0255, KOG0255, Synaptic vesicle transporter SVOP and related transporters (major facilitator superfamily) [General function prediction only].	32.45	3.2e-20	92.8	gi|731655|sp|P38776.1|YHK8_YEAST	P38776.1	RecName: Full=Probable drug/proton antiporter YHK8	27.4	2e-27	125.6	--	--	--	--	--	--	--	--
TRINITY_DN25343_c0_g1_i1	-1.87858	0.00208174	Down	gi|615428688|ref|XP_007589041.1|	putative hd family protein [Neofusicoccum parvum UCRNP2]	63.2	4.9e-80	307.8	gnl|CDD|231135	KOG3197, KOG3197, KOG3197, Predicted hydrolases of HD superfamily [General function prediction only].	47.297	4.14e-66	229	gi|74583174|sp|P87242.1|YC0H_SCHPO	P87242.1	RecName: Full=HD domain-containing protein C4G3.17	52.6	1e-46	189.5	--	--	K07023	K07023	putative hydrolases of HD superfamily	--	0
TRINITY_DN14160_c0_g1_i1	-1.22655	0.00208665	Down	gi|1028893206|gb|OAK95475.1|	hypothetical protein IQ06DRAFT_297683 [Stagonospora sp. SRC1lsM3a]	66.9	1.3e-224	788.9	gnl|CDD|228093	KOG0143, KOG0143, KOG0143, Iron/ascorbate family oxidoreductases [Secondary metabolites biosynthesis, transport and catabolism, General function prediction only].	29.693	1.97e-44	173	gi|75297895|sp|Q84MB6.1|DIOX2_ARATH	Q84MB6.1	RecName: Full=Probable 2-oxoglutarate-dependent dioxygenase At3g49630	28.8	8.9e-22	107.5	--	--	--	--	--	--	--	--
TRINITY_DN30296_c0_g1_i3	4.21913	0.00211578	Ups	gi|1028898653|gb|OAL00907.1|	hypothetical protein IQ06DRAFT_134696 [Stagonospora sp. SRC1lsM3a]	86.6	9e-144	519.2	--	--	--	--	--	--	--	--	--	--	--	--	--	--	--	--	--	--	--
TRINITY_DN31128_c0_g3_i2	2.11548	0.00213248	Ups	gi|1029192220|gb|OAL56778.1|	hypothetical protein IQ07DRAFT_18270 [Pyrenochaeta sp. DS3sAY3a]	61.1	4.2e-304	1053.5	--	--	--	--	--	--	--	--	--	--	--	--	--	--	--	--	--	--	--
TRINITY_DN73506_c0_g1_i1	-1.16027	0.00217443	Down	--	--	--	--	--	--	--	--	--	--	--	--	--	--	--	--	--	--	--	--	--	--	--	--
TRINITY_DN29098_c0_g1_i1	1.67612	0.00218086	Ups	gi|1028902487|gb|OAL04737.1|	lactose permease [Stagonospora sp. SRC1lsM3a]	76.4	1.6e-241	844.7	gnl|CDD|228203	KOG0254, KOG0254, KOG0254, Predicted transporter (major facilitator superfamily) [General function prediction only].	22.807	3.48e-51	192	gi|125935|sp|P07921.1|LACP_KLULA	P07921.1	RecName: Full=Lactose permease	29.4	6e-61	237.3	GO:0055085	P	--	--	--	--	--	--
TRINITY_DN33777_c0_g1_i2	1.67243	0.00218519	Ups	gi|640914913|gb|KDN59860.1|	hypothetical protein CSUB01_11029 [Colletotrichum sublineola]	29.4	1.3e-171	614.4	gnl|CDD|228300	KOG0351, KOG0351, KOG0351, ATP-dependent DNA helicase [Replication, recombination and repair].	23.898	4.25e-34	141	gi|74692038|sp|Q750Q4.1|MS116_ASHGO	Q750Q4.1	RecName: Full=ATP-dependent RNA helicase MSS116, mitochondrial; Flags: Precursor	22.6	0.00085	49.3	GO:0008026	F	--	--	--	--	--	--
TRINITY_DN32526_c0_g2_i5	-1.38668	0.00221937	Down	gi|1027156412|gb|OAG16798.1|	hypothetical protein CC77DRAFT_1023565 [Alternaria alternata]	89	0	1425.6	gnl|CDD|229924	KOG1985, KOG1985, KOG1985, Vesicle coat complex COPII, subunit SEC24/subunit SFB2 [Intracellular trafficking, secretion, and vesicular transport].	47.733	0	879	gi|158512661|sp|A1DP06.1|SEC24_NEOFI	A1DP06.1	RecName: Full=Protein transport protein SEC24	70.5	0	1113.2	--	--	--	--	--	--	--	--
TRINITY_DN32167_c0_g2_i2	-2.04422	0.00222517	Down	gi|1028903577|gb|OAL05826.1|	WD40 repeat-like protein [Stagonospora sp. SRC1lsM3a]	72.9	9.5e-296	1027.3	gnl|CDD|228239	KOG0290, KOG0290, KOG0290, Conserved WD40 repeat-containing protein AN11 [Function unknown].	36.09	1.23e-73	274	gi|74676103|sp|O74763.1|YBE8_SCHPO	O74763.1	RecName: Full=Uncharacterized WD repeat-containing protein C17D11.08	36.3	2.6e-52	211.1	--	--	K11805	WDR68, HAN11	WD repeat-containing protein 68	--	0
TRINITY_DN44176_c0_g1_i1	-1.47578	0.00231757	Down	gi|930447255|gb|KPI45805.1|	putative oxido [Phialophora attae]	87.2	2.1e-141	510.8	gnl|CDD|229147	KOG1205, KOG1205, KOG1205, Predicted dehydrogenase [Secondary metabolites biosynthesis, transport and catabolism].	29.6	2.6e-44	154	gi|74654744|sp|O74628.1|YQ53_SCHPO	O74628.1	RecName: Full=Uncharacterized oxidoreductase C162.03	35.5	3.4e-44	180.3	GO:0000166	F	--	--	--	--	--	--
TRINITY_DN32593_c0_g3_i1	4.17601	0.00231823	Ups	gi|1029187089|gb|OAL51653.1|	hypothetical protein IQ07DRAFT_586021 [Pyrenochaeta sp. DS3sAY3a]	67.7	9.7e-75	289.3	--	--	--	--	--	--	--	--	--	--	--	--	--	--	--	--	--	--	--
TRINITY_DN33269_c0_g1_i3	1.71503	0.00233938	Ups	gi|169601976|ref|XP_001794410.1|	hypothetical protein SNOG_03865 [Parastagonospora nodorum SN15]	84.9	3.9e-281	978.8	gnl|CDD|230472	KOG2533, KOG2533, KOG2533, Permease of the major facilitator superfamily [Carbohydrate transport and metabolism].	24.951	2.62e-95	346	gi|731893|sp|P40445.1|YIQ6_YEAST	P40445.1	RecName: Full=Uncharacterized transporter YIL166C	50.1	3.3e-156	556.2	GO:0016021	C	--	--	--	--	--	--
TRINITY_DN33206_c0_g1_i11	1.67539	0.00233978	Ups	gi|169602903|ref|XP_001794873.1|	hypothetical protein SNOG_04456 [Parastagonospora nodorum SN15]	49.1	7.2e-45	192.2	--	--	--	--	--	--	--	--	--	--	--	--	--	--	--	--	--	--	--
TRINITY_DN32054_c0_g1_i4	1.00884	0.00241675	Ups	gi|169620129|ref|XP_001803476.1|	hypothetical protein SNOG_13266 [Parastagonospora nodorum SN15]	70.7	0	1525.4	gnl|CDD|228947	KOG1001, KOG1001, KOG1001, Helicase-like transcription factor HLTF/DNA helicase RAD5, DEAD-box superfamily [Transcription, Replication, recombination and repair].	27.69	3.39e-77	286	gi|46397294|sp|Q9UT42.2|LSB6_SCHPO	Q9UT42.2	RecName: Full=Phosphatidylinositol 4-kinase lsb6; Short=PI4-kinase; Short=PtdIns-4-kinase	39	4.3e-104	383.3	GO:0003677	F	K11566	ASK1	DASH complex subunit ASK1	--	0
TRINITY_DN28171_c0_g1_i1	-1.22909	0.00245609	Down	gi|169615699|ref|XP_001801265.1|	hypothetical protein SNOG_11013 [Parastagonospora nodorum SN15]	75.6	9e-84	320.9	gnl|CDD|231205	KOG3267, KOG3267, KOG3267, Uncharacterized conserved protein [Function unknown].	51.799	6.24e-50	190	gi|3123100|sp|O14155.1|YE72_SCHPO	O14155.1	RecName: Full=UPF0047 protein C4A8.02c	57.2	3.3e-39	165.2	--	--	--	--	--	--	--	--
TRINITY_DN13800_c0_g2_i1	1.81549	0.00245923	Ups	gi|396465426|ref|XP_003837321.1|	hypothetical protein LEMA_P035550.1 [Leptosphaeria maculans JN3]	56.4	4.6e-265	924.5	--	--	--	--	--	--	--	--	--	--	--	--	--	--	--	--	--	--	--
TRINITY_DN33306_c3_g1_i3	3.31916	0.0024641	Ups	gi|751748680|gb|KIM96865.1|	hypothetical protein OIDMADRAFT_58417 [Oidiodendron maius Zn]	40.3	7.3e-05	57.8	--	--	--	--	--	--	--	--	--	--	--	--	--	--	--	--	--	--	--
TRINITY_DN30515_c0_g1_i6	1.31214	0.00246653	Ups	gi|914755026|gb|KOC09191.1|	sporulation associated protein [Aspergillus flavus AF70]	58.1	2.6e-135	491.9	--	--	--	--	--	--	--	--	--	--	--	--	--	--	--	--	--	--	--
TRINITY_DN33013_c0_g2_i1	2.20995	0.00247651	Ups	gi|1029186316|gb|OAL50881.1|	hypothetical protein IQ07DRAFT_643022 [Pyrenochaeta sp. DS3sAY3a]	80.5	3.2e-149	536.6	--	--	--	--	--	--	--	--	--	--	--	--	--	--	--	--	--	--	--
TRINITY_DN28385_c0_g1_i1	-1.10798	0.0024868	Down	gi|169604464|ref|XP_001795653.1|	hypothetical protein SNOG_05245 [Parastagonospora nodorum SN15]	85.9	5.4e-299	1036.6	gnl|CDD|228202	KOG0253, KOG0253, KOG0253, Synaptic vesicle transporter SV2 (major facilitator superfamily) [General function prediction only].	33.716	1.27e-106	375	gi|74638360|sp|Q9C101.1|YKT8_SCHPO	Q9C101.1	RecName: Full=Uncharacterized MFS-type transporter PB1E7.08c	40.7	7.3e-108	394	GO:0016021	C	--	--	--	--	--	--
TRINITY_DN32137_c0_g1_i6	-1.15637	0.0024969	Down	gi|1028894336|gb|OAK96602.1|	hypothetical protein IQ06DRAFT_281923 [Stagonospora sp. SRC1lsM3a]	80.6	8.4e-304	1053.9	gnl|CDD|232108	KOG4178, KOG4178, KOG4178, Soluble epoxide hydrolase [Lipid transport and metabolism].	27.413	1.95e-23	108	gi|30316355|sp|P23623.2|OXLA_NEUCR	P23623.2	RecName: Full=L-amino-acid oxidase; Short=LAAO; Short=LAO; Flags: Precursor	35.8	1.1e-99	368.2	GO:0016491	F	--	--	--	--	--	--
TRINITY_DN32639_c0_g1_i3	2.03134	0.00251112	Ups	gi|169615156|ref|XP_001800994.1|	hypothetical protein SNOG_10732 [Parastagonospora nodorum SN15]	31.7	1.2e-38	170.6	--	--	--	--	--	--	--	--	--	--	--	--	--	--	--	--	--	--	--
TRINITY_DN31613_c0_g1_i1	-1.22221	0.00251654	Down	--	--	--	--	--	--	--	--	--	--	--	--	--	--	--	--	--	--	--	--	--	--	--	--
TRINITY_DN33320_c0_g3_i1	-1.23319	0.00255897	Down	gi|169618633|ref|XP_001802730.1|	hypothetical protein SNOG_12510 [Parastagonospora nodorum SN15]	26.8	2.3e-101	380.2	gnl|CDD|228111	KOG0161, KOG0161, KOG0161, Myosin class II heavy chain [Cytoskeleton].	19.059	2.28e-31	132	gi|1346637|sp|P02565.3|MYH1B_CHICK	P02565.3	RecName: Full=Myosin-1B; AltName: Full=Myosin heavy chain 1B, skeletal muscle; AltName: Full=Myosin heavy chain 3; Short=Myosin-3; AltName: Full=Myosin heavy chain, fast skeletal muscle, embryonic	19.2	3.4e-18	96.3	--	--	--	--	--	--	--	--
TRINITY_DN28443_c0_g1_i5	1.00968	0.0025677	Ups	gi|1029192927|gb|OAL57485.1|	hypothetical protein IQ07DRAFT_496199 [Pyrenochaeta sp. DS3sAY3a]	67.8	0	1738.8	gnl|CDD|228007	KOG0056, KOG0056, KOG0056, Heavy metal exporter HMT1, ABC superfamily [Inorganic ion transport and metabolism].	48.837	0	751	gi|6166206|sp|Q02592.3|HMT1_SCHPO	Q02592.3	RecName: Full=Heavy metal tolerance protein; Flags: Precursor	44.9	7.8e-189	664.1	--	--	--	--	--	--	--	--
TRINITY_DN36418_c0_g1_i1	3.06051	0.00258046	Ups	gi|936414481|gb|KPM42872.1|	Phosphoenolpyruvate carboxykinase [ATP] [Neonectria ditissima]	40	1.9e-08	67.8	--	--	--	--	--	gi|353526319|sp|Q96UL8.3|PCKA_EMENI	Q96UL8.3	RecName: Full=Phosphoenolpyruvate carboxykinase [ATP]	92.9	1.8e-09	63.5	--	--	--	--	--	--	--	--
TRINITY_DN32526_c0_g2_i6	4.13319	0.00266051	Ups	gi|1027156412|gb|OAG16798.1|	hypothetical protein CC77DRAFT_1023565 [Alternaria alternata]	89	0	1425.6	gnl|CDD|229924	KOG1985, KOG1985, KOG1985, Vesicle coat complex COPII, subunit SEC24/subunit SFB2 [Intracellular trafficking, secretion, and vesicular transport].	47.733	0	879	gi|158512661|sp|A1DP06.1|SEC24_NEOFI	A1DP06.1	RecName: Full=Protein transport protein SEC24	70.5	0	1113.2	--	--	--	--	--	--	--	--
TRINITY_DN30104_c0_g2_i1	-2.39816	0.00268472	Down	gi|1029190784|gb|OAL55343.1|	S-adenosyl-L-methionine-dependent methyltransferase [Pyrenochaeta sp. DS3sAY3a]	73.4	1.2e-85	325.9	--	--	--	--	--	--	--	--	--	--	--	--	--	--	--	--	--	--	--
TRINITY_DN6706_c0_g2_i1	1.03796	0.00268958	Ups	gi|928530874|ref|XP_014084234.1|	hypothetical protein COCC4DRAFT_155831 [Bipolaris maydis ATCC 48331]	76.7	5.7e-149	537	gnl|CDD|230769	KOG2830, KOG2830, KOG2830, Protein phosphatase 2A-associated protein [Signal transduction mechanisms].	26.184	2.1e-33	135	gi|14286078|sp|Q9Y7T1.1|YCJ5_SCHPO	Q9Y7T1.1	RecName: Full=Uncharacterized protein C63.05	31.4	4.9e-37	157.5	--	--	--	--	--	--	--	--
TRINITY_DN44863_c0_g1_i1	-2.76489	0.00270951	Down	gi|1028895745|gb|OAK98005.1|	FAD dependent oxidoreductase [Stagonospora sp. SRC1lsM3a]	88.6	2.5e-238	833.6	gnl|CDD|230759	KOG2820, KOG2820, KOG2820, FAD-dependent oxidoreductase [General function prediction only].	22.353	6.72e-36	140	--	--	--	--	--	--	GO:0016491	F	--	--	--	--	--	--
TRINITY_DN32999_c0_g1_i6	2.46429	0.00275169	Ups	gi|1029179875|gb|OAL44458.1|	hypothetical protein IQ07DRAFT_615566 [Pyrenochaeta sp. DS3sAY3a]	60.4	5.5e-116	427.2	--	--	--	--	--	--	--	--	--	--	--	--	--	--	--	--	--	--	--
TRINITY_DN29526_c0_g1_i1	-1.68384	0.00275336	Down	gi|1028895545|gb|OAK97807.1|	WD40 repeat-like protein [Stagonospora sp. SRC1lsM3a]	90	5.4e-228	799.7	gnl|CDD|229215	KOG1273, KOG1273, KOG1273, WD40 repeat protein [General function prediction only].	39.378	1.14e-92	311	gi|24638392|sp|O42858.2|SWD1_SCHPO	O42858.2	RecName: Full=Set1 complex component swd1; Short=Set1C component swd1; AltName: Full=COMPASS component swd1; AltName: Full=Complex proteins associated with set1 protein swd1	43.5	4.6e-79	297.4	--	--	--	--	--	--	--	--
TRINITY_DN31557_c0_g1_i1	-1.23357	0.00281027	Down	gi|928515296|ref|XP_014076445.1|	hypothetical protein COCC4DRAFT_145322 [Bipolaris maydis ATCC 48331]	43.5	2e-223	786.2	gnl|CDD|230572	KOG2633, KOG2633, KOG2633, Hismacro and SEC14 domain-containing proteins [Chromatin structure and dynamics, Transcription].	28.571	5.06e-21	99.4	gi|32129719|sp|Q9BQ69.2|MACD1_HUMAN	Q9BQ69.2	RecName: Full=O-acetyl-ADP-ribose deacetylase MACROD1; AltName: Full=MACRO domain-containing protein 1; AltName: Full=Protein LRP16; AltName: Full=[Protein ADP-ribosylglutamate] hydrolase	35.4	1.2e-27	128.3	--	--	--	--	--	--	--	--
TRINITY_DN53079_c0_g1_i1	3.15343	0.00288079	Ups	gi|169610994|ref|XP_001798915.1|	hypothetical protein SNOG_08606 [Parastagonospora nodorum SN15]	41	3.8e-10	75.1	--	--	--	--	--	--	--	--	--	--	--	--	--	--	--	--	--	--	--
TRINITY_DN31829_c0_g1_i5	3.56681	0.00290894	Ups	gi|1028892761|gb|OAK95031.1|	Metallo-hydrolase/oxidoreductase [Stagonospora sp. SRC1lsM3a]	83.2	5.2e-135	490.3	gnl|CDD|231288	KOG3350, KOG3350, KOG3350, Uncharacterized conserved protein [Function unknown].	41.667	1.12e-41	157	gi|82185917|sp|Q6NYF0.1|LACB2_DANRE	Q6NYF0.1	RecName: Full=Beta-lactamase-like protein 2	46.2	1.4e-64	248.8	GO:0016787	F	--	--	--	--	--	--
TRINITY_DN83736_c0_g1_i1	-2.11922	0.00296777	Down	gi|1029192663|gb|OAL57221.1|	amine oxidase [Pyrenochaeta sp. DS3sAY3a]	61.9	7.6e-122	447.6	gnl|CDD|227980	KOG0029, KOG0029, KOG0029, Amine oxidase [Secondary metabolites biosynthesis, transport and catabolism].	20	7.67e-15	77.4	gi|54036727|sp|P63534.1|AOFH_MYCBO	P9WQ15.1	RecName: Full=Putative flavin-containing monoamine oxidase AofH	32.2	3e-31	139	--	--	--	--	--	--	--	--
TRINITY_DN34175_c0_g2_i1	-2.25432	0.00300596	Down	gi|1028894467|gb|OAK96733.1|	Thiamin diphosphate-binding protein [Stagonospora sp. SRC1lsM3a]	91.3	7.1e-212	745.3	gnl|CDD|228473	KOG0525, KOG0525, KOG0525, Branched chain alpha-keto acid dehydrogenase E1, beta subunit [Energy production and conversion].	57.927	5.57e-161	468	gi|74859299|sp|Q55FN7.1|ODBB_DICDI	Q55FN7.1	RecName: Full=2-oxoisovalerate dehydrogenase subunit beta, mitochondrial; AltName: Full=3-methyl-2-oxobutanoate dehydrogenase; AltName: Full=Branched-chain alpha-keto acid dehydrogenase E1 component beta chain; Short=BCKDE1B; Short=BCKDH E1-beta; Flags: Precursor	56.1	1.6e-108	394.4	GO:0008152	P	K00167	BCKDHB, bkdA2	2-oxoisovalerate dehydrogenase E1 component beta subunit	EC:1.2.4.4	2	ko00280 Valine, leucine and isoleucine degradation;ko00640 Propanoate metabolism;
TRINITY_DN28939_c0_g1_i1	1.98475	0.00300872	Ups	--	--	--	--	--	--	--	--	--	--	--	--	--	--	--	--	--	--	--	--	--	--	--	--
TRINITY_DN30599_c0_g1_i3	-1.02127	0.00307129	Down	gi|1028893191|gb|OAK95460.1|	hypothetical protein IQ06DRAFT_59561 [Stagonospora sp. SRC1lsM3a]	70.9	8.3e-270	941	gnl|CDD|229257	KOG1315, KOG1315, KOG1315, Predicted DHHC-type Zn-finger protein [General function prediction only].	31.727	7.93e-49	192	gi|82593020|sp|Q4IA62.1|PFA3_GIBZE	Q4IA62.1	RecName: Full=Palmitoyltransferase PFA3; AltName: Full=Protein fatty acyltransferase 3	60.6	3.7e-130	469.5	--	--	K11518	TOM40	mitochondrial import receptor subunit TOM40	--	1	ko05014 Amyotrophic lateral sclerosis (ALS);
TRINITY_DN64058_c0_g1_i1	-1.29501	0.00311439	Down	gi|1029181557|gb|OAL46134.1|	hypothetical protein IQ07DRAFT_647757 [Pyrenochaeta sp. DS3sAY3a]	61.3	1.5e-170	609.4	--	--	--	--	--	--	--	--	--	--	--	--	--	--	--	--	--	--	--
TRINITY_DN27234_c0_g2_i2	3.23967	0.0031169	Ups	gi|1029191242|gb|OAL55801.1|	heterokaryon incompatibility protein [Pyrenochaeta sp. DS3sAY3a]	50.5	6.5e-162	580.1	--	--	--	--	--	--	--	--	--	--	--	--	--	--	--	--	--	--	--
TRINITY_DN27864_c0_g1_i1	1.36457	0.00313213	Ups	gi|1028894668|gb|OAK96934.1|	hypothetical protein IQ06DRAFT_296880 [Stagonospora sp. SRC1lsM3a]	72	1.6e-77	300.4	gnl|CDD|232371	KOG4442, KOG4442, KOG4442, Clathrin coat binding protein/Huntingtin interacting protein HIP1, involved in regulation of endocytosis [Intracellular trafficking, secretion, and vesicular transport].	35	2.93e-06	49.3	--	--	--	--	--	--	GO:0016740	F	--	--	--	--	--	--
TRINITY_DN27723_c0_g1_i1	3.34879	0.00319664	Ups	gi|1029183820|gb|OAL48391.1|	flavin-binding monooxygenase-like protein [Pyrenochaeta sp. DS3sAY3a]	81	1.9e-82	315.1	gnl|CDD|229341	KOG1399, KOG1399, KOG1399, Flavin-containing monooxygenase [Secondary metabolites biosynthesis, transport and catabolism].	28.902	2.89e-18	83.6	gi|81550336|sp|Q9RKB5.1|BVMO2_STRCO	Q9RKB5.1	RecName: Full=Baeyer-Villiger monooxygenase; Short=BVMO	37	2.6e-24	114.4	--	--	--	--	--	--	--	--
TRINITY_DN33570_c0_g1_i3	-1.40092	0.00325387	Down	gi|169596094|ref|XP_001791471.1|	hypothetical protein SNOG_00798 [Parastagonospora nodorum SN15]	90.4	4e-204	721.8	gnl|CDD|228542	KOG0594, KOG0594, KOG0594, Protein kinase PCTAIRE and related kinases [General function prediction only].	58.842	1.87e-144	453	gi|52783183|sp|Q6C7U8.1|PHO85_YARLI	Q6C7U8.1	RecName: Full=Negative regulator of the PHO system; AltName: Full=Serine/threonine-protein kinase PHO85	77.9	8.4e-131	470.7	GO:0004674	F	--	--	--	--	--	--
TRINITY_DN32742_c0_g1_i1	2.38941	0.00328735	Ups	gi|996636008|gb|KXH60568.1|	serine/threonine protein kinase [Colletotrichum nymphaeae SA-01]	39.4	2.4e-26	128.3	--	--	--	--	--	--	--	--	--	--	--	--	--	--	--	--	--	--	--
TRINITY_DN32417_c0_g1_i5	3.58119	0.00333053	Ups	gi|1029190056|gb|OAL54616.1|	hypothetical protein IQ07DRAFT_501212 [Pyrenochaeta sp. DS3sAY3a]	73.1	1.3e-105	392.5	gnl|CDD|229231	KOG1289, KOG1289, KOG1289, Amino acid transporters [Amino acid transport and metabolism].	30.645	4.13e-97	308	gi|117619|sp|P19807.1|HNM1_YEAST	P19807.1	RecName: Full=Choline transport protein	26.1	8.2e-40	166.4	GO:0016020	C	--	--	--	--	--	--
TRINITY_DN33638_c0_g1_i1	1.74892	0.00333665	Ups	gi|1028903648|gb|OAL05897.1|	alcohol oxidase [Stagonospora sp. SRC1lsM3a]	72.6	8.7e-203	715.7	gnl|CDD|229180	KOG1238, KOG1238, KOG1238, Glucose dehydrogenase/choline dehydrogenase/mandelonitrile lyase (GMC oxidoreductase family) [General function prediction only].	34.121	4.31e-70	243	gi|82592656|sp|Q4A0Q1.1|BETA_STAS1	Q4A0Q1.1	RecName: Full=Oxygen-dependent choline dehydrogenase; Short=CDH; Short=CHD; AltName: Full=Betaine aldehyde dehydrogenase; Short=BADH	36.7	1.2e-43	179.5	GO:0006066	P	--	--	--	--	--	--
TRINITY_DN52967_c0_g2_i1	-1.13474	0.00334868	Down	gi|701669617|gb|AIW00656.1|	putative multicopper oxidase [Shiraia sp. slf14]	93.9	0	1223.4	gnl|CDD|229205	KOG1263, KOG1263, KOG1263, Multicopper oxidases [Secondary metabolites biosynthesis, transport and catabolism].	22.969	6.61e-53	200	gi|1042851537|sp|E9RBR0.1|ABR2_ASPFU	E9RBR0.1	RecName: Full=Laccase abr2; AltName: Full=Conidial pigment biosynthesis oxidase abr2; Flags: Precursor	35.3	4e-105	384.4	GO:0005507	F	--	--	--	--	--	--
TRINITY_DN27902_c0_g2_i1	-1.42985	0.00344877	Down	gi|1028899686|gb|OAL01939.1|	hypothetical protein IQ06DRAFT_219702, partial [Stagonospora sp. SRC1lsM3a]	62.4	1.8e-109	404.8	--	--	--	--	--	--	--	--	--	--	--	--	--	--	--	--	--	--	--

## Sheet: Table S4.
Table S4. GO enrichment of Shiraia sp. S9 with SNP treatment.
Biological Process (BP)
ID	Term	Category	ListHits	pval	Gene
GO:0006810	transport	biological process	51	8.77e-05	TRINITY_DN33445_c0_g1_i11, TRINITY_DN27190_c2_g4_i1, TRINITY_DN73134_c0_g1_i1, TRINITY_DN927_c0_g2_i1, TRINITY_DN29098_c0_g1_i1, TRINITY_DN33219_c0_g1_i3, TRINITY_DN33446_c1_g1_i3, TRINITY_DN33595_c1_g1_i13, TRINITY_DN33269_c0_g1_i1, TRINITY_DN28385_c0_g1_i1, TRINITY_DN6691_c0_g1_i1, TRINITY_DN31580_c0_g1_i1, TRINITY_DN32343_c0_g1_i3, TRINITY_DN927_c0_g1_i1, TRINITY_DN30218_c0_g1_i2, TRINITY_DN33…
GO:0051234	establishment of localization	biological process	51	0.0001	TRINITY_DN33595_c1_g1_i12, TRINITY_DN33595_c1_g1_i49, TRINITY_DN33595_c1_g1_i34, TRINITY_DN32113_c0_g1_i2, TRINITY_DN32194_c1_g2_i2, TRINITY_DN30789_c0_g2_i1, TRINITY_DN84710_c0_g1_i1, TRINITY_DN84028_c0_g1_i1, TRINITY_DN33319_c0_g1_i4, TRINITY_DN83911_c0_g2_i1, TRINITY_DN86193_c0_g1_i1, TRINITY_DN33640_c0_g1_i25, TRINITY_DN32343_c0_g1_i3, TRINITY_DN927_c0_g1_i1, TRINITY_DN30218_c0_g1_i2, TRINITY…
GO:0051179	localization	biological process	51	0.00041	TRINITY_DN33319_c0_g1_i4, TRINITY_DN83911_c0_g2_i1, TRINITY_DN86193_c0_g1_i1, TRINITY_DN33640_c0_g1_i25, TRINITY_DN927_c0_g1_i1, TRINITY_DN32343_c0_g1_i3, TRINITY_DN30218_c0_g1_i2, TRINITY_DN31580_c0_g1_i1, TRINITY_DN6691_c0_g1_i1, TRINITY_DN33595_c1_g1_i12, TRINITY_DN33595_c1_g1_i49, TRINITY_DN32113_c0_g1_i2, TRINITY_DN33595_c1_g1_i34, TRINITY_DN32194_c1_g2_i2, TRINITY_DN30789_c0_g2_i1, TRINITY_…
GO:0055114	oxidation-reduction process	biological process	46	6.07e-06	TRINITY_DN19190_c0_g1_i1, TRINITY_DN33477_c0_g1_i4, TRINITY_DN30424_c0_g2_i1, TRINITY_DN31393_c0_g1_i2, TRINITY_DN27687_c0_g1_i1, TRINITY_DN32214_c0_g1_i3, TRINITY_DN31232_c0_g1_i6, TRINITY_DN33456_c1_g1_i4, TRINITY_DN31904_c0_g1_i2, TRINITY_DN53311_c0_g1_i1, TRINITY_DN28354_c0_g1_i4, TRINITY_DN33638_c0_g1_i1, TRINITY_DN12587_c0_g1_i1, TRINITY_DN13072_c0_g1_i1, TRINITY_DN28416_c0_g1_i1, TRINITY_D…
GO:0044765	single-organism transport	biological process	37	0.0104	TRINITY_DN33219_c0_g1_i3, TRINITY_DN28385_c0_g1_i1, TRINITY_DN33269_c0_g1_i1, TRINITY_DN33445_c0_g1_i11, TRINITY_DN29098_c0_g1_i1, TRINITY_DN27190_c2_g4_i1, TRINITY_DN73134_c0_g1_i1, TRINITY_DN927_c0_g2_i1, TRINITY_DN32194_c1_g2_i2, TRINITY_DN84028_c0_g1_i1, TRINITY_DN84710_c0_g1_i1, TRINITY_DN30789_c0_g2_i1, TRINITY_DN32343_c0_g1_i3, TRINITY_DN927_c0_g1_i1, TRINITY_DN30218_c0_g1_i2, TRINITY_DN66…
GO:0055085	transmembrane transport	biological process	34	2.88e-07	TRINITY_DN26278_c0_g1_i1, TRINITY_DN30698_c0_g1_i1, TRINITY_DN64077_c0_g1_i1, TRINITY_DN31062_c0_g1_i3, TRINITY_DN6677_c0_g1_i1, TRINITY_DN53084_c0_g1_i1, TRINITY_DN33595_c1_g1_i2, TRINITY_DN63982_c0_g1_i1, TRINITY_DN6606_c0_g1_i2, TRINITY_DN33595_c1_g1_i29, TRINITY_DN6606_c0_g1_i1, TRINITY_DN33595_c1_g1_i28, TRINITY_DN33269_c0_g1_i3, TRINITY_DN44304_c0_g1_i1, TRINITY_DN6691_c0_g2_i1, TRINITY_DN2…
Cellular Componenet (CC)
ID	Term	Category	ListHits	pval	Gene
GO:0016020	membrane	cellular componenet	61	1.95e-23	TRINITY_DN30583_c0_g1_i4, TRINITY_DN31330_c0_g1_i1, TRINITY_DN44133_c0_g1_i1, TRINITY_DN33364_c0_g1_i8, TRINITY_DN83948_c0_g1_i1, TRINITY_DN32163_c1_g3_i3, TRINITY_DN28635_c0_g1_i1, TRINITY_DN31836_c0_g1_i5, TRINITY_DN6677_c0_g1_i1, TRINITY_DN53803_c0_g1_i1, TRINITY_DN6691_c0_g2_i1, TRINITY_DN64077_c0_g1_i1, TRINITY_DN12997_c0_g1_i1, TRINITY_DN30218_c0_g1_i2, TRINITY_DN33595_c1_g1_i12, TRINITY_DN…
GO:0016021	integral to membrane	cellular componenet	36	4.56e-12	TRINITY_DN6691_c0_g1_i1, TRINITY_DN86193_c0_g1_i1, TRINITY_DN33269_c0_g1_i3, TRINITY_DN64143_c0_g1_i1, TRINITY_DN73134_c0_g1_i1, TRINITY_DN33595_c1_g1_i2, TRINITY_DN6606_c0_g1_i2, TRINITY_DN28385_c0_g1_i1, TRINITY_DN6606_c0_g1_i1, TRINITY_DN53084_c0_g1_i1, TRINITY_DN29098_c0_g1_i1, TRINITY_DN32194_c1_g2_i2, TRINITY_DN33219_c0_g1_i3, TRINITY_DN33269_c0_g1_i1, TRINITY_DN13078_c0_g2_i1, TRINITY_DN33…
GO:0031224	intrinsic to membrane	cellular componenet	36	5.99e-12	TRINITY_DN32113_c0_g1_i2, TRINITY_DN31062_c0_g1_i3, TRINITY_DN63982_c0_g1_i1, TRINITY_DN30789_c0_g2_i1, TRINITY_DN33319_c0_g1_i4, TRINITY_DN12585_c0_g1_i1, TRINITY_DN30698_c0_g1_i1, TRINITY_DN33595_c1_g1_i29, TRINITY_DN32343_c0_g1_i3, TRINITY_DN84028_c0_g1_i1, TRINITY_DN26278_c0_g1_i1, TRINITY_DN44304_c0_g1_i1, TRINITY_DN31580_c0_g1_i1, TRINITY_DN30218_c0_g1_i2, TRINITY_DN64077_c0_g1_i1, TRINITY_…
GO:0044425	membrane part	cellular componenet	36	2.96e-09	TRINITY_DN32343_c0_g1_i3, TRINITY_DN33595_c1_g1_i29, TRINITY_DN31062_c0_g1_i3, TRINITY_DN63982_c0_g1_i1, TRINITY_DN32113_c0_g1_i2, TRINITY_DN30698_c0_g1_i1, TRINITY_DN12585_c0_g1_i1, TRINITY_DN33319_c0_g1_i4, TRINITY_DN30789_c0_g2_i1, TRINITY_DN53803_c0_g1_i1, TRINITY_DN6691_c0_g2_i1, TRINITY_DN6677_c0_g1_i1, TRINITY_DN64077_c0_g1_i1, TRINITY_DN26278_c0_g1_i1, TRINITY_DN84028_c0_g1_i1, TRINITY_DN…
Molecular Function (MF)
ID	Term	Category	ListHits	pval	Gene
GO:0003824	catalytic activity	molecular function	129	0.01194	TRINITY_DN18563_c0_g1_i1, TRINITY_DN45258_c0_g1_i1, TRINITY_DN10259_c0_g2_i1, TRINITY_DN33711_c0_g2_i1, TRINITY_DN12585_c0_g1_i1, TRINITY_DN20222_c0_g1_i1, TRINITY_DN28777_c0_g1_i1, TRINITY_DN32917_c2_g1_i4, TRINITY_DN32894_c0_g1_i2, TRINITY_DN28767_c0_g3_i1, TRINITY_DN31829_c0_g1_i5, TRINITY_DN29576_c0_g1_i1, TRINITY_DN32917_c2_g1_i6, TRINITY_DN30127_c0_g1_i1, TRINITY_DN84153_c0_g1_i4, TRINITY_D…
GO:0016491	oxidoreductase activity	molecular function	48	0.00026	TRINITY_DN52967_c0_g2_i1, TRINITY_DN28416_c0_g1_i1, TRINITY_DN84153_c0_g1_i4, TRINITY_DN33725_c0_g1_i8, TRINITY_DN32843_c0_g1_i1, TRINITY_DN19190_c0_g1_i1, TRINITY_DN32214_c0_g1_i3, TRINITY_DN33456_c1_g1_i39, TRINITY_DN28416_c0_g1_i7, TRINITY_DN31904_c0_g1_i4, TRINITY_DN33638_c0_g1_i1, TRINITY_DN33042_c0_g1_i2, TRINITY_DN53311_c0_g1_i1, TRINITY_DN10259_c0_g2_i1, TRINITY_DN31232_c0_g1_i6, TRINITY_…
GO:0005215	transporter activity	molecular function	33	0.00462	TRINITY_DN73134_c0_g1_i1, TRINITY_DN12585_c0_g1_i1, TRINITY_DN29098_c0_g1_i1, TRINITY_DN64077_c0_g1_i1, TRINITY_DN63982_c0_g1_i1, TRINITY_DN32343_c0_g1_i3, TRINITY_DN84710_c0_g1_i1, TRINITY_DN33445_c0_g1_i11, TRINITY_DN31580_c0_g1_i1, TRINITY_DN83911_c0_g2_i1, TRINITY_DN33595_c1_g1_i34, TRINITY_DN44304_c0_g1_i1, TRINITY_DN32194_c1_g2_i2, TRINITY_DN33319_c0_g1_i4, TRINITY_DN33446_c1_g1_i3, TRINITY…
GO:0022857	transmembrane transporter activity	molecular function	30	0.00016	TRINITY_DN32194_c1_g2_i2, TRINITY_DN33319_c0_g1_i4, TRINITY_DN33595_c1_g1_i13, TRINITY_DN33595_c1_g1_i49, TRINITY_DN63982_c0_g1_i1, TRINITY_DN32343_c0_g1_i3, TRINITY_DN33445_c0_g1_i11, TRINITY_DN84710_c0_g1_i1, TRINITY_DN32163_c1_g3_i3, TRINITY_DN31580_c0_g1_i1, TRINITY_DN83911_c0_g2_i1, TRINITY_DN83948_c0_g1_i1, TRINITY_DN30218_c0_g1_i2, TRINITY_DN44304_c0_g1_i1, TRINITY_DN33595_c1_g1_i34, TRINI…
GO:0020037	heme binding	molecular function	15	0.00022	TRINITY_DN31232_c0_g1_i6, TRINITY_DN13072_c0_g1_i1, TRINITY_DN28416_c0_g1_i1, TRINITY_DN33456_c1_g1_i10, TRINITY_DN84687_c0_g1_i1, TRINITY_DN33456_c1_g1_i3, TRINITY_DN45439_c0_g1_i1, TRINITY_DN32214_c0_g1_i3, TRINITY_DN33456_c1_g1_i39, TRINITY_DN28416_c0_g1_i4, TRINITY_DN28416_c0_g1_i7, TRINITY_DN33042_c0_g1_i2, TRINITY_DN33456_c1_g1_i4, TRINITY_DN28416_c0_g1_i5, TRINITY_DN28767_c0_g3_i1
GO:0046906	tetrapyrrole binding	molecular function	15	0.00042	TRINITY_DN28416_c0_g1_i4, TRINITY_DN33456_c1_g1_i39, TRINITY_DN28416_c0_g1_i7, TRINITY_DN32214_c0_g1_i3, TRINITY_DN28767_c0_g3_i1, TRINITY_DN33456_c1_g1_i4, TRINITY_DN28416_c0_g1_i5, TRINITY_DN33042_c0_g1_i2, TRINITY_DN33456_c1_g1_i3, TRINITY_DN84687_c0_g1_i1, TRINITY_DN33456_c1_g1_i10, TRINITY_DN13072_c0_g1_i1, TRINITY_DN31232_c0_g1_i6, TRINITY_DN28416_c0_g1_i1, TRINITY_DN45439_c0_g1_i1
GO:0009055	electron carrier activity	molecular function	14	0.00396	TRINITY_DN33456_c1_g1_i3, TRINITY_DN84153_c0_g1_i4, TRINITY_DN33456_c1_g1_i10, TRINITY_DN31232_c0_g1_i6, TRINITY_DN28416_c0_g1_i1, TRINITY_DN13072_c0_g1_i1, TRINITY_DN28416_c0_g1_i7, TRINITY_DN33456_c1_g1_i39, TRINITY_DN28416_c0_g1_i4, TRINITY_DN33456_c1_g1_i4, TRINITY_DN28416_c0_g1_i5, TRINITY_DN28767_c0_g3_i1, TRINITY_DN53311_c0_g1_i1, TRINITY_DN33042_c0_g1_i2
GO:0005506	iron ion binding	molecular function	14	0.00625	TRINITY_DN19190_c0_g1_i1, TRINITY_DN28416_c0_g1_i7, TRINITY_DN33456_c1_g1_i39, TRINITY_DN28416_c0_g1_i4, TRINITY_DN33042_c0_g1_i2, TRINITY_DN28416_c0_g1_i5, TRINITY_DN33456_c1_g1_i4, TRINITY_DN28767_c0_g3_i1, TRINITY_DN53311_c0_g1_i1, TRINITY_DN31232_c0_g1_i6, TRINITY_DN13072_c0_g1_i1, TRINITY_DN28416_c0_g1_i1, TRINITY_DN33456_c1_g1_i3, TRINITY_DN33456_c1_g1_i10
GO:0016705	oxidoreductase activity, acting on paired donors, with incorporation or reduction of molecular oxygen	molecular function	13	0.00378	TRINITY_DN33456_c1_g1_i39, TRINITY_DN28416_c0_g1_i7, TRINITY_DN28416_c0_g1_i4, TRINITY_DN28767_c0_g3_i1, TRINITY_DN33456_c1_g1_i4, TRINITY_DN28416_c0_g1_i5, TRINITY_DN33042_c0_g1_i2, TRINITY_DN33456_c1_g1_i10, TRINITY_DN33456_c1_g1_i3, TRINITY_DN28354_c0_g1_i4, TRINITY_DN13072_c0_g1_i1, TRINITY_DN31232_c0_g1_i6, TRINITY_DN28416_c0_g1_i1
GO:0050660	flavin adenine dinucleotide binding	molecular function	11	0.04117	TRINITY_DN33083_c0_g1_i3, TRINITY_DN84687_c0_g1_i1, TRINITY_DN25279_c0_g1_i1, TRINITY_DN12587_c0_g1_i2, TRINITY_DN25739_c0_g1_i1, TRINITY_DN19190_c0_g1_i1, TRINITY_DN33477_c0_g1_i4, TRINITY_DN12587_c0_g1_i1, TRINITY_DN53311_c0_g1_i1, TRINITY_DN20222_c0_g1_i1, TRINITY_DN33638_c0_g1_i1

## Sheet: Table S5.
Table S5. Differentially expressed genes (DEGs) involved in hypocrellin biosynthesis of Shiraia sp. S9 under SNP treatment.
ID	FoldChange	pval	Regulation	NR_protein_ID	NR_Description	NR_Identity	NR_Evalue	NR_Score	KOG_ID	KOG_Description	KOG_Identity	KOG_Evalue	KOG_Score	SWISS-Prot_ID	SWISS-Prot_acc	SWISS-Prot_Description	SWISS-Prot_Identity	SWISS-Prot_Evalue	SWISS-Prot_Score	GO_ID	GO_type	KO_ID	KO_name	KO_Definition	KO_EC	KO_NumberOfPathway	Pathway_ID;Pathway_Des
Polyketide synthase
TRINITY_DN73347_c0_g1_i1	63.8365	9.01731e-17	Up	gi|667742247|gb|KFA80827.1|	hypothetical protein S40288_09139 [Stachybotrys chartarum IBT 40288]	59.7	0	2563.1	gnl|CDD|229144	KOG1202, KOG1202, KOG1202, Animal-type fatty acid synthase and related proteins [Lipid transport and metabolism].	26.012	7.83e-75	276	gi|998455680|sp|A0A0K0MCJ4.1|CAZM_CHAGB	A0A0K0MCJ4.1	RecName: Full=Iterative polyketide synthase CazM	41.8	0	1328.2	--	--	--	--	--	--	--	--
TRINITY_DN73250_c0_g1_i1	7.17535	3.88726e-05	Up	gi|1028897561|gb|OAK99816.1|	ketoacyl-synt-domain-containing protein [Stagonospora sp. SRC1lsM3a]	79.8	0	3457.5	gnl|CDD|229144	KOG1202, KOG1202, KOG1202, Animal-type fatty acid synthase and related proteins [Lipid transport and metabolism].	27.867	8.3e-79	290	gi|44888969|sp|Q03149.2|WA_EMENI	Q03149.2	RecName: Full=Conidial yellow pigment biosynthesis polyketide synthase; Short=PKS	44.5	0	1766.9	GO:0009058	P	--	--	--	--	--	--
TRINITY_DN27065_c0_g1_i1	6.64049	7.579e-18	Up	gi|615425765|ref|XP_007588107.1|	putative polyketide synthase protein [Neofusicoccum parvum UCRNP2]	51.1	9.9e-168	599.7	--	--	--	--	--	gi|119370530|sp|O43103.2|SID2_USTMA	O43103.2	RecName: Full=Ferrichrome siderophore peptide synthetase	28.6	0.00099	47.4	--	--	--	--	--	--	--	--
TRINITY_DN44097_c0_g1_i1	2.77834	0.000701443	Down	gi|367029317|ref|XP_003663942.1|	polyketide synthase [Myceliophthora thermophila ATCC 42464]	62.9	0	2765.3	gnl|CDD|229144	KOG1202, KOG1202, KOG1202, Animal-type fatty acid synthase and related proteins [Lipid transport and metabolism].	30.397	1.25e-133	469	gi|74620365|sp|Q8J0F5.1|MLCB_PENCI	Q8J0F5.1	RecName: Full=Compactin diketide synthase mokB; AltName: Full=Compactin biosynthesis protein B	38.6	0	1211.1	GO:0003824	F	--	--	--	--	--	--
Fasciclin
TRINITY_DN43991_c0_g1_i1	2.93365	1.59581e-11	Up	gi|169609228|ref|XP_001798033.1|	hypothetical protein SNOG_07701 [Parastagonospora nodorum SN15]	79.3	6.6e-155	557.4	gnl|CDD|229378	KOG1437, KOG1437, KOG1437, Fasciclin and related adhesion glycoproteins [Cell wall/membrane/envelope biogenesis, Extracellular structures].	21.317	3.77e-12	68.2	gi|93138709|sp|Q15063.2|POSTN_HUMAN	Q15063.2	RecName: Full=Periostin; Short=PN; AltName: Full=Osteoblast-specific factor 2; Short=OSF-2; Flags: Precursor	26.7	6.1e-05	51.6	--	--	--	--	--	--	--	--
Laccase-like multicopper oxidase
TRINITY_DN31904_c0_g1_i4	32.803	7.09042e-08	Up	gi|169606888|ref|XP_001796864.1|	hypothetical protein SNOG_06494 [Parastagonospora nodorum SN15]	74.6	1.6e-276	961.4	gnl|CDD|229205	KOG1263, KOG1263, KOG1263, Multicopper oxidases [Secondary metabolites biosynthesis, transport and catabolism].	28.355	4.84e-94	328	gi|119364608|sp|Q12570.3|LAC1_BOTFU	Q12570.3	RecName: Full=Laccase-1; AltName: Full=Benzenediol:oxygen oxidoreductase 1; AltName: Full=Diphenol oxidase 1; AltName: Full=Urishiol oxidase 1; Flags: Precursor	44.9	9.1e-129	463	GO:0008061	F	--	--	--	--	--	--
TRINITY_DN31904_c0_g1_i2	21.181	0.00017731	Up	gi|169606888|ref|XP_001796864.1|	hypothetical protein SNOG_06494 [Parastagonospora nodorum SN15]	74.6	1.5e-276	961.4	gnl|CDD|229205	KOG1263, KOG1263, KOG1263, Multicopper oxidases [Secondary metabolites biosynthesis, transport and catabolism].	28.355	3.53e-94	328	gi|119364608|sp|Q12570.3|LAC1_BOTFU	Q12570.3	RecName: Full=Laccase-1; AltName: Full=Benzenediol:oxygen oxidoreductase 1; AltName: Full=Diphenol oxidase 1; AltName: Full=Urishiol oxidase 1; Flags: Precursor	44.9	8.9e-129	463	GO:0008061	F	--	--	--	--	--	--
TRINITY_DN52967_c0_g2_i1	2.19579	0.00334868	Down	gi|701669617|gb|AIW00656.1|	putative multicopper oxidase [Shiraia sp. slf14]	93.9	0	1223.4	gnl|CDD|229205	KOG1263, KOG1263, KOG1263, Multicopper oxidases [Secondary metabolites biosynthesis, transport and catabolism].	22.969	6.61e-53	200	gi|1042851537|sp|E9RBR0.1|ABR2_ASPFU	E9RBR0.1	RecName: Full=Laccase abr2; AltName: Full=Conidial pigment biosynthesis oxidase abr2; Flags: Precursor	35.3	4e-105	384.4	GO:0005507	F	--	--	--	--	--	--
O-methyltransferase
TRINITY_DN28714_c0_g2_i1	7.74298	4.72456e-05	Up	gi|169626150|ref|XP_001806477.1|	hypothetical protein SNOG_16354 [Parastagonospora nodorum SN15]	67.4	4.8e-97	364.8	gnl|CDD|231116	KOG3178, KOG3178, KOG3178, Hydroxyindole-O-methyltransferase and related SAM-dependent methyltransferases [General function prediction only].	34.014	2.73e-19	90.9	gi|1042851586|sp|D7PI16.1|GSFB_PENAE	D7PI16.1	RecName: Full=O-methyltransferase gsfB; AltName: Full=Griseofulvin synthesis protein B	33.9	1.4e-54	216.1	--	--	--	--	--	--	--	--
TRINITY_DN32187_c0_g1_i3	4.49065	5.96042e-06	Up	gi|225563381|gb|EEH11660.1|	conserved hypothetical protein [Histoplasma capsulatum G186AR]	44.2	6.4e-88	334.3	gnl|CDD|231116	KOG3178, KOG3178, KOG3178, Hydroxyindole-O-methyltransferase and related SAM-dependent methyltransferases [General function prediction only].	21.68	1.5e-17	85.1	gi|74625590|sp|Q9P900.1|OMTB_ASPFN	Q9P900.1	RecName: Full=Demethylsterigmatocystin 6-O-methyltransferase; AltName: Full=Methyltransferase B	31.1	1.3e-38	162.9	--	--	--	--	--	--	--	--
TRINITY_DN32187_c0_g1_i7	3.64965	0.000335558	Up	gi|225563381|gb|EEH11660.1|	conserved hypothetical protein [Histoplasma capsulatum G186AR]	45.6	3.2e-79	305.4	gnl|CDD|231116	KOG3178, KOG3178, KOG3178, Hydroxyindole-O-methyltransferase and related SAM-dependent methyltransferases [General function prediction only].	21.37	7.27e-17	83.2	gi|74625590|sp|Q9P900.1|OMTB_ASPFN	Q9P900.1	RecName: Full=Demethylsterigmatocystin 6-O-methyltransferase; AltName: Full=Methyltransferase B	31.3	5.1e-38	161	--	--	--	--	--	--	--	--
TRINITY_DN65064_c0_g1_i1	2.7307	7.27354e-07	Up	gi|629654419|ref|XP_007792282.1|	putative sterigmatocystin 8-o-methyltransferase protein [Eutypa lata UCREL1]	68.8	3.4e-158	567.4	gnl|CDD|231116	KOG3178, KOG3178, KOG3178, Hydroxyindole-O-methyltransferase and related SAM-dependent methyltransferases [General function prediction only].	23.939	8.17e-26	110	gi|1018737991|sp|P0CT90.1|OMT2_PHACR	P0CT90.1	RecName: Full=3-O-methyltransferase 2; Short=Mtrase 2	24.6	9e-16	86.7	--	--	--	--	--	--	--	--
TRINITY_DN32187_c0_g1_i8	2.54525	0.00117331	Up	gi|225563381|gb|EEH11660.1|	conserved hypothetical protein [Histoplasma capsulatum G186AR]	44.2	1.1e-84	323.6	gnl|CDD|231116	KOG3178, KOG3178, KOG3178, Hydroxyindole-O-methyltransferase and related SAM-dependent methyltransferases [General function prediction only].	21.591	1.85e-16	81.6	gi|74625590|sp|Q9P900.1|OMTB_ASPFN	Q9P900.1	RecName: Full=Demethylsterigmatocystin 6-O-methyltransferase; AltName: Full=Methyltransferase B	30.9	1.9e-37	159.1	--	--	--	--	--	--	--	--
Monooxygenase
TRINITY_DN25739_c0_g1_i1	20.828	1.29278e-06	Up	gi|169619690|ref|XP_001803257.1|	hypothetical protein SNOG_13043 [Parastagonospora nodorum SN15]	69.4	1.1e-151	545.8	gnl|CDD|229173	KOG1231, KOG1231, KOG1231, Proteins containing the FAD binding domain [Energy production and conversion].	26.744	7.9e-15	75.1	gi|1042851773|sp|G3Y424.1|YANF_ASPNA	G3Y424.1	RecName: Full=FAD-dependent monooxygenase andF; AltName: Full=Yanuthone D synthesis protein F	31.1	7.2e-64	246.5	GO:0055114	P	--	--	--	--	--	--
TRINITY_DN31508_c0_g2_i1	15.5636	0.000419168	Up	gi|169605611|ref|XP_001796226.1|	hypothetical protein SNOG_05831 [Parastagonospora nodorum SN15]	69.9	7.3e-127	462.6	gnl|CDD|228106	KOG0156, KOG0156, KOG0156, Cytochrome P450 CYP2 subfamily [Secondary metabolites biosynthesis, transport and catabolism].	23.856	2.3e-18	84	gi|408360033|sp|P56656.2|CP239_MOUSE	P56656.2	RecName: Full=Cytochrome P450 2C39; AltName: Full=CYPIIC39	34.9	0.00038	47.4	GO:0016491	F	--	--	--	--	--	--
TRINITY_DN32582_c0_g3_i3	13.2795	8.63e-14	Up	gi|816350818|gb|KKK25558.1|	hypothetical protein ARAM_007253 [Aspergillus rambellii]	52.4	5.6e-155	556.6	gnl|CDD|228107	KOG0157, KOG0157, KOG0157, Cytochrome P450 CYP4/CYP19/CYP26 subfamilies [Secondary metabolites biosynthesis, transport and catabolism, Lipid transport and metabolism].	20.69	4.51e-39	149	gi|1042851628|sp|D7PI20.2|GSFF_PENAE	D7PI20.2	RecName: Full=Cytochrome P450 momooxygenase gsfF; AltName: Full=Griseofulvin synthesis protein F; Flags: Precursor	24.5	1.1e-28	129.4	--	--	--	--	--	--	--	--
TRINITY_DN31232_c0_g1_i6	10.6066	9.64e-05	Up	gi|330947670|ref|XP_003306930.1|	hypothetical protein PTT_20245 [Pyrenophora teres f. teres 0-1]	82.2	2.4e-128	468.4	gnl|CDD|228107	KOG0157, KOG0157, KOG0157, Cytochrome P450 CYP4/CYP19/CYP26 subfamilies [Secondary metabolites biosynthesis, transport and catabolism, Lipid transport and metabolism].	36.416	2.59e-38	149	gi|109895138|sp|Q2KIG5.1|THAS_BOVIN	Q2KIG5.1	RecName: Full=Thromboxane-A synthase; Short=TXA synthase; Short=TXS; AltName: Full=Cytochrome P450 5A1	37.4	1e-20	103.2	GO:0055114	P	--	--	--	--	--	--
TRINITY_DN27723_c0_g1_i1	10.188	0.00319664	Up	gi|1029183820|gb|OAL48391.1|	flavin-binding monooxygenase-like protein [Pyrenochaeta sp. DS3sAY3a]	81	1.9e-82	315.1	gnl|CDD|229341	KOG1399, KOG1399, KOG1399, Flavin-containing monooxygenase [Secondary metabolites biosynthesis, transport and catabolism].	28.902	2.89e-18	83.6	gi|81550336|sp|Q9RKB5.1|BVMO2_STRCO	Q9RKB5.1	RecName: Full=Baeyer-Villiger monooxygenase; Short=BVMO	37	2.6e-24	114.4	--	--	--	--	--	--	--	--
TRINITY_DN33456_c1_g1_i4	7.54697	0.000164162	Up	gi|1027033071|ref|XP_016595357.1|	Cytochrome P450 [Penicillium expansum]	76.8	1.2e-237	833.9	gnl|CDD|228106	KOG0156, KOG0156, KOG0156, Cytochrome P450 CYP2 subfamily [Secondary metabolites biosynthesis, transport and catabolism].	27.459	2.16e-80	296	gi|1042851771|sp|G3Y416.1|YANC_ASPNA	G3Y416.1	RecName: Full=Cytochrome P450 monooxygenase yanC; AltName: Full=Yanuthone D synthesis protein C; Flags: Precursor	50.7	3.7e-144	515.8	GO:0055114	P	--	--	--	--	--	--
TRINITY_DN32346_c0_g1_i6	6.48367	2.93785e-08	Up	gi|821057237|gb|KKY13274.1|	putative cytochrome p450 [Diplodia seriata]	59.6	3.8e-173	619	gnl|CDD|228107	KOG0157, KOG0157, KOG0157, Cytochrome P450 CYP4/CYP19/CYP26 subfamilies [Secondary metabolites biosynthesis, transport and catabolism, Lipid transport and metabolism].	25.102	3.92e-54	208	gi|74691409|sp|Q6UEG2.1|AFLN_ASPPA	Q6UEG2.1	RecName: Full=P450 monooxygenase AflN; AltName: Full=Aflatoxin biosynthesis protein N [Aspergillus parasiticus]	41.1	4.2e-117	425.2	--	--	--	--	--	--	--	--
TRINITY_DN33456_c1_g1_i10	5.92119	0.00103259	Up	gi|949386459|dbj|GAP90547.1|	putative ankyrin repeat protein [Rosellinia necatrix]	44.1	4.6e-250	875.2	gnl|CDD|228106	KOG0156, KOG0156, KOG0156, Cytochrome P450 CYP2 subfamily [Secondary metabolites biosynthesis, transport and catabolism].	27.459	2.14e-80	296	gi|1042851771|sp|G3Y416.1|YANC_ASPNA	G3Y416.1	RecName: Full=Cytochrome P450 monooxygenase yanC; AltName: Full=Yanuthone D synthesis protein C; Flags: Precursor	50.7	3.7e-144	515.8	GO:0055114	P	--	--	--	--	--	--
TRINITY_DN33274_c0_g1_i1	4.93279	0.000388588	Up	gi|1032869661|gb|OAQ76403.1|	cytochrome P450 [Purpureocillium lilacinum]	50.8	1.3e-87	333.2	--	--	--	--	--	--	--	--	--	--	--	--	--	--	--	--	--	--	--
TRINITY_DN45008_c0_g1_i1	4.86975	0.000881287	Up	gi|1029190001|gb|OAL54561.1|	FAD/NAD(P)-binding domain-containing protein [Pyrenochaeta sp. DS3sAY3a]	82.3	1.2e-310	1074.7	gnl|CDD|229341	KOG1399, KOG1399, KOG1399, Flavin-containing monooxygenase [Secondary metabolites biosynthesis, transport and catabolism].	24.02	3.8e-15	76.6	--	--	--	--	--	--	--	--	--	--	--	--	--	--
TRINITY_DN32843_c0_g1_i1	4.67634	0.0010836	Up	gi|1029178597|gb|OAL43188.1|	putative P450 monooxygenase [Pyrenochaeta sp. DS3sAY3a]	67.3	1.8e-206	728	gnl|CDD|228107	KOG0157, KOG0157, KOG0157, Cytochrome P450 CYP4/CYP19/CYP26 subfamilies [Secondary metabolites biosynthesis, transport and catabolism, Lipid transport and metabolism].	20.122	1.58e-34	138	gi|3915154|sp|Q12612.1|TRI4_FUSSP	Q12612.1	RecName: Full=Trichodiene oxygenase; AltName: Full=Cytochrome P450 58 [Fusarium sporotrichioides]	36.1	6.8e-95	349.7	GO:0005488	F	--	--	--	--	--	--
TRINITY_DN44228_c0_g1_i1	4.48182	6.51547e-12	Up	gi|396484826|ref|XP_003842024.1|	similar to benzoate 4-monooxygenase cytochrome P450 [Leptosphaeria maculans JN3]	61.5	7.1e-182	646	gnl|CDD|228107	KOG0157, KOG0157, KOG0157, Cytochrome P450 CYP4/CYP19/CYP26 subfamilies [Secondary metabolites biosynthesis, transport and catabolism, Lipid transport and metabolism].	22.397	3.2e-31	126	gi|3929362|sp|Q12645.1|PID9_FUSSO	Q12645.1	RecName: Full=Pisatin demethylase; AltName: Full=Cytochrome P450 57A1	24.6	5.4e-34	147.1	GO:0016491	F	--	--	--	--	--	--
TRINITY_DN31811_c0_g1_i2	4.18461	7.11e-08	Up	gi|949391463|dbj|GAP85610.1|	putative cytochrome p450 [Rosellinia necatrix]	58.6	5.3e-190	675.2	gnl|CDD|228107	KOG0157, KOG0157, KOG0157, Cytochrome P450 CYP4/CYP19/CYP26 subfamilies [Secondary metabolites biosynthesis, transport and catabolism, Lipid transport and metabolism].	20.945	9.52e-36	148	gi|961512592|sp|D4AS41.2|A7056_ARTBC	D4AS41.2	RecName: Full=Uncharacterized FAD-linked oxidoreductase ARB_02478; Flags: Precursor	27.9	8.7e-53	211.8	--	--	--	--	--	--	--	--
TRINITY_DN31811_c0_g1_i5	2.97273	3.83e-08	Up	gi|949391463|dbj|GAP85610.1|	putative cytochrome p450 [Rosellinia necatrix]	58.6	5.3e-190	675.2	gnl|CDD|228107	KOG0157, KOG0157, KOG0157, Cytochrome P450 CYP4/CYP19/CYP26 subfamilies [Secondary metabolites biosynthesis, transport and catabolism, Lipid transport and metabolism].	20.945	9.4e-36	148	gi|961512592|sp|D4AS41.2|A7056_ARTBC	D4AS41.2	RecName: Full=Uncharacterized FAD-linked oxidoreductase ARB_02478; Flags: Precursor	27.9	8.6e-53	211.8	--	--	--	--	--	--	--	--
TRINITY_DN32346_c0_g1_i3	2.80694	1.40583e-13	Up	gi|821057237|gb|KKY13274.1|	putative cytochrome p450 [Diplodia seriata]	59.6	3.7e-173	619	gnl|CDD|228107	KOG0157, KOG0157, KOG0157, Cytochrome P450 CYP4/CYP19/CYP26 subfamilies [Secondary metabolites biosynthesis, transport and catabolism, Lipid transport and metabolism].	25.102	3.86e-54	208	gi|74691409|sp|Q6UEG2.1|AFLN_ASPPA	Q6UEG2.1	RecName: Full=P450 monooxygenase AflN; AltName: Full=Aflatoxin biosynthesis protein N [Aspergillus parasiticus]	41.1	4.1e-117	425.2	--	--	--	--	--	--	--	--
TRINITY_DN34618_c0_g1_i1	2.59934	0.000274899	Up	gi|169609120|ref|XP_001797979.1|	hypothetical protein SNOG_07646 [Parastagonospora nodorum SN15]	69.3	3.3e-206	727.6	gnl|CDD|229341	KOG1399, KOG1399, KOG1399, Flavin-containing monooxygenase [Secondary metabolites biosynthesis, transport and catabolism].	24.444	2.1e-12	68.9	gi|306755739|sp|A0R665.1|ETHA_MYCS2	A0R665.1	RecName: Full=FAD-containing monooxygenase EthA; AltName: Full=Baeyer-Villiger monooxygenase; Short=BVMO; AltName: Full=Prodrug activator EtaA	42.6	7.6e-116	419.9	GO:0016491	F	--	--	--	--	--	--
TRINITY_DN44564_c0_g1_i1	2.55417	0.000102493	Up	gi|169604132|ref|XP_001795487.1|	hypothetical protein SNOG_05076 [Parastagonospora nodorum SN15]	65.5	1.7e-201	711.4	gnl|CDD|229341	KOG1399, KOG1399, KOG1399, Flavin-containing monooxygenase [Secondary metabolites biosynthesis, transport and catabolism].	23.282	2.83e-20	93.2	gi|81421191|sp|Q7TVI2.1|ETHA_MYCBO	P9WNF9.1	RecName: Full=FAD-containing monooxygenase EthA; AltName: Full=Baeyer-Villiger monooxygenase EtaA; Short=BVMO; AltName: Full=Prodrug activator EtaA	38	6.8e-100	366.3	--	--	--	--	--	--	--	--
TRINITY_DN33332_c1_g1_i8	2.52434	3.57e-06	Up	gi|949391463|dbj|GAP85610.1|	putative cytochrome p450 [Rosellinia necatrix]	38	6.2e-90	342.4	gnl|CDD|228109	KOG0159, KOG0159, KOG0159, Cytochrome P450 CYP11/CYP12/CYP24/CYP27 subfamilies [Secondary metabolites biosynthesis, transport and catabolism].	29.63	1.57e-25	111	gi|74583269|sp|Q00648.1|CSN7_EMENI	Q00648.1	RecName: Full=COP9 signalosome complex subunit 7; Short=CSN complex subunit 7	44.3	1.4e-42	177.6	--	--	K12180	COPS7, CSN7	COP9 signalosome complex subunit 7	--	0
TRINITY_DN31010_c0_g1_i1	2.51188	0.000275741	Up	gi|1027164546|gb|OAG24914.1|	FAD-binding domain-containing protein [Alternaria alternata]	56.9	2.5e-155	558.1	gnl|CDD|229173	KOG1231, KOG1231, KOG1231, Proteins containing the FAD binding domain [Energy production and conversion].	25	2.07e-15	77.8	gi|1042851773|sp|G3Y424.1|YANF_ASPNA	G3Y424.1	RecName: Full=FAD-dependent monooxygenase andF; AltName: Full=Yanuthone D synthesis protein F	29	1.3e-53	212.6	GO:0003824	F	--	--	--	--	--	--
TRINITY_DN27083_c0_g2_i2	2.28583	0.000307216	Up	gi|169616754|ref|XP_001801792.1|	hypothetical protein SNOG_11552 [Parastagonospora nodorum SN15]	53.8	2.7e-147	531.9	gnl|CDD|230458	KOG2519, KOG2519, KOG2519, 5'-3' exonuclease [Replication, recombination and repair].	27.941	3.61e-18	86.3	gi|408407604|sp|G2Q9T3.1|CEL61_THIHA	G2Q9T3.1	RecName: Full=Polysaccharide monooxygenase Cel61a; AltName: Full=Cellulase-61a; Short=Cel61a; AltName: Full=Endoglucanase-61a; AltName: Full=Glycoside hydrolase-61; Short=GH-61; Flags: Precursor	32.8	7.1e-16	87.8	--	--	--	--	--	--	--	--
TRINITY_DN33456_c1_g1_i39	30.8578	5.94068e-28	Down	gi|1027033071|ref|XP_016595357.1|	Cytochrome P450 [Penicillium expansum]	76.8	8.4e-238	833.9	gnl|CDD|228106	KOG0156, KOG0156, KOG0156, Cytochrome P450 CYP2 subfamily [Secondary metabolites biosynthesis, transport and catabolism].	27.459	3.38e-87	296	gi|1042851771|sp|G3Y416.1|YANC_ASPNA	G3Y416.1	RecName: Full=Cytochrome P450 monooxygenase yanC; AltName: Full=Yanuthone D synthesis protein C; Flags: Precursor	50.7	2.6e-144	515.8	GO:0055114	P	--	--	--	--	--	--
TRINITY_DN28767_c0_g3_i1	18.1345	8.54e-05	Down	gi|195971095|gb|ACG60892.1|	m-hydroxybenzyl alcohol hydroxylase [Aspergillus clavatus]	74.4	2.5e-216	761.5	gnl|CDD|228106	KOG0156, KOG0156, KOG0156, Cytochrome P450 CYP2 subfamily [Secondary metabolites biosynthesis, transport and catabolism].	27.009	3.15e-74	255	gi|1042851771|sp|G3Y416.1|YANC_ASPNA	G3Y416.1	RecName: Full=Cytochrome P450 monooxygenase yanC; AltName: Full=Yanuthone D synthesis protein C; Flags: Precursor	48.4	1.6e-128	462.2	GO:0055114	P	--	--	--	--	--	--
TRINITY_DN33456_c1_g1_i3	9.11163	0.000995817	Down	gi|1027033071|ref|XP_016595357.1|	Cytochrome P450 [Penicillium expansum]	76.8	8.5e-238	833.9	gnl|CDD|228106	KOG0156, KOG0156, KOG0156, Cytochrome P450 CYP2 subfamily [Secondary metabolites biosynthesis, transport and catabolism].	27.459	3.42e-87	296	gi|1042851771|sp|G3Y416.1|YANC_ASPNA	G3Y416.1	RecName: Full=Cytochrome P450 monooxygenase yanC; AltName: Full=Yanuthone D synthesis protein C; Flags: Precursor	50.7	2.7e-144	515.8	GO:0055114	P	--	--	--	--	--	--
TRINITY_DN55358_c0_g1_i1	7.49772	0.00167275	Down	gi|1028902411|gb|OAL04661.1|	FAD/NAD(P)-binding domain-containing protein [Stagonospora sp. SRC1lsM3a]	82.7	4.9e-310	1072.4	gnl|CDD|229341	KOG1399, KOG1399, KOG1399, Flavin-containing monooxygenase [Secondary metabolites biosynthesis, transport and catabolism].	20.408	4.51e-07	51.6	gi|81550336|sp|Q9RKB5.1|BVMO2_STRCO	Q9RKB5.1	RecName: Full=Baeyer-Villiger monooxygenase; Short=BVMO	28.1	8.4e-53	210.3	--	--	--	--	--	--	--	--
TRINITY_DN26074_c0_g2_i1	4.34443	0.00116331	Down	gi|1028904015|gb|OAL06264.1|	cytochrome P450 [Stagonospora sp. SRC1lsM3a]	46.7	1.3e-71	280	gnl|CDD|228106	KOG0156, KOG0156, KOG0156, Cytochrome P450 CYP2 subfamily [Secondary metabolites biosynthesis, transport and catabolism].	31.395	7.85e-12	66.6	--	--	--	--	--	--	--	--	--	--	--	--	--	--
TRINITY_DN28354_c0_g1_i4	2.62633	0.000998379	Down	gi|1027159780|gb|OAG20157.1|	deoxyhypusine hydroxylase [Alternaria alternata]	88.1	1.3e-152	550.8	gnl|CDD|228515	KOG0567, KOG0567, KOG0567, HEAT repeat-containing protein [General function prediction only].	46.795	2.8e-82	301	gi|121935371|sp|Q0UHL8.1|DOHH_PHANO	Q0UHL8.1	RecName: Full=Deoxyhypusine hydroxylase; Short=DOHH; AltName: Full=Deoxyhypusine dioxygenase; AltName: Full=Deoxyhypusine monooxygenase	86.9	1.7e-153	546.2	GO:0055114	P	--	--	--	--	--	--
FAD/FMN-dependent oxidoreductase
TRINITY_DN33725_c0_g1_i8	23.266	0.000716561	Up	gi|1029184875|gb|OAL49443.1|	FAD dependent oxidoreductase [Pyrenochaeta sp. DS3sAY3a]	87	3.9e-184	652.9	gnl|CDD|230759	KOG2820, KOG2820, KOG2820, FAD-dependent oxidoreductase [General function prediction only].	31.488	4.65e-42	152	--	--	--	--	--	--	GO:0016491	F	--	--	--	--	--	--
TRINITY_DN64473_c0_g1_i1	4.70464	2.04651e-13	Up	gi|1028903269|gb|OAL05518.1|	hypothetical protein IQ06DRAFT_265677 [Stagonospora sp. SRC1lsM3a]	67.1	1.4e-277	965.3	--	--	--	--	--	gi|961512592|sp|D4AS41.2|A7056_ARTBC	D4AS41.2	RecName: Full=Uncharacterized FAD-linked oxidoreductase ARB_02478; Flags: Precursor	28.3	6.3e-58	228	GO:0016614	F	--	--	--	--	--	--
TRINITY_DN12587_c0_g1_i1	4.31708	9.70208e-05	Up	gi|1028901690|gb|OAL03941.1|	FAD-binding domain-containing protein [Stagonospora sp. SRC1lsM3a]	66.8	2.8e-192	681	gnl|CDD|229173	KOG1231, KOG1231, KOG1231, Proteins containing the FAD binding domain [Energy production and conversion].	24.454	1.37e-17	85.1	gi|961512539|sp|D4B1P2.1|A2372_ARTBC	D4B1P2.1	RecName: Full=Uncharacterized FAD-linked oxidoreductase ARB_02372; Flags: Precursor	27.9	2e-47	192.2	GO:0055114	P	--	--	--	--	--	--
TRINITY_DN31811_c0_g1_i2	4.18461	7.10829e-08	Up	gi|949391463|dbj|GAP85610.1|	putative cytochrome p450 [Rosellinia necatrix]	58.6	5.3e-190	675.2	gnl|CDD|228107	KOG0157, KOG0157, KOG0157, Cytochrome P450 CYP4/CYP19/CYP26 subfamilies [Secondary metabolites biosynthesis, transport and catabolism, Lipid transport and metabolism].	20.945	9.52e-36	148	gi|961512592|sp|D4AS41.2|A7056_ARTBC	D4AS41.2	RecName: Full=Uncharacterized FAD-linked oxidoreductase ARB_02478; Flags: Precursor	27.9	8.7e-53	211.8	--	--	--	--	--	--	--	--
TRINITY_DN12587_c0_g1_i2	3.57225	0.00116124	Up	gi|1028901690|gb|OAL03941.1|	FAD-binding domain-containing protein [Stagonospora sp. SRC1lsM3a]	66.9	1.7e-192	681.8	gnl|CDD|229173	KOG1231, KOG1231, KOG1231, Proteins containing the FAD binding domain [Energy production and conversion].	26.627	5.38e-17	83.6	gi|961512539|sp|D4B1P2.1|A2372_ARTBC	D4B1P2.1	RecName: Full=Uncharacterized FAD-linked oxidoreductase ARB_02372; Flags: Precursor	28.2	6e-47	190.7	GO:0055114	P	--	--	--	--	--	--
TRINITY_DN31811_c0_g1_i5	2.97273	3.83196e-08	Up	gi|949391463|dbj|GAP85610.1|	putative cytochrome p450 [Rosellinia necatrix]	58.6	5.3e-190	675.2	gnl|CDD|228107	KOG0157, KOG0157, KOG0157, Cytochrome P450 CYP4/CYP19/CYP26 subfamilies [Secondary metabolites biosynthesis, transport and catabolism, Lipid transport and metabolism].	20.945	9.4e-36	148	gi|961512592|sp|D4AS41.2|A7056_ARTBC	D4AS41.2	RecName: Full=Uncharacterized FAD-linked oxidoreductase ARB_02478; Flags: Precursor	27.9	8.6e-53	211.8	--	--	--	--	--	--	--	--
TRINITY_DN32214_c0_g1_i3	2.00663	1.58928e-05	Up	gi|1027161219|gb|OAG21593.1|	fumarate reductase [Alternaria alternata]	92.8	0	1206.4	gnl|CDD|230343	KOG2404, KOG2404, KOG2404, Fumarate reductase, flavoprotein subunit [Energy production and conversion].	45.957	2.35e-147	514	gi|74581896|sp|O13755.1|OSM1_SCHPO	O13755.1	RecName: Full=Fumarate reductase; Short=FRDS; AltName: Full=FAD-dependent oxidoreductase; AltName: Full=NADH-dependent fumarate reductase	50.8	1.9e-135	486.5	GO:0055114	P	K00452	HAAO	3-hydroxyanthranilate 3,4-dioxygenase	EC:1.13.11.6	1	ko00380 Tryptophan metabolism;
TRINITY_DN44863_c0_g1_i1	6.79695	0.00270951	Down	gi|1028895745|gb|OAK98005.1|	FAD dependent oxidoreductase [Stagonospora sp. SRC1lsM3a]	88.6	2.5e-238	833.6	gnl|CDD|230759	KOG2820, KOG2820, KOG2820, FAD-dependent oxidoreductase [General function prediction only].	22.353	6.72e-36	140	--	--	--	--	--	--	GO:0016491	F	--	--	--	--	--	--
TRINITY_DN28415_c0_g1_i1	2.16256	3.8902e-07	Down	gi|701669626|gb|AIW00665.1|	FAD/FMN-dependent oxidoreductase [Shiraia sp. slf14]	92.3	3.9e-297	1030.8	gnl|CDD|229173	KOG1231, KOG1231, KOG1231, Proteins containing the FAD binding domain [Energy production and conversion].	24.719	4.65e-08	55.8	gi|961512539|sp|D4B1P2.1|A2372_ARTBC	D4B1P2.1	RecName: Full=Uncharacterized FAD-linked oxidoreductase ARB_02372; Flags: Precursor	31	4.1e-26	122.9	--	--	--	--	--	--	--	--
Hydroxylase
TRINITY_DN84020_c0_g1_i1	124.709	1.21534e-15	Up	gi|846912749|gb|KMK58601.1|	phenol hydroxylase [Aspergillus fumigatus Z5]	50.9	2.5e-176	627.9	--	--	--	--	--	gi|464369|sp|P15245.3|PH2M_TRICU	P15245.3	RecName: Full=Phenol 2-monooxygenase; AltName: Full=Phenol hydroxylase	33.4	2e-94	348.2	--	--	--	--	--	--	--	--
TRINITY_DN13072_c0_g1_i1	18.0985	2.70297e-06	Up	gi|169626152|ref|XP_001806478.1|	hypothetical protein SNOG_16355 [Parastagonospora nodorum SN15]	74.5	2.2e-211	743.8	gnl|CDD|228107	KOG0157, KOG0157, KOG0157, Cytochrome P450 CYP4/CYP19/CYP26 subfamilies [Secondary metabolites biosynthesis, transport and catabolism, Lipid transport and metabolism].	26.782	7.84e-75	247	gi|223590183|sp|Q9Y757.2|CP52L_DEBHN	Q9Y757.2	RecName: Full=Cytochrome P450 52A12; AltName: Full=Alkane hydroxylase 1; AltName: Full=Alkane-inducible p450alk 1; AltName: Full=DH-ALK2 [Debaryomyces hansenii]	35.7	2.3e-76	287.7	GO:0055114	P	--	--	--	--	--	--
TRINITY_DN53311_c0_g1_i1	3.22045	4.27548e-06	Up	gi|1029191914|gb|OAL56472.1|	xanthine dehydrogenase [Pyrenochaeta sp. DS3sAY3a]	88.4	0	2452.2	gnl|CDD|228379	KOG0430, KOG0430, KOG0430, Xanthine dehydrogenase [Nucleotide transport and metabolism].	43.396	0	1358	gi|146291101|sp|Q12553.2|XDH_EMENI	Q12553.2	RecName: Full=Xanthine dehydrogenase; AltName: Full=Purine hydroxylase I	73.2	0	2038.8	GO:0055114	P	K00106	XDH	xanthine dehydrogenase/oxidase	EC:1.17.1.4 1.17.3.2	4	ko00230 Purine metabolism;ko00232 Caffeine metabolism;ko00983 Drug metabolism - other enzymes;ko04146 Peroxisome;
TRINITY_DN28354_c0_g1_i4	2.62633	0.000998379	Down	gi|1027159780|gb|OAG20157.1|	deoxyhypusine hydroxylase [Alternaria alternata]	88.1	1.3e-152	550.8	gnl|CDD|228515	KOG0567, KOG0567, KOG0567, HEAT repeat-containing protein [General function prediction only].	46.795	2.8e-82	301	gi|121935371|sp|Q0UHL8.1|DOHH_PHANO	Q0UHL8.1	RecName: Full=Deoxyhypusine hydroxylase; Short=DOHH; AltName: Full=Deoxyhypusine dioxygenase; AltName: Full=Deoxyhypusine monooxygenase	86.9	1.7e-153	546.2	GO:0055114	P	--	--	--	--	--	--
TRINITY_DN28354_c0_g1_i4	2.62633	0.000998379	Down	gi|1027159780|gb|OAG20157.1|	deoxyhypusine hydroxylase [Alternaria alternata]	88.1	1.3e-152	550.8	gnl|CDD|228515	KOG0567, KOG0567, KOG0567, HEAT repeat-containing protein [General function prediction only].	46.795	2.8e-82	301	gi|121935371|sp|Q0UHL8.1|DOHH_PHANO	Q0UHL8.1	RecName: Full=Deoxyhypusine hydroxylase; Short=DOHH; AltName: Full=Deoxyhypusine dioxygenase; AltName: Full=Deoxyhypusine monooxygenase	86.9	1.7e-153	546.2	GO:0055114	P	--	--	--	--	--	--
TRINITY_DN28767_c0_g3_i1	18.1345	8.54498e-05	Down	gi|195971095|gb|ACG60892.1|	m-hydroxybenzyl alcohol hydroxylase [Aspergillus clavatus]	74.4	2.5e-216	761.5	gnl|CDD|228106	KOG0156, KOG0156, KOG0156, Cytochrome P450 CYP2 subfamily [Secondary metabolites biosynthesis, transport and catabolism].	27.009	3.15e-74	255	gi|1042851771|sp|G3Y416.1|YANC_ASPNA	G3Y416.1	RecName: Full=Cytochrome P450 monooxygenase yanC; AltName: Full=Yanuthone D synthesis protein C; Flags: Precursor	48.4	1.6e-128	462.2	GO:0055114	P	--	--	--	--	--	--
						0.665322	1.50303
						0.650972	1.53616
						0.649343	1.54002
						0.623945	1.60271
						0.580687	1.7221
						0.577593	1.73132
						0.547261	1.82728
						0.529698	1.88787
						0.506635	1.97381
						0.485864	2.05819
						0.482701	2.07168
						0.403072	2.48095
						0.397521	2.51559
						0.35292	2.8335
						0.333967	2.99431
						0.331676	3.01499
						0.305189	3.27665
						0.250416	3.99336
						0.212094	4.71489
						0.207303	4.82387
						0.144479	6.92142
						0.110793	9.02585

## Sheet: Table S6.
Table S6. Differentially expressed genes (DEGs) involved in hypocrellin transport of Shiraia sp. S9 under SNP treatment.
ID	FoldChange	pval	Regulation	NR_protein_ID	NR_Description	NR_Identity	NR_Evalue	NR_Score	KOG_ID	KOG_Description	KOG_Identity	KOG_Evalue	KOG_Score	SWISS-Prot_ID	SWISS-Prot_acc	SWISS-Prot_Description	SWISS-Prot_Identity	SWISS-Prot_Evalue	SWISS-Prot_Score	GO_ID	GO_type	KO_ID	KO_name	KO_Definition	KO_EC	KO_NumberOfPathway	Pathway_ID;Pathway_Des
Major facilitator superfamily
TRINITY_DN33647_c1_g1_i8	43.1168	1.89134e-05	Up	gi|1028897034|gb|OAK99290.1|	hypothetical protein IQ06DRAFT_378184 [Stagonospora sp. SRC1lsM3a]	82.2	3.6e-259	903.7	gnl|CDD|228204	KOG0255, KOG0255, KOG0255, Synaptic vesicle transporter SVOP and related transporters (major facilitator superfamily) [General function prediction only].	18.584	6.03e-06	48.1	gi|73917059|sp|Q5A6K2.1|ATG22_CANAL	Q5A6K2.1	RecName: Full=Autophagy-related protein 22	42.1	2.5e-109	398.3	--	--	--	--	--	--	--	--
TRINITY_DN6606_c0_g1_i1	37.6227	4.7505e-05	Up	gi|1028904600|gb|OAL06848.1|	MFS quinate transporter-like protein QutD [Stagonospora sp. SRC1lsM3a]	82.5	9.2e-231	808.9	gnl|CDD|228203	KOG0254, KOG0254, KOG0254, Predicted transporter (major facilitator superfamily) [General function prediction only].	30.516	1.28e-80	279	gi|46397785|sp|P11636.2|QAY_NEUCR	P11636.2	RecName: Full=Quinate permease; AltName: Full=Quinate transporter	36.3	1.7e-81	305.4	GO:0055085	P	--	--	--	--	--	--
TRINITY_DN33647_c1_g1_i4	35.9607	6.05524e-05	Up	gi|1028897034|gb|OAK99290.1|	hypothetical protein IQ06DRAFT_378184 [Stagonospora sp. SRC1lsM3a]	71	8.4e-126	460.7	gnl|CDD|228204	KOG0255, KOG0255, KOG0255, Synaptic vesicle transporter SVOP and related transporters (major facilitator superfamily) [General function prediction only].	18.584	6.42e-06	48.1	gi|73917059|sp|Q5A6K2.1|ATG22_CANAL	Q5A6K2.1	RecName: Full=Autophagy-related protein 22	51.3	2.2e-42	176	--	--	--	--	--	--	--	--
TRINITY_DN33287_c1_g1_i7	33.1187	3.90713e-17	Up	gi|1020701562|gb|KZM22119.1|	transmembrane transporter [Ascochyta rabiei]	40.2	3e-60	242.7	gnl|CDD|228203	KOG0254, KOG0254, KOG0254, Predicted transporter (major facilitator superfamily) [General function prediction only].	21.284	9.99e-21	95.9	--	--	--	--	--	--	--	--	--	--	--	--	--	--
TRINITY_DN33647_c1_g1_i1	29.4461	0.000208878	Up	gi|1028897034|gb|OAK99290.1|	hypothetical protein IQ06DRAFT_378184 [Stagonospora sp. SRC1lsM3a]	82.3	1.1e-197	699.5	gnl|CDD|228204	KOG0255, KOG0255, KOG0255, Synaptic vesicle transporter SVOP and related transporters (major facilitator superfamily) [General function prediction only].	18.584	6.36e-06	48.1	gi|73917059|sp|Q5A6K2.1|ATG22_CANAL	Q5A6K2.1	RecName: Full=Autophagy-related protein 22	43.3	1.6e-85	319.3	--	--	--	--	--	--	--	--
TRINITY_DN31580_c0_g1_i1	25.5411	0.000437242	Up	gi|1028894463|gb|OAK96729.1|	hexose transporter-like protein [Stagonospora sp. SRC1lsM3a]	76	2.6e-155	558.1	gnl|CDD|228203	KOG0254, KOG0254, KOG0254, Predicted transporter (major facilitator superfamily) [General function prediction only].	30.035	5.02e-35	140	gi|68052000|sp|O34718.1|IOLT_BACSU	O34718.1	RecName: Full=Major myo-inositol transporter IolT	29.3	4.5e-12	74.7	GO:0022857	F	--	--	--	--	--	--
TRINITY_DN32413_c0_g1_i8	19.0398	0.00182773	Up	gi|1028901471|gb|OAL03722.1|	retrograde regulation protein 2 [Stagonospora sp. SRC1lsM3a]	85.5	1.1e-111	413.3	gnl|CDD|230472	KOG2533, KOG2533, KOG2533, Permease of the major facilitator superfamily [Carbohydrate transport and metabolism].	28.571	1.37e-48	182	gi|4033481|sp|P70786.1|TUB3_AGRVI	P70786.1	RecName: Full=Putative tartrate transporter	31.5	7.5e-10	67.4	--	--	--	--	--	--	--	--
TRINITY_DN33056_c0_g1_i1	18.599	0.00202004	Up	gi|407918752|gb|EKG12018.1|	Major facilitator superfamily [Macrophomina phaseolina MS6]	50	9.4e-85	323.6	gnl|CDD|228204	KOG0255, KOG0255, KOG0255, Synaptic vesicle transporter SVOP and related transporters (major facilitator superfamily) [General function prediction only].	32.45	3.2e-20	92.8	gi|731655|sp|P38776.1|YHK8_YEAST	P38776.1	RecName: Full=Probable drug/proton antiporter YHK8	27.4	2e-27	125.6	--	--	--	--	--	--	--	--
TRINITY_DN27597_c0_g2_i1	10.4718	2.44585e-10	Up	gi|914762716|gb|KOC16531.1|	efflux pump antibiotic resistance protein, partial [Aspergillus flavus AF70]	52.7	6.9e-159	569.7	gnl|CDD|228203	KOG0254, KOG0254, KOG0254, Predicted transporter (major facilitator superfamily) [General function prediction only].	16.284	9.02e-16	78.6	gi|74629669|sp|Q8J0F3.1|MLCE_PENCI	Q8J0F3.1	RecName: Full=Efflux pump mlcE; AltName: Full=Compactin biosynthesis protein E	32.7	6.4e-78	293.1	--	--	--	--	--	--	--	--
TRINITY_DN53278_c0_g1_i1	7.09927	2.11748e-08	Up	gi|1029192402|gb|OAL56960.1|	MFS general substrate transporter [Pyrenochaeta sp. DS3sAY3a]	66.4	1.3e-175	625.2	gnl|CDD|230443	KOG2504, KOG2504, KOG2504, Monocarboxylate transporter [Carbohydrate transport and metabolism].	27.376	4.17e-66	227	--	--	--	--	--	--	--	--	--	--	--	--	--	--
TRINITY_DN32655_c0_g1_i1	4.62073	0.000202534	Up	gi|1028901499|gb|OAL03750.1|	MFS general substrate transporter [Stagonospora sp. SRC1lsM3a]	75.3	1.2e-263	918.3	gnl|CDD|228203	KOG0254, KOG0254, KOG0254, Predicted transporter (major facilitator superfamily) [General function prediction only].	17.256	6.89e-26	112	--	--	--	--	--	--	--	--	--	--	--	--	--	--
TRINITY_DN32445_c0_g1_i1	4.51811	0.000574012	Up	gi|169602895|ref|XP_001794869.1|	hypothetical protein SNOG_04452 [Parastagonospora nodorum SN15]	59.3	4e-155	558.1	gnl|CDD|228203	KOG0254, KOG0254, KOG0254, Predicted transporter (major facilitator superfamily) [General function prediction only].	16.573	1.07e-19	93.2	--	--	--	--	--	--	--	--	--	--	--	--	--	--
TRINITY_DN30789_c0_g2_i1	4.23283	4.01242e-13	Up	gi|1028899842|gb|OAL02095.1|	MFS general substrate transporter [Stagonospora sp. SRC1lsM3a]	77.4	8.4e-229	802.7	gnl|CDD|230472	KOG2533, KOG2533, KOG2533, Permease of the major facilitator superfamily [Carbohydrate transport and metabolism].	28.326	6.73e-104	353	gi|74638860|sp|Q9US44.1|YIZG_SCHPO	Q9US44.1	RecName: Full=Uncharacterized transporter C1002.16c	35.1	9.5e-77	290	GO:0016021	C	--	--	--	--	--	--
TRINITY_DN63982_c0_g1_i1	4.17519	3.1527e-20	Up	gi|1028898396|gb|OAL00651.1|	high affinity glucose transporter [Stagonospora sp. SRC1lsM3a]	85.1	1.2e-256	896.3	gnl|CDD|228203	KOG0254, KOG0254, KOG0254, Predicted transporter (major facilitator superfamily) [General function prediction only].	34.979	5.37e-96	345	gi|1027923622|sp|B8MYS7.1|MF127_ASPFN	B8MYS7.1	RecName: Full=MFS glucose transporter mfs1; AltName: Full=Asparasone A synthesis protein mfs1	66.5	1.3e-198	696	GO:0008643	P	--	--	--	--	--	--
TRINITY_DN33595_c1_g1_i2	3.93382	1.03098e-09	Up	gi|1029184589|gb|OAL49158.1|	monosaccharide transporter-like protein [Pyrenochaeta sp. DS3sAY3a]	79.3	9.3e-265	924.1	gnl|CDD|228203	KOG0254, KOG0254, KOG0254, Predicted transporter (major facilitator superfamily) [General function prediction only].	39.837	2.43e-95	345	gi|729781|sp|P38695.1|HXT5_YEAST	P38695.1	RecName: Full=Probable glucose transporter HXT5	36.3	5.9e-87	325.9	GO:0055085	P	K08139	HXT	MFS transporter, SP family, sugar:H+ symporter	--	1	ko04113 Meiosis - yeast;
TRINITY_DN33269_c0_g1_i1	3.78542	2.35476e-09	Up	gi|169601976|ref|XP_001794410.1|	hypothetical protein SNOG_03865 [Parastagonospora nodorum SN15]	84.9	3.9e-281	978.8	gnl|CDD|230472	KOG2533, KOG2533, KOG2533, Permease of the major facilitator superfamily [Carbohydrate transport and metabolism].	24.951	2.59e-95	346	gi|731893|sp|P40445.1|YIQ6_YEAST	P40445.1	RecName: Full=Uncharacterized transporter YIL166C	50.1	3.3e-156	556.2	GO:0016021	C	--	--	--	--	--	--
TRINITY_DN33595_c1_g1_i28	3.6859	1.2056e-12	Up	gi|1029184589|gb|OAL49158.1|	monosaccharide transporter-like protein [Pyrenochaeta sp. DS3sAY3a]	79.3	1.4e-264	924.1	gnl|CDD|228203	KOG0254, KOG0254, KOG0254, Predicted transporter (major facilitator superfamily) [General function prediction only].	39.837	5.05e-95	345	gi|729781|sp|P38695.1|HXT5_YEAST	P38695.1	RecName: Full=Probable glucose transporter HXT5	36.3	8.5e-87	325.9	GO:0055085	P	K08139	HXT	MFS transporter, SP family, sugar:H+ symporter	--	1	ko04113 Meiosis - yeast;
TRINITY_DN33595_c1_g1_i29	3.60744	0.00185724	Up	gi|1029184589|gb|OAL49158.1|	monosaccharide transporter-like protein [Pyrenochaeta sp. DS3sAY3a]	79.3	1.4e-264	924.1	gnl|CDD|228203	KOG0254, KOG0254, KOG0254, Predicted transporter (major facilitator superfamily) [General function prediction only].	39.837	5.09e-95	345	gi|729781|sp|P38695.1|HXT5_YEAST	P38695.1	RecName: Full=Probable glucose transporter HXT5	36.3	8.5e-87	325.9	GO:0055085	P	K08139	HXT	MFS transporter, SP family, sugar:H+ symporter	--	1	ko04113 Meiosis - yeast;
TRINITY_DN44304_c0_g1_i1	3.52691	2.02595e-10	Up	gi|1027156012|gb|OAG16400.1|	hypothetical protein CC77DRAFT_944761 [Alternaria alternata]	87.1	5.2e-269	935.6	gnl|CDD|228203	KOG0254, KOG0254, KOG0254, Predicted transporter (major facilitator superfamily) [General function prediction only].	23.293	1.71e-66	228	gi|1703215|sp|P53048.1|MAL11_YEAST	P53048.1	RecName: Full=General alpha-glucoside permease; AltName: Full=Maltose permease MAL11; AltName: Full=Maltose transport protein MAL11	40.6	7.7e-117	422.5	GO:0055085	P	--	--	--	--	--	--
TRINITY_DN33269_c0_g1_i3	3.28305	0.00233938	Up	gi|169601976|ref|XP_001794410.1|	hypothetical protein SNOG_03865 [Parastagonospora nodorum SN15]	84.9	3.9e-281	978.8	gnl|CDD|230472	KOG2533, KOG2533, KOG2533, Permease of the major facilitator superfamily [Carbohydrate transport and metabolism].	24.951	2.62e-95	346	gi|731893|sp|P40445.1|YIQ6_YEAST	P40445.1	RecName: Full=Uncharacterized transporter YIL166C	50.1	3.3e-156	556.2	GO:0016021	C	--	--	--	--	--	--
TRINITY_DN6606_c0_g1_i2	3.25261	0.00082657	Up	gi|1028904600|gb|OAL06848.1|	MFS quinate transporter-like protein QutD [Stagonospora sp. SRC1lsM3a]	86	1.3e-274	954.5	gnl|CDD|228203	KOG0254, KOG0254, KOG0254, Predicted transporter (major facilitator superfamily) [General function prediction only].	29.459	3.41e-93	313	gi|300681094|sp|A1D2R3.1|QUTD_NEOFI	A1D2R3.1	RecName: Full=Probable quinate permease; AltName: Full=Quinate transporter	37.4	8.6e-102	372.9	GO:0055085	P	--	--	--	--	--	--
TRINITY_DN29098_c0_g1_i1	3.19568	0.00218086	Up	gi|1028902487|gb|OAL04737.1|	lactose permease [Stagonospora sp. SRC1lsM3a]	76.4	1.6e-241	844.7	gnl|CDD|228203	KOG0254, KOG0254, KOG0254, Predicted transporter (major facilitator superfamily) [General function prediction only].	22.807	3.48e-51	192	gi|125935|sp|P07921.1|LACP_KLULA	P07921.1	RecName: Full=Lactose permease	29.4	6e-61	237.3	GO:0055085	P	--	--	--	--	--	--
TRINITY_DN26278_c0_g1_i1	2.93828	2.94352e-06	Up	gi|1028898609|gb|OAL00863.1|	general substrate transporter [Stagonospora sp. SRC1lsM3a]	88.9	4.9e-274	953	gnl|CDD|228203	KOG0254, KOG0254, KOG0254, Predicted transporter (major facilitator superfamily) [General function prediction only].	25.84	6.76e-67	243	gi|1711561|sp|P39932.2|STL1_YEAST	P39932.2	RecName: Full=Sugar transporter STL1	26.1	6.1e-28	127.9	GO:0055085	P	--	--	--	--	--	--
TRINITY_DN29049_c1_g2_i2	2.90143	4.51417e-06	Up	gi|396493752|ref|XP_003844133.1|	similar to glycosyltransferase family 28 N-terminal domain protein [Leptosphaeria maculans JN3]	63.2	1.2e-302	1048.9	gnl|CDD|228204	KOG0255, KOG0255, KOG0255, Synaptic vesicle transporter SVOP and related transporters (major facilitator superfamily) [General function prediction only].	28.261	9.92e-18	86.7	gi|75267569|sp|Q9XIG1.1|U80B1_ARATH	Q9XIG1.1	RecName: Full=Sterol 3-beta-glucosyltransferase UGT80B1; AltName: Full=Protein TRANSPARENT TESTA 15; AltName: Full=UDP-glucose:sterol glucosyltransferase 80B1	40.7	9.3e-91	337.4	GO:0016757	F	--	--	--	--	--	--
TRINITY_DN83772_c1_g1_i1	2.77163	5.3596e-12	Up	gi|1029180598|gb|OAL45178.1|	D-xylose-proton symporter [Pyrenochaeta sp. DS3sAY3a]	84.2	0	1150.6	gnl|CDD|228203	KOG0254, KOG0254, KOG0254, Predicted transporter (major facilitator superfamily) [General function prediction only].	29.48	3.59e-95	318	gi|84028323|sp|P0AEP2.1|GALP_ECOL6	P0AEP1.1	RecName: Full=Galactose-proton symporter; AltName: Full=Galactose transporter	27.5	2.7e-41	172.9	--	--	--	--	--	--	--	--
TRINITY_DN31603_c0_g1_i2	2.73607	0.000385498	Up	gi|671146722|ref|XP_008712593.1|	hypothetical protein HMPREF1541_09698 [Cyphellophora europaea CBS 101466]	54.1	5.4e-232	813.9	gnl|CDD|228203	KOG0254, KOG0254, KOG0254, Predicted transporter (major facilitator superfamily) [General function prediction only].	24.815	2.45e-39	158	gi|1703215|sp|P53048.1|MAL11_YEAST	P53048.1	RecName: Full=General alpha-glucoside permease; AltName: Full=Maltose permease MAL11; AltName: Full=Maltose transport protein MAL11	33.1	5.6e-41	171.8	--	--	--	--	--	--	--	--
TRINITY_DN86193_c0_g1_i1	2.46647	0.000222837	Up	gi|1029192558|gb|OAL57116.1|	membrane transporter [Pyrenochaeta sp. DS3sAY3a]	88	3e-260	906.7	gnl|CDD|228202	KOG0253, KOG0253, KOG0253, Synaptic vesicle transporter SV2 (major facilitator superfamily) [General function prediction only].	30.181	2.36e-85	289	gi|74638360|sp|Q9C101.1|YKT8_SCHPO	Q9C101.1	RecName: Full=Uncharacterized MFS-type transporter PB1E7.08c	39.1	8.4e-99	362.8	GO:0022857	F	--	--	--	--	--	--
TRINITY_DN27177_c2_g3_i1	2.35106	4.42195e-05	Up	gi|1028895808|gb|OAK98068.1|	hypothetical protein IQ06DRAFT_279110 [Stagonospora sp. SRC1lsM3a]	67.3	1.5e-261	913.3	gnl|CDD|230554	KOG2615, KOG2615, KOG2615, Permease of the major facilitator superfamily [General function prediction only].	25.926	3.3e-18	90.9	gi|30923197|sp|P25351.2|YCR3_YEAST	P25351.2	RecName: Full=Uncharacterized membrane protein YCR023C	29.2	5.2e-21	106.7	--	--	--	--	--	--	--	--
TRINITY_DN84738_c0_g1_i1	2.1749	0.000524739	Up	gi|1028891204|gb|OAK93484.1|	MFS general substrate transporter [Stagonospora sp. SRC1lsM3a]	70.1	2.8e-208	734.2	gnl|CDD|228203	KOG0254, KOG0254, KOG0254, Predicted transporter (major facilitator superfamily) [General function prediction only].	13.131	3.43e-13	71.2	--	--	--	--	--	--	--	--	--	--	--	--	--	--
TRINITY_DN33287_c1_g1_i5	2.17418	0.000208337	Up	gi|1020701562|gb|KZM22119.1|	transmembrane transporter [Ascochyta rabiei]	42.8	1.4e-78	304.3	gnl|CDD|228203	KOG0254, KOG0254, KOG0254, Predicted transporter (major facilitator superfamily) [General function prediction only].	21.6	1.66e-25	113	gi|85700435|sp|P87218.2|SOU2_CANAL	P87218.2	RecName: Full=Sorbose reductase homolog SOU2	32.7	1.2e-11	74.3	GO:0006351	P	--	--	--	--	--	--
TRINITY_DN32110_c1_g3_i1	2.06073	4.42279e-06	Up	gi|1029181591|gb|OAL46168.1|	high affinity glucose transporter RGT2 [Pyrenochaeta sp. DS3sAY3a]	88.1	1.2e-263	919.8	gnl|CDD|228203	KOG0254, KOG0254, KOG0254, Predicted transporter (major facilitator superfamily) [General function prediction only].	33.136	3.19e-107	383	gi|2500936|sp|Q12300.1|RGT2_YEAST	Q12300.1	RecName: Full=High-affinity glucose transporter RGT2	38.3	4.5e-91	339	--	--	--	--	--	--	--	--
TRINITY_DN32277_c0_g1_i2	2.02129	0.00194377	Up	gi|1028899365|gb|OAL01618.1|	MFS general substrate transporter [Stagonospora sp. SRC1lsM3a]	73.5	2.5e-115	425.6	gnl|CDD|228203	KOG0254, KOG0254, KOG0254, Predicted transporter (major facilitator superfamily) [General function prediction only].	24.757	1.53e-16	82.4	gi|19862871|sp|Q09752.2|FNX1_SCHPO	Q09752.2	RecName: Full=Multidrug resistance protein fnx1	30.7	3.7e-16	88.6	--	--	--	--	--	--	--	--
TRINITY_DN33595_c1_g1_i34	55.3098	7.38927e-14	Down	gi|1029184589|gb|OAL49158.1|	monosaccharide transporter-like protein [Pyrenochaeta sp. DS3sAY3a]	74.6	7.3e-258	901.7	gnl|CDD|228203	KOG0254, KOG0254, KOG0254, Predicted transporter (major facilitator superfamily) [General function prediction only].	37.121	2.88e-88	323	gi|729781|sp|P38695.1|HXT5_YEAST	P38695.1	RecName: Full=Probable glucose transporter HXT5	34	4.6e-80	303.5	GO:0022857	F	K08139	HXT	MFS transporter, SP family, sugar:H+ symporter	--	1	ko04113 Meiosis - yeast;
TRINITY_DN33595_c1_g1_i35	36.2139	3.7146e-07	Down	gi|1029184589|gb|OAL49158.1|	monosaccharide transporter-like protein [Pyrenochaeta sp. DS3sAY3a]	74.6	7.3e-258	901.7	gnl|CDD|228203	KOG0254, KOG0254, KOG0254, Predicted transporter (major facilitator superfamily) [General function prediction only].	37.121	2.9e-88	323	gi|729781|sp|P38695.1|HXT5_YEAST	P38695.1	RecName: Full=Probable glucose transporter HXT5	34	4.6e-80	303.5	GO:0022857	F	K08139	HXT	MFS transporter, SP family, sugar:H+ symporter	--	1	ko04113 Meiosis - yeast;
TRINITY_DN33595_c1_g1_i12	35.9169	6.78172e-09	Down	gi|1029184589|gb|OAL49158.1|	monosaccharide transporter-like protein [Pyrenochaeta sp. DS3sAY3a]	74.6	7.2e-258	901.7	gnl|CDD|228203	KOG0254, KOG0254, KOG0254, Predicted transporter (major facilitator superfamily) [General function prediction only].	37.121	2.86e-88	323	gi|729781|sp|P38695.1|HXT5_YEAST	P38695.1	RecName: Full=Probable glucose transporter HXT5	34	4.5e-80	303.5	GO:0022857	F	K08139	HXT	MFS transporter, SP family, sugar:H+ symporter	--	1	ko04113 Meiosis - yeast;
TRINITY_DN33595_c1_g1_i13	29.2955	5.99586e-07	Down	gi|1029184589|gb|OAL49158.1|	monosaccharide transporter-like protein [Pyrenochaeta sp. DS3sAY3a]	74.6	7.3e-258	901.7	gnl|CDD|228203	KOG0254, KOG0254, KOG0254, Predicted transporter (major facilitator superfamily) [General function prediction only].	37.121	2.89e-88	323	gi|729781|sp|P38695.1|HXT5_YEAST	P38695.1	RecName: Full=Probable glucose transporter HXT5	34	4.6e-80	303.5	GO:0022857	F	K08139	HXT	MFS transporter, SP family, sugar:H+ symporter	--	1	ko04113 Meiosis - yeast;
TRINITY_DN33595_c1_g1_i49	15.5454	0.001403	Down	gi|1029184589|gb|OAL49158.1|	monosaccharide transporter-like protein [Pyrenochaeta sp. DS3sAY3a]	74.6	5e-258	901.7	gnl|CDD|228203	KOG0254, KOG0254, KOG0254, Predicted transporter (major facilitator superfamily) [General function prediction only].	37.121	1.43e-88	323	gi|729781|sp|P38695.1|HXT5_YEAST	P38695.1	RecName: Full=Probable glucose transporter HXT5	34	3.1e-80	303.5	GO:0022857	F	K08139	HXT	MFS transporter, SP family, sugar:H+ symporter	--	1	ko04113 Meiosis - yeast;
TRINITY_DN28850_c0_g1_i1	13.6528	5.41495e-06	Down	gi|1028894854|gb|OAK97118.1|	MFS general substrate transporter [Stagonospora sp. SRC1lsM3a]	66	6.6e-215	756.9	gnl|CDD|230755	KOG2816, KOG2816, KOG2816, Predicted transporter ADD1 (major facilitator superfamily) [General function prediction only].	24.868	3.24e-23	105	--	--	--	--	--	--	GO:0016020	C	--	--	--	--	--	--
TRINITY_DN6677_c0_g1_i1	4.87492	8.31375e-06	Down	gi|1027148720|gb|OAG09167.1|	MFS general substrate transporter [Paraphaeosphaeria sporulosa]	74	2.1e-229	804.3	gnl|CDD|228203	KOG0254, KOG0254, KOG0254, Predicted transporter (major facilitator superfamily) [General function prediction only].	17.633	3.04e-23	103	gi|1042851591|sp|D7PI13.1|GSFJ_PENAE	D7PI13.1	RecName: Full=Probable efflux pump gsfJ; AltName: Full=Griseofulvin synthesis protein J	48.2	5.7e-124	446.4	GO:0016021	C	--	--	--	--	--	--
TRINITY_DN25740_c0_g2_i2	3.40589	1.43265e-05	Down	gi|1028893681|gb|OAK95949.1|	MFS monosaccharide transporter-like protein [Stagonospora sp. SRC1lsM3a]	73.3	0	1335.9	gnl|CDD|228857	KOG0911, KOG0911, KOG0911, Glutaredoxin-related protein [Posttranslational modification, protein turnover, chaperones].	56	9.57e-40	162	gi|263429059|sp|B2W1P8.1|GET1_PYRTR	B2W1P8.1	RecName: Full=Protein get1; AltName: Full=Guided entry of tail-anchored proteins 1	75.1	1.6e-92	344.4	--	--	K07390	grxD, GLRX5	monothiol glutaredoxin	--	0
TRINITY_DN30698_c0_g1_i1	3.25247	0.000335868	Down	gi|1028899252|gb|OAL01506.1|	MFS general substrate transporter [Stagonospora sp. SRC1lsM3a]	74.2	8.3e-232	812.8	gnl|CDD|228204	KOG0255, KOG0255, KOG0255, Synaptic vesicle transporter SVOP and related transporters (major facilitator superfamily) [General function prediction only].	16.667	6.39e-24	106	--	--	--	--	--	--	GO:0005215	F	--	--	--	--	--	--
TRINITY_DN84798_c0_g1_i1	2.85694	0.000394851	Down	gi|1029182819|gb|OAL47392.1|	MFS general substrate transporter [Pyrenochaeta sp. DS3sAY3a]	54.6	2.5e-127	464.5	--	--	--	--	--	--	--	--	--	--	--	--	--	--	--	--	--	--	--
TRINITY_DN33219_c0_g1_i1	2.79763	1.87008e-10	Down	gi|1028904447|gb|OAL06695.1|	MFS general substrate transporter [Stagonospora sp. SRC1lsM3a]	66.6	6.8e-147	531.2	gnl|CDD|228203	KOG0254, KOG0254, KOG0254, Predicted transporter (major facilitator superfamily) [General function prediction only].	15.858	2.15e-13	73.2	gi|1035743483|sp|B6HJU0.1|ROQT_PENRW	B6HJU0.1	RecName: Full=Efflux pump roqT; AltName: Full=Roquefortine/meleagrin synthesis protein T	48.9	1.4e-84	316.6	--	--	--	--	--	--	--	--
TRINITY_DN84028_c0_g1_i1	2.76645	0.000244121	Down	gi|1029191827|gb|OAL56385.1|	MFS general substrate transporter [Pyrenochaeta sp. DS3sAY3a]	77.5	6e-211	743.4	gnl|CDD|230472	KOG2533, KOG2533, KOG2533, Permease of the major facilitator superfamily [Carbohydrate transport and metabolism].	29.638	1.61e-90	314	gi|74638860|sp|Q9US44.1|YIZG_SCHPO	Q9US44.1	RecName: Full=Uncharacterized transporter C1002.16c	36.2	5.7e-66	254.2	GO:0016021	C	--	--	--	--	--	--
TRINITY_DN33595_c1_g1_i47	2.66431	6.75598e-05	Down	gi|1029184589|gb|OAL49158.1|	monosaccharide transporter-like protein [Pyrenochaeta sp. DS3sAY3a]	74.6	5e-258	901.7	gnl|CDD|228203	KOG0254, KOG0254, KOG0254, Predicted transporter (major facilitator superfamily) [General function prediction only].	37.121	1.42e-88	323	gi|729781|sp|P38695.1|HXT5_YEAST	P38695.1	RecName: Full=Probable glucose transporter HXT5	34	3.1e-80	303.5	GO:0022857	F	K08139	HXT	MFS transporter, SP family, sugar:H+ symporter	--	1	ko04113 Meiosis - yeast;
TRINITY_DN25740_c0_g2_i1	2.4064	5.6563e-08	Down	gi|1028893681|gb|OAK95949.1|	MFS monosaccharide transporter-like protein [Stagonospora sp. SRC1lsM3a]	73.3	0	1335.9	gnl|CDD|228857	KOG0911, KOG0911, KOG0911, Glutaredoxin-related protein [Posttranslational modification, protein turnover, chaperones].	56	9.52e-40	162	gi|263429059|sp|B2W1P8.1|GET1_PYRTR	B2W1P8.1	RecName: Full=Protein get1; AltName: Full=Guided entry of tail-anchored proteins 1	75.1	1.6e-92	344.4	--	--	K07390	grxD, GLRX5	monothiol glutaredoxin	--	0
TRINITY_DN33219_c0_g1_i3	2.40624	0.000169688	Down	gi|169601798|ref|XP_001794321.1|	hypothetical protein SNOG_03774 [Parastagonospora nodorum SN15]	84.3	7.5e-98	368.2	gnl|CDD|228203	KOG0254, KOG0254, KOG0254, Predicted transporter (major facilitator superfamily) [General function prediction only].	22.764	1.07e-08	57.8	gi|1035743483|sp|B6HJU0.1|ROQT_PENRW	B6HJU0.1	RecName: Full=Efflux pump roqT; AltName: Full=Roquefortine/meleagrin synthesis protein T	52.7	3e-60	235.7	GO:0016021	C	--	--	--	--	--	--
TRINITY_DN53084_c0_g1_i1	2.2776	0.000305491	Down	gi|1028893784|gb|OAK96052.1|	general substrate transporter [Stagonospora sp. SRC1lsM3a]	83.3	3.1e-288	1000	gnl|CDD|228203	KOG0254, KOG0254, KOG0254, Predicted transporter (major facilitator superfamily) [General function prediction only].	40.232	3.75e-136	434	gi|417164|sp|P32466.1|HXT3_YEAST	P32466.1	RecName: Full=Low-affinity glucose transporter HXT3	46.9	6e-128	459.9	GO:0055085	P	--	--	--	--	--	--
TRINITY_DN31783_c1_g3_i1	2.19084	2.68178e-09	Down	gi|1028898973|gb|OAL01227.1|	hypothetical protein IQ06DRAFT_369287 [Stagonospora sp. SRC1lsM3a]	85.2	0	1270.4	gnl|CDD|228204	KOG0255, KOG0255, KOG0255, Synaptic vesicle transporter SVOP and related transporters (major facilitator superfamily) [General function prediction only].	31.651	6.54e-41	159	gi|74676396|sp|Q06451.1|TPO3_YEAST	Q06451.1	RecName: Full=Polyamine transporter 3	38.8	2.8e-40	170.2	GO:0005634	C	--	--	--	--	--	--
TRINITY_DN33436_c0_g1_i1	2.18714	0.000343475	Down	gi|1027158645|gb|OAG19025.1|	MFS general substrate transporter [Alternaria alternata]	76.6	8.9e-212	746.1	gnl|CDD|230472	KOG2533, KOG2533, KOG2533, Permease of the major facilitator superfamily [Carbohydrate transport and metabolism].	26.782	1.11e-82	290	gi|59799780|sp|O43000.2|LIZ1_SCHPO	O43000.2	RecName: Full=Pantothenate transporter liz1	38.8	4.2e-82	307.8	--	--	--	--	--	--	--	--
TRINITY_DN28385_c0_g1_i1	2.15544	0.0024868	Down	gi|169604464|ref|XP_001795653.1|	hypothetical protein SNOG_05245 [Parastagonospora nodorum SN15]	85.9	5.4e-299	1036.6	gnl|CDD|228202	KOG0253, KOG0253, KOG0253, Synaptic vesicle transporter SV2 (major facilitator superfamily) [General function prediction only].	33.716	1.27e-106	375	gi|74638360|sp|Q9C101.1|YKT8_SCHPO	Q9C101.1	RecName: Full=Uncharacterized MFS-type transporter PB1E7.08c	40.7	7.3e-108	394	GO:0016021	C	--	--	--	--	--	--
TRINITY_DN31062_c0_g1_i3	2.10088	0.000480751	Down	gi|169597637|ref|XP_001792242.1|	hypothetical protein SNOG_01606 [Parastagonospora nodorum SN15]	75.1	7.4e-306	1060.4	gnl|CDD|228204	KOG0255, KOG0255, KOG0255, Synaptic vesicle transporter SVOP and related transporters (major facilitator superfamily) [General function prediction only].	27.801	3.14e-81	298	gi|74626739|sp|O59700.1|YN43_SCHPO	O59700.1	RecName: Full=Uncharacterized transporter C36.03c	52.8	1.6e-136	490.3	GO:0016021	C	--	--	--	--	--	--
TRINITY_DN32194_c1_g2_i2	2.07639	3.2843e-09	Down	gi|1027223190|gb|OAG43855.1|	hypothetical protein AYO21_02082 [Fonsecaea monophora]	53.1	2.1e-265	926.4	gnl|CDD|228203	KOG0254, KOG0254, KOG0254, Predicted transporter (major facilitator superfamily) [General function prediction only].	39.837	3.42e-99	358	gi|51316439|sp|Q870L3.1|MIRC_EMENI	Q870L3.1	RecName: Full=Siderophore iron transporter mirC; AltName: Full=Major facilitator iron-regulated transporter C	48.8	8.7e-148	528.1	GO:0055085	P	K14713	SLC39A7, KE4, ZIP7	solute carrier family 39 (zinc transporter), member 7	--	0
ATP-binding cassette transporter
TRINITY_DN73211_c0_g2_i1	2.60192	3.70066e-08	Up	gi|751753196|gb|KIN01375.1|	hypothetical protein OIDMADRAFT_163839 [Oidiodendron maius Zn]	45.4	0	1290.4	gnl|CDD|228016	KOG0065, KOG0065, KOG0065, Pleiotropic drug resistance proteins (PDR1-15), ABC superfamily [Secondary metabolites biosynthesis, transport and catabolism].	34.571	0	1211	gi|1168874|sp|P43071.1|CDR1_CANAX	P43071.1	RecName: Full=Multidrug resistance protein CDR1	41.5	0	1114.4	--	--	--	--	--	--	--	--
TRINITY_DN28443_c0_g1_i5	2.01347	0.0025677	Up	gi|1029192927|gb|OAL57485.1|	hypothetical protein IQ07DRAFT_496199 [Pyrenochaeta sp. DS3sAY3a]	67.8	0	1738.8	gnl|CDD|228007	KOG0056, KOG0056, KOG0056, Heavy metal exporter HMT1, ABC superfamily [Inorganic ion transport and metabolism].	48.837	0	751	gi|6166206|sp|Q02592.3|HMT1_SCHPO	Q02592.3	RecName: Full=Heavy metal tolerance protein; Flags: Precursor	44.9	7.8e-189	664.1	--	--	--	--	--	--	--	--
TRINITY_DN12585_c0_g1_i1	2.46045	2.3146e-05	Down	gi|1028894096|gb|OAK96363.1|	hypothetical protein IQ06DRAFT_257168 [Stagonospora sp. SRC1lsM3a]	78.6	0	2495.3	gnl|CDD|228016	KOG0065, KOG0065, KOG0065, Pleiotropic drug resistance proteins (PDR1-15), ABC superfamily [Secondary metabolites biosynthesis, transport and catabolism].	38.202	0	1447	gi|5921714|sp|O74676.1|CDR4_CANAX	O74676.1	RecName: Full=ABC transporter CDR4	49.3	0	1412.1	GO:0005524	F	--	--	--	--	--	--
TRINITY_DN30218_c0_g1_i2	2.46942	1.5422e-08	Down	gi|1028898522|gb|OAL00777.1|	leptomycin B resistance protein pmd1 [Stagonospora sp. SRC1lsM3a]	73.1	0	1843.2	gnl|CDD|228006	KOG0055, KOG0055, KOG0055, Multidrug/pheromone exporter, ABC superfamily [Secondary metabolites biosynthesis, transport and catabolism].	37.219	0	919	gi|238054374|sp|P08183.3|MDR1_HUMAN	P08183.3	RecName: Full=Multidrug resistance protein 1; AltName: Full=ATP-binding cassette sub-family B member 1; AltName: Full=P-glycoprotein 1; AltName: CD_antigen=CD243	31.4	1.7e-166	589.3	GO:0005524	F	--	--	--	--	--	--
Other transport protein
→Probable metabolite transport protein
TRINITY_DN30127_c0_g1_i1	4.02244	1.39833e-08	Up	gi|169626166|ref|XP_001806485.1|	hypothetical protein SNOG_16362 [Parastagonospora nodorum SN15]	63.4	9.3e-242	846.7	gnl|CDD|228171	KOG0222, KOG0222, KOG0222, Phenylalanine and histidine ammonia-lyase [Secondary metabolites biosynthesis, transport and catabolism].	34.473	1.21e-115	407	gi|30580473|sp|O93967.1|PALY_AMAMU	O93967.1	RecName: Full=Phenylalanine ammonia-lyase [Amanita muscaria]	38.3	3.5e-117	425.2	GO:0019752	P	--	--	--	--	--	--
TRINITY_DN25695_c4_g2_i1	2.2342	0.000429867	Up	gi|169610986|ref|XP_001798911.1|	hypothetical protein SNOG_08602 [Parastagonospora nodorum SN15]	67.8	3.6e-99	372.1	gnl|CDD|229150	KOG1208, KOG1208, KOG1208, Dehydrogenases with different specificities (related to short-chain alcohol dehydrogenases) [Secondary metabolites biosynthesis, transport and catabolism].	33.22	6.81e-59	205	gi|74582607|sp|O74959.1|YJCD_SCHPO	O74959.1	RecName: Full=Uncharacterized oxidoreductase C736.13	35.6	3.7e-28	128.6	GO:0000166	F	--	--	--	--	--	--

## Sheet: Table S7.
Table S7. Annotation of transcription factors in Shiraia sp. S9.
ID	Family
TRINITY_DN69532_c0_g1_i1	C2H2
TRINITY_DN69541_c0_g1_i1	Trihelix
TRINITY_DN28056_c0_g1_i1	bZIP
TRINITY_DN28092_c0_g1_i2	bHLH
TRINITY_DN28090_c0_g1_i1	MYB_related
TRINITY_DN28090_c0_g1_i2	MYB_related
TRINITY_DN28018_c0_g1_i1	Trihelix
TRINITY_DN28018_c0_g1_i2	Trihelix
TRINITY_DN28026_c0_g1_i1	GRAS
TRINITY_DN28026_c0_g1_i4	GRAS
TRINITY_DN28037_c0_g1_i1	bHLH
TRINITY_DN28037_c0_g1_i2	bHLH
TRINITY_DN28066_c0_g1_i1	MYB
TRINITY_DN28066_c0_g2_i1	MYB
TRINITY_DN28017_c0_g1_i1	C2H2
TRINITY_DN28017_c0_g2_i1	C2H2
TRINITY_DN28074_c0_g2_i2	GeBP
TRINITY_DN28033_c0_g1_i1	ERF
TRINITY_DN28080_c0_g1_i1	bHLH
TRINITY_DN28047_c1_g1_i1	HSF
TRINITY_DN28005_c0_g1_i1	C2H2
TRINITY_DN28005_c0_g2_i1	C2H2
TRINITY_DN28095_c0_g1_i1	Dof
TRINITY_DN28095_c0_g1_i2	Dof
TRINITY_DN28067_c0_g2_i1	ERF
TRINITY_DN28079_c0_g1_i1	B3
TRINITY_DN28079_c0_g1_i2	B3
TRINITY_DN28079_c0_g1_i3	B3
TRINITY_DN28079_c0_g1_i4	B3
TRINITY_DN28044_c0_g1_i1	C3H
TRINITY_DN28044_c0_g1_i2	C3H
TRINITY_DN28044_c0_g1_i3	C3H
TRINITY_DN28071_c0_g1_i1	NAC
TRINITY_DN28071_c0_g1_i2	NAC
TRINITY_DN28004_c0_g1_i1	C3H
TRINITY_DN28004_c0_g1_i4	C3H
TRINITY_DN28091_c0_g1_i1	WRKY
TRINITY_DN28025_c0_g1_i1	bHLH
TRINITY_DN28025_c0_g2_i1	bHLH
TRINITY_DN28050_c0_g1_i1	NAC
TRINITY_DN28098_c1_g1_i1	HSF
TRINITY_DN91545_c0_g1_i1	HD-ZIP
TRINITY_DN91517_c0_g1_i1	HB-other
TRINITY_DN91525_c0_g1_i1	NAC
TRINITY_DN30198_c0_g1_i1	HSF
TRINITY_DN30126_c1_g1_i1	ERF
TRINITY_DN30141_c0_g2_i1	C3H
TRINITY_DN30141_c0_g2_i2	C3H
TRINITY_DN30177_c0_g2_i1	Nin-like
TRINITY_DN30190_c0_g1_i1	MYB_related
TRINITY_DN30133_c0_g1_i1	MYB_related
TRINITY_DN30143_c0_g2_i1	GATA
TRINITY_DN30136_c0_g1_i1	ERF
TRINITY_DN30135_c1_g1_i1	bHLH
TRINITY_DN30135_c1_g2_i1	bHLH
TRINITY_DN30186_c0_g3_i1	ARF
TRINITY_DN30185_c0_g2_i1	C3H
TRINITY_DN30172_c0_g1_i1	C2H2
TRINITY_DN30175_c0_g1_i1	Nin-like
TRINITY_DN30168_c0_g1_i1	G2-like
TRINITY_DN30114_c0_g1_i1	M-type_MADS
TRINITY_DN30114_c1_g1_i1	M-type_MADS
TRINITY_DN30159_c0_g1_i1	B3
TRINITY_DN129_c0_g1_i1	B3
TRINITY_DN170_c0_g1_i1	NF-YA
TRINITY_DN148_c0_g1_i1	B3
TRINITY_DN88667_c0_g1_i1	M-type_MADS
TRINITY_DN88640_c0_g1_i1	MYB_related
TRINITY_DN88698_c0_g1_i1	MYB_related
TRINITY_DN88671_c0_g1_i1	bHLH
TRINITY_DN57074_c0_g1_i1	bHLH
TRINITY_DN57087_c0_g1_i1	M-type_MADS
TRINITY_DN57021_c0_g1_i1	G2-like
TRINITY_DN57070_c0_g1_i1	ARR-B
TRINITY_DN57072_c0_g1_i1	ARF
TRINITY_DN57027_c0_g1_i1	C2H2
TRINITY_DN59537_c0_g1_i1	GRAS
TRINITY_DN59562_c0_g1_i1	C2H2
TRINITY_DN59540_c0_g1_i1	AP2
TRINITY_DN59535_c0_g1_i1	FAR1
TRINITY_DN18795_c0_g1_i1	NF-YA
TRINITY_DN18794_c0_g1_i1	NF-YC
TRINITY_DN60454_c0_g1_i1	G2-like
TRINITY_DN60408_c0_g1_i1	FAR1
TRINITY_DN60424_c0_g1_i1	HB-other
TRINITY_DN84378_c0_g1_i1	MYB_related
TRINITY_DN84337_c0_g1_i1	TCP
TRINITY_DN84365_c0_g1_i1	MYB_related
TRINITY_DN84305_c0_g1_i1	GeBP
TRINITY_DN84368_c0_g1_i1	MYB
TRINITY_DN84303_c0_g1_i1	FAR1
TRINITY_DN3070_c0_g1_i1	CO-like
TRINITY_DN3061_c1_g1_i1	MYB_related
TRINITY_DN58601_c0_g1_i1	HSF
TRINITY_DN58689_c0_g1_i1	bHLH
TRINITY_DN93872_c0_g1_i1	B3
TRINITY_DN93882_c0_g1_i1	ARF
TRINITY_DN93896_c0_g1_i1	Whirly
TRINITY_DN93898_c0_g1_i1	HSF
TRINITY_DN82902_c0_g1_i1	FAR1
TRINITY_DN82976_c0_g1_i1	ERF
TRINITY_DN49642_c0_g1_i1	CO-like
TRINITY_DN49653_c0_g1_i1	bHLH
TRINITY_DN49668_c0_g1_i1	GRAS
TRINITY_DN49633_c0_g1_i1	GRAS
TRINITY_DN49600_c0_g1_i1	LBD
TRINITY_DN49605_c0_g1_i1	MYB_related
TRINITY_DN74489_c0_g1_i1	C2H2
TRINITY_DN74470_c1_g1_i1	BES1
TRINITY_DN74466_c0_g1_i1	HB-other
TRINITY_DN74415_c0_g1_i1	Whirly
TRINITY_DN74441_c0_g1_i1	MYB
TRINITY_DN77428_c0_g1_i1	C2H2
TRINITY_DN77419_c0_g1_i1	BES1
TRINITY_DN77436_c0_g1_i1	B3
TRINITY_DN77495_c0_g1_i1	B3
TRINITY_DN77466_c0_g1_i1	bHLH
TRINITY_DN77415_c0_g1_i1	bZIP
TRINITY_DN77479_c0_g1_i1	WRKY
TRINITY_DN87872_c0_g1_i1	CO-like
TRINITY_DN87827_c0_g1_i1	G2-like
TRINITY_DN87801_c0_g1_i1	G2-like
TRINITY_DN58016_c0_g1_i1	FAR1
TRINITY_DN58046_c0_g1_i1	HSF
TRINITY_DN2423_c0_g1_i1	MYB_related
TRINITY_DN513_c0_g1_i1	ERF
TRINITY_DN556_c0_g1_i1	Trihelix
TRINITY_DN512_c0_g1_i1	MIKC_MADS
TRINITY_DN45113_c0_g2_i1	MYB_related
TRINITY_DN45177_c0_g1_i1	Trihelix
TRINITY_DN45194_c0_g1_i1	GATA
TRINITY_DN45112_c0_g1_i1	bZIP
TRINITY_DN45141_c0_g1_i1	ERF
TRINITY_DN45104_c0_g1_i1	HD-ZIP
TRINITY_DN84580_c0_g1_i1	bHLH
TRINITY_DN84501_c0_g1_i1	ERF
TRINITY_DN84574_c0_g1_i1	MYB_related
TRINITY_DN84557_c0_g1_i1	WRKY
TRINITY_DN84520_c0_g1_i1	CPP
TRINITY_DN84514_c0_g1_i1	M-type_MADS
TRINITY_DN84583_c0_g1_i1	Dof
TRINITY_DN84500_c0_g1_i1	ERF
TRINITY_DN52105_c0_g1_i1	ERF
TRINITY_DN52156_c0_g1_i1	STAT
TRINITY_DN52155_c0_g1_i1	ERF
TRINITY_DN52175_c0_g1_i1	C2H2
TRINITY_DN70712_c0_g1_i1	NAC
TRINITY_DN958_c0_g1_i1	BBR-BPC
TRINITY_DN955_c1_g1_i1	C2H2
TRINITY_DN959_c0_g1_i1	LBD
TRINITY_DN976_c1_g1_i1	bHLH
TRINITY_DN927_c0_g1_i1	M-type_MADS
TRINITY_DN927_c0_g2_i1	M-type_MADS
TRINITY_DN999_c0_g1_i1	C3H
TRINITY_DN957_c0_g1_i1	CO-like
TRINITY_DN986_c0_g1_i1	FAR1
TRINITY_DN936_c0_g1_i1	bHLH
TRINITY_DN74119_c0_g1_i1	FAR1
TRINITY_DN74185_c0_g1_i1	C2H2
TRINITY_DN74193_c0_g1_i1	NF-YC
TRINITY_DN74164_c0_g1_i1	WRKY
TRINITY_DN34734_c0_g1_i1	MYB_related
TRINITY_DN34721_c0_g1_i1	FAR1
TRINITY_DN34738_c0_g1_i1	ZF-HD
TRINITY_DN34769_c0_g2_i1	MYB
TRINITY_DN34746_c0_g1_i1	bHLH
TRINITY_DN12354_c0_g1_i1	C3H
TRINITY_DN33459_c0_g1_i1	C2H2
TRINITY_DN33459_c0_g1_i4	C2H2
TRINITY_DN33459_c0_g1_i5	C2H2
TRINITY_DN33459_c0_g1_i6	C2H2
TRINITY_DN33459_c0_g1_i8	C2H2
TRINITY_DN33459_c0_g1_i9	C2H2
TRINITY_DN33459_c0_g1_i10	C2H2
TRINITY_DN33459_c0_g1_i13	C2H2
TRINITY_DN33459_c0_g1_i14	C2H2
TRINITY_DN33459_c0_g1_i15	C2H2
TRINITY_DN33459_c0_g1_i17	C2H2
TRINITY_DN33459_c0_g1_i18	C2H2
TRINITY_DN33459_c0_g1_i19	C2H2
TRINITY_DN33459_c0_g1_i20	C2H2
TRINITY_DN33459_c0_g1_i21	C2H2
TRINITY_DN33459_c0_g1_i22	C2H2
TRINITY_DN33459_c0_g1_i23	C2H2
TRINITY_DN33459_c0_g1_i24	C2H2
TRINITY_DN33459_c0_g1_i25	C2H2
TRINITY_DN33459_c0_g1_i26	C2H2
TRINITY_DN33459_c0_g1_i27	C2H2
TRINITY_DN33459_c0_g1_i28	C2H2
TRINITY_DN33406_c0_g1_i1	HB-other
TRINITY_DN33406_c0_g1_i2	HB-other
TRINITY_DN33406_c0_g1_i3	HB-other
TRINITY_DN33406_c0_g1_i6	HB-other
TRINITY_DN33406_c0_g1_i7	HB-other
TRINITY_DN33406_c0_g1_i13	HB-other
TRINITY_DN33406_c0_g1_i14	HB-other
TRINITY_DN33406_c0_g1_i15	HB-other
TRINITY_DN33406_c0_g1_i18	HB-other
TRINITY_DN33450_c0_g1_i1	LBD
TRINITY_DN33477_c0_g1_i2	G2-like
TRINITY_DN33477_c0_g1_i3	G2-like
TRINITY_DN33477_c0_g1_i4	G2-like
TRINITY_DN33477_c0_g1_i5	G2-like
TRINITY_DN33477_c0_g1_i8	G2-like
TRINITY_DN33477_c0_g1_i9	G2-like
TRINITY_DN33477_c0_g1_i11	G2-like
TRINITY_DN33477_c0_g1_i12	G2-like
TRINITY_DN33477_c0_g1_i13	G2-like
TRINITY_DN33424_c0_g6_i1	MYB_related
TRINITY_DN33490_c0_g1_i1	Dof
TRINITY_DN33490_c0_g1_i2	NF-YC
TRINITY_DN33490_c0_g1_i3	NF-YC
TRINITY_DN33490_c0_g1_i4	Dof
TRINITY_DN33458_c0_g1_i2	bHLH
TRINITY_DN33458_c0_g1_i4	bHLH
TRINITY_DN33458_c0_g1_i5	bHLH
TRINITY_DN33458_c0_g1_i6	bHLH
TRINITY_DN33486_c1_g1_i2	YABBY
TRINITY_DN33486_c1_g1_i3	YABBY
TRINITY_DN33486_c1_g1_i4	YABBY
TRINITY_DN33486_c1_g1_i5	YABBY
TRINITY_DN33486_c1_g1_i6	YABBY
TRINITY_DN33486_c1_g1_i7	YABBY
TRINITY_DN33486_c1_g1_i8	YABBY
TRINITY_DN33486_c1_g1_i9	YABBY
TRINITY_DN33486_c1_g1_i11	YABBY
TRINITY_DN33486_c1_g1_i12	YABBY
TRINITY_DN33411_c0_g1_i1	ERF
TRINITY_DN33411_c0_g4_i1	ERF
TRINITY_DN33460_c0_g1_i1	NAC
TRINITY_DN33460_c1_g1_i1	NAC
TRINITY_DN33419_c0_g2_i1	MIKC_MADS
TRINITY_DN33419_c0_g2_i2	MIKC_MADS
TRINITY_DN33452_c0_g6_i1	LBD
TRINITY_DN33452_c0_g6_i2	LBD
TRINITY_DN33401_c0_g5_i1	NAC
TRINITY_DN33401_c0_g11_i2	bZIP
TRINITY_DN33498_c1_g1_i1	NF-YC
TRINITY_DN33423_c0_g4_i1	G2-like
TRINITY_DN33446_c1_g1_i3	WRKY
TRINITY_DN33446_c1_g1_i4	WRKY
TRINITY_DN33446_c1_g1_i9	WRKY
TRINITY_DN33446_c1_g1_i12	WRKY
TRINITY_DN33426_c0_g1_i1	FAR1
TRINITY_DN33426_c0_g1_i3	FAR1
TRINITY_DN33426_c0_g1_i4	FAR1
TRINITY_DN33426_c0_g1_i8	FAR1
TRINITY_DN33426_c0_g1_i9	FAR1
TRINITY_DN33461_c0_g1_i4	LBD
TRINITY_DN33431_c0_g1_i1	Dof
TRINITY_DN80957_c0_g1_i1	HB-other
TRINITY_DN44633_c0_g1_i1	MYB_related
TRINITY_DN44641_c0_g1_i1	ZF-HD
TRINITY_DN39266_c0_g1_i1	CPP
TRINITY_DN39296_c0_g1_i1	M-type_MADS
TRINITY_DN39298_c0_g1_i1	ERF
TRINITY_DN39213_c0_g1_i1	bHLH
TRINITY_DN39251_c0_g1_i1	bHLH
TRINITY_DN39260_c0_g1_i1	CAMTA
TRINITY_DN54067_c0_g1_i1	GATA
TRINITY_DN54042_c0_g1_i1	NAC
TRINITY_DN54042_c1_g1_i1	FAR1
TRINITY_DN54004_c0_g1_i1	NAC
TRINITY_DN54035_c0_g1_i1	M-type_MADS
TRINITY_DN54044_c0_g1_i1	ERF
TRINITY_DN54078_c0_g1_i1	MIKC_MADS
TRINITY_DN54024_c0_g1_i1	ERF
TRINITY_DN54002_c0_g1_i1	MYB_related
TRINITY_DN7220_c0_g1_i1	Trihelix
TRINITY_DN7203_c0_g3_i1	Nin-like
TRINITY_DN7277_c0_g2_i1	Dof
TRINITY_DN7291_c1_g2_i1	bHLH
TRINITY_DN7230_c0_g1_i1	MYB_related
TRINITY_DN7294_c0_g1_i1	MYB
TRINITY_DN7206_c0_g1_i1	C2H2
TRINITY_DN7259_c1_g2_i1	ERF
TRINITY_DN7271_c0_g1_i1	NF-YB
TRINITY_DN7271_c0_g2_i1	NF-YB
TRINITY_DN7251_c0_g1_i1	bHLH
TRINITY_DN7251_c0_g2_i1	bHLH
TRINITY_DN7200_c0_g1_i1	bZIP
TRINITY_DN7278_c0_g1_i1	NAC
TRINITY_DN7226_c0_g2_i1	ERF
TRINITY_DN7290_c0_g1_i1	C2H2
TRINITY_DN90995_c0_g1_i1	GeBP
TRINITY_DN90943_c0_g1_i1	B3
TRINITY_DN90949_c0_g1_i1	CO-like
TRINITY_DN74890_c0_g1_i1	NAC
TRINITY_DN74807_c0_g1_i1	AP2
TRINITY_DN74845_c0_g1_i1	MYB_related
TRINITY_DN35233_c0_g1_i1	bHLH
TRINITY_DN35232_c0_g1_i1	C3H
TRINITY_DN35292_c0_g1_i1	B3
TRINITY_DN43599_c0_g1_i1	bHLH
TRINITY_DN43532_c0_g1_i1	ERF
TRINITY_DN88813_c0_g1_i1	M-type_MADS
TRINITY_DN88898_c0_g1_i1	C3H
TRINITY_DN88822_c0_g1_i1	bHLH
TRINITY_DN88862_c0_g1_i1	bHLH
TRINITY_DN38529_c0_g1_i1	STAT
TRINITY_DN39013_c0_g1_i1	bHLH
TRINITY_DN39016_c0_g1_i1	bHLH
TRINITY_DN39010_c0_g1_i1	MIKC_MADS
TRINITY_DN39024_c0_g1_i1	VOZ
TRINITY_DN56923_c0_g1_i1	NAC
TRINITY_DN56955_c0_g1_i1	bHLH
TRINITY_DN23580_c0_g1_i1	G2-like
TRINITY_DN40181_c0_g1_i1	G2-like
TRINITY_DN40147_c0_g1_i1	TALE
TRINITY_DN81149_c0_g1_i1	Dof
TRINITY_DN81199_c0_g1_i1	C2H2
TRINITY_DN14775_c0_g1_i1	MYB
TRINITY_DN14704_c0_g1_i1	C2H2
TRINITY_DN47798_c0_g1_i1	NAC
TRINITY_DN47720_c0_g1_i1	GATA
TRINITY_DN47753_c0_g1_i1	FAR1
TRINITY_DN47757_c0_g1_i1	NAC
TRINITY_DN75257_c0_g1_i1	C3H
TRINITY_DN75292_c0_g1_i1	bZIP
TRINITY_DN75209_c0_g1_i1	Trihelix
TRINITY_DN75258_c0_g1_i1	ERF
TRINITY_DN70199_c0_g1_i1	MYB_related
TRINITY_DN70114_c0_g1_i1	ERF
TRINITY_DN70133_c0_g1_i1	LBD
TRINITY_DN310_c0_g2_i1	MYB_related
TRINITY_DN310_c0_g2_i2	MYB_related
TRINITY_DN383_c0_g1_i1	HSF
TRINITY_DN28696_c0_g1_i1	NAC
TRINITY_DN28696_c0_g2_i1	NAC
TRINITY_DN28652_c0_g1_i1	WRKY
TRINITY_DN28652_c0_g1_i2	WRKY
TRINITY_DN28666_c0_g1_i1	MYB_related
TRINITY_DN28666_c0_g1_i3	MYB_related
TRINITY_DN28618_c0_g2_i2	bHLH
TRINITY_DN28618_c0_g1_i2	bHLH
TRINITY_DN28626_c0_g1_i2	ERF
TRINITY_DN28634_c0_g1_i1	ARF
TRINITY_DN28634_c0_g1_i2	ARF
TRINITY_DN28607_c0_g1_i1	CAMTA
TRINITY_DN28638_c0_g1_i1	ERF
TRINITY_DN28661_c0_g1_i1	C3H
TRINITY_DN28661_c0_g1_i2	C3H
TRINITY_DN28647_c0_g2_i1	G2-like
TRINITY_DN28692_c0_g1_i1	C2H2
TRINITY_DN28692_c0_g1_i2	C2H2
TRINITY_DN28671_c0_g1_i2	MYB_related
TRINITY_DN28671_c0_g1_i3	MYB_related
TRINITY_DN28671_c0_g1_i4	MYB_related
TRINITY_DN28698_c0_g1_i1	MYB_related
TRINITY_DN28698_c0_g2_i1	MYB_related
TRINITY_DN28698_c0_g16_i1	MYB_related
TRINITY_DN28672_c0_g2_i1	FAR1
TRINITY_DN28659_c0_g1_i1	B3
TRINITY_DN28659_c0_g2_i1	B3
TRINITY_DN28624_c0_g1_i1	HD-ZIP
TRINITY_DN28624_c0_g1_i3	HD-ZIP
TRINITY_DN28678_c0_g1_i1	HSF
TRINITY_DN28678_c0_g1_i2	HSF
TRINITY_DN28630_c0_g1_i1	ERF
TRINITY_DN28630_c0_g2_i1	ERF
TRINITY_DN28699_c0_g1_i1	MYB_related
TRINITY_DN28699_c0_g2_i1	MYB_related
TRINITY_DN28628_c0_g2_i1	STAT
TRINITY_DN28651_c0_g1_i1	ARF
TRINITY_DN28688_c0_g1_i1	HSF
TRINITY_DN28688_c1_g1_i1	HSF
TRINITY_DN63700_c0_g1_i1	bHLH
TRINITY_DN63793_c0_g1_i1	bHLH
TRINITY_DN78694_c0_g1_i1	Trihelix
TRINITY_DN78601_c0_g1_i1	HSF
TRINITY_DN62202_c0_g1_i1	MYB_related
TRINITY_DN62232_c0_g1_i1	NF-YC
TRINITY_DN45258_c0_g1_i1	C3H
TRINITY_DN45253_c0_g1_i1	HSF
TRINITY_DN45272_c0_g1_i1	LBD
TRINITY_DN45296_c0_g1_i1	bHLH
TRINITY_DN6897_c0_g1_i1	bHLH
TRINITY_DN6883_c0_g1_i1	G2-like
TRINITY_DN6880_c0_g1_i1	LBD
TRINITY_DN6842_c0_g1_i1	TALE
TRINITY_DN6896_c0_g1_i1	FAR1
TRINITY_DN6896_c0_g1_i3	FAR1
TRINITY_DN6800_c0_g1_i1	NAC
TRINITY_DN6892_c0_g1_i1	B3
TRINITY_DN6892_c0_g2_i1	B3
TRINITY_DN6871_c0_g1_i1	bHLH
TRINITY_DN6808_c0_g1_i1	MIKC_MADS
TRINITY_DN51602_c0_g1_i1	bHLH
TRINITY_DN51645_c0_g1_i1	B3
TRINITY_DN35150_c0_g1_i1	bZIP
TRINITY_DN35135_c0_g1_i1	bHLH
TRINITY_DN35186_c0_g1_i1	G2-like
TRINITY_DN35128_c0_g1_i1	TCP
TRINITY_DN70067_c0_g1_i1	ERF
TRINITY_DN70035_c0_g1_i1	B3
TRINITY_DN14256_c0_g1_i1	Trihelix
TRINITY_DN14294_c1_g1_i1	bHLH
TRINITY_DN14288_c0_g1_i1	Trihelix
TRINITY_DN14228_c0_g2_i3	ERF
TRINITY_DN14228_c0_g2_i4	ERF
TRINITY_DN8916_c0_g1_i1	GRAS
TRINITY_DN8916_c0_g2_i1	GRAS
TRINITY_DN86098_c0_g1_i1	MYB_related
TRINITY_DN86096_c0_g1_i1	GeBP
TRINITY_DN86034_c0_g1_i1	ERF
TRINITY_DN86075_c0_g1_i1	M-type_MADS
TRINITY_DN14612_c0_g1_i1	ARF
TRINITY_DN14678_c0_g1_i1	TCP
TRINITY_DN44239_c0_g1_i1	C3H
TRINITY_DN44255_c0_g1_i1	BES1
TRINITY_DN44228_c0_g1_i1	MYB
TRINITY_DN44284_c0_g1_i1	bZIP
TRINITY_DN44238_c0_g1_i1	MYB_related
TRINITY_DN44212_c0_g1_i1	MYB_related
TRINITY_DN44272_c0_g1_i1	GRAS
TRINITY_DN44242_c0_g1_i1	bHLH
TRINITY_DN44229_c0_g1_i1	Nin-like
TRINITY_DN44283_c0_g1_i1	GRAS
TRINITY_DN44235_c0_g2_i1	bHLH
TRINITY_DN44235_c0_g5_i1	MYB_related
TRINITY_DN44260_c0_g1_i1	ERF
TRINITY_DN44205_c0_g1_i1	ERF
TRINITY_DN44278_c1_g1_i1	NAC
TRINITY_DN57462_c0_g1_i1	B3
TRINITY_DN57435_c0_g1_i1	TCP
TRINITY_DN57499_c0_g1_i1	Dof
TRINITY_DN57445_c0_g1_i1	bHLH
TRINITY_DN57450_c0_g1_i1	YABBY
TRINITY_DN57485_c0_g1_i1	FAR1
TRINITY_DN76863_c0_g1_i1	B3
TRINITY_DN76852_c0_g1_i1	MYB
TRINITY_DN76806_c0_g1_i1	WOX
TRINITY_DN72112_c0_g1_i1	M-type_MADS
TRINITY_DN72116_c0_g1_i1	M-type_MADS
TRINITY_DN42992_c0_g1_i1	Dof
TRINITY_DN42990_c0_g1_i1	bZIP
TRINITY_DN72353_c0_g1_i1	bHLH
TRINITY_DN72362_c0_g1_i1	LBD
TRINITY_DN72344_c0_g1_i1	bHLH
TRINITY_DN33625_c0_g1_i2	bHLH
TRINITY_DN33625_c0_g1_i5	bHLH
TRINITY_DN33638_c0_g1_i1	G2-like
TRINITY_DN33638_c0_g2_i1	G2-like
TRINITY_DN33638_c0_g2_i2	G2-like
TRINITY_DN33632_c0_g1_i3	bHLH
TRINITY_DN33632_c0_g1_i4	bHLH
TRINITY_DN33689_c0_g1_i1	bHLH
TRINITY_DN33689_c0_g2_i1	bHLH
TRINITY_DN33608_c0_g1_i1	bHLH
TRINITY_DN33608_c1_g1_i1	NAC
TRINITY_DN33608_c1_g1_i2	NAC
TRINITY_DN33608_c1_g1_i3	NAC
TRINITY_DN33608_c1_g1_i4	NAC
TRINITY_DN33608_c1_g1_i5	NAC
TRINITY_DN33608_c1_g1_i6	NAC
TRINITY_DN33608_c1_g1_i7	NAC
TRINITY_DN33608_c1_g1_i8	NAC
TRINITY_DN33608_c1_g1_i9	MYB_related
TRINITY_DN33686_c2_g14_i1	LBD
TRINITY_DN33686_c2_g25_i1	LBD
TRINITY_DN33686_c2_g28_i1	LBD
TRINITY_DN33686_c2_g29_i1	LBD
TRINITY_DN33688_c1_g1_i2	C2H2
TRINITY_DN33688_c1_g2_i1	SBP
TRINITY_DN33620_c1_g3_i1	TCP
TRINITY_DN33620_c1_g3_i3	TCP
TRINITY_DN33620_c1_g3_i4	TCP
TRINITY_DN33620_c1_g3_i5	TCP
TRINITY_DN33620_c1_g3_i7	TCP
TRINITY_DN33620_c1_g3_i12	TCP
TRINITY_DN33696_c0_g2_i2	STAT
TRINITY_DN33699_c1_g1_i3	HB-other
TRINITY_DN33699_c1_g1_i7	HB-other
TRINITY_DN33699_c1_g1_i8	HB-other
TRINITY_DN33699_c2_g1_i4	ERF
TRINITY_DN33699_c2_g1_i5	ERF
TRINITY_DN33699_c2_g1_i7	ERF
TRINITY_DN33699_c2_g1_i12	ERF
TRINITY_DN33699_c2_g1_i13	ERF
TRINITY_DN33699_c2_g1_i15	ERF
TRINITY_DN33699_c2_g1_i18	ERF
TRINITY_DN33699_c2_g1_i19	ERF
TRINITY_DN33611_c1_g2_i1	MYB
TRINITY_DN33611_c1_g2_i3	MYB
TRINITY_DN33611_c1_g2_i4	MYB
TRINITY_DN33611_c1_g2_i5	MYB
TRINITY_DN33611_c1_g2_i9	MYB
TRINITY_DN33611_c1_g2_i10	MYB
TRINITY_DN33611_c1_g2_i12	MYB
TRINITY_DN33611_c1_g2_i14	MYB
TRINITY_DN33611_c1_g2_i17	MYB
TRINITY_DN33611_c1_g2_i18	MYB
TRINITY_DN33611_c1_g2_i21	MYB
TRINITY_DN33611_c1_g2_i22	MYB
TRINITY_DN33611_c1_g2_i25	MYB
TRINITY_DN33663_c3_g1_i1	CAMTA
TRINITY_DN33639_c0_g1_i1	ARF
TRINITY_DN33665_c0_g1_i3	bZIP
TRINITY_DN33605_c0_g1_i1	MYB
TRINITY_DN33605_c0_g1_i2	MYB
TRINITY_DN33605_c0_g1_i3	MYB
TRINITY_DN33605_c0_g1_i4	MYB
TRINITY_DN33605_c0_g1_i5	MYB
TRINITY_DN33605_c0_g1_i6	MYB
TRINITY_DN33605_c0_g1_i7	MYB
TRINITY_DN33605_c0_g1_i8	MYB
TRINITY_DN33605_c0_g1_i9	MYB
TRINITY_DN33605_c0_g1_i10	MYB
TRINITY_DN33605_c0_g1_i11	MYB
TRINITY_DN33605_c0_g1_i12	MYB
TRINITY_DN33605_c0_g1_i13	MYB
TRINITY_DN33605_c0_g1_i14	MYB
TRINITY_DN33605_c0_g1_i17	MYB
TRINITY_DN33605_c0_g1_i18	MYB
TRINITY_DN72646_c0_g1_i1	HSF
TRINITY_DN72608_c0_g1_i1	M-type_MADS
TRINITY_DN76083_c0_g1_i1	ARF
TRINITY_DN76093_c0_g1_i1	bHLH
TRINITY_DN91907_c0_g1_i1	C2H2
TRINITY_DN3165_c0_g1_i1	bHLH
TRINITY_DN88375_c0_g1_i1	ERF
TRINITY_DN88350_c0_g1_i1	Trihelix
TRINITY_DN76291_c1_g1_i1	bHLH
TRINITY_DN76293_c0_g1_i1	G2-like
TRINITY_DN76264_c0_g1_i1	BBR-BPC
TRINITY_DN76232_c0_g1_i1	bHLH
TRINITY_DN76290_c0_g1_i1	HSF
TRINITY_DN58384_c0_g1_i1	NF-YA
TRINITY_DN58338_c0_g1_i1	MYB_related
TRINITY_DN58365_c0_g1_i1	B3
TRINITY_DN49365_c0_g1_i1	ARR-B
TRINITY_DN49349_c0_g1_i1	NF-YC
TRINITY_DN49304_c0_g1_i1	E2F/DP
TRINITY_DN49301_c0_g1_i1	FAR1
TRINITY_DN72894_c0_g1_i1	MYB
TRINITY_DN72891_c1_g2_i1	M-type_MADS
TRINITY_DN72815_c0_g1_i1	FAR1
TRINITY_DN72892_c0_g1_i1	BBR-BPC
TRINITY_DN72892_c0_g2_i1	BBR-BPC
TRINITY_DN72898_c0_g1_i1	C2H2
TRINITY_DN72896_c0_g3_i1	bZIP
TRINITY_DN72896_c0_g4_i1	ERF
TRINITY_DN59953_c0_g1_i1	B3
TRINITY_DN59997_c0_g1_i1	M-type_MADS
TRINITY_DN59918_c0_g1_i1	FAR1
TRINITY_DN59976_c0_g1_i1	FAR1
TRINITY_DN73254_c0_g1_i1	C2H2
TRINITY_DN73294_c0_g2_i1	ERF
TRINITY_DN73250_c0_g1_i1	ARF
TRINITY_DN73211_c0_g1_i1	MYB_related
TRINITY_DN73211_c0_g2_i1	MYB_related
TRINITY_DN73249_c0_g1_i1	LBD
TRINITY_DN73217_c1_g1_i1	B3
TRINITY_DN73296_c0_g1_i1	C2H2
TRINITY_DN73296_c0_g1_i2	C2H2
TRINITY_DN73202_c0_g1_i1	bHLH
TRINITY_DN73253_c0_g1_i1	NF-YA
TRINITY_DN18261_c0_g1_i1	B3
TRINITY_DN18261_c0_g1_i2	B3
TRINITY_DN18283_c0_g1_i1	GRAS
TRINITY_DN18283_c0_g2_i1	GRAS
TRINITY_DN18258_c1_g1_i1	NAC
TRINITY_DN18252_c0_g1_i1	MYB_related
TRINITY_DN27055_c0_g2_i1	FAR1
TRINITY_DN27092_c0_g1_i1	C3H
TRINITY_DN27092_c0_g2_i1	bHLH
TRINITY_DN27089_c0_g1_i1	CPP
TRINITY_DN27078_c0_g1_i1	G2-like
TRINITY_DN27088_c0_g1_i1	ARR-B
TRINITY_DN27099_c0_g1_i1	C3H
TRINITY_DN27099_c0_g3_i1	C3H
TRINITY_DN27071_c0_g1_i1	ERF
TRINITY_DN27071_c0_g1_i2	ERF
TRINITY_DN27058_c0_g2_i2	FAR1
TRINITY_DN27040_c0_g2_i1	ERF
TRINITY_DN27080_c0_g1_i1	bHLH
TRINITY_DN27075_c1_g1_i1	Trihelix
TRINITY_DN27075_c1_g1_i2	Trihelix
TRINITY_DN27081_c0_g1_i1	M-type_MADS
TRINITY_DN27081_c0_g2_i1	M-type_MADS
TRINITY_DN27032_c0_g1_i1	WRKY
TRINITY_DN27032_c0_g2_i1	WRKY
TRINITY_DN2902_c0_g1_i1	bHLH
TRINITY_DN2984_c0_g1_i1	MYB_related
TRINITY_DN2952_c0_g1_i1	bHLH
TRINITY_DN2952_c1_g1_i1	bHLH
TRINITY_DN43405_c0_g1_i1	bHLH
TRINITY_DN43459_c0_g1_i1	M-type_MADS
TRINITY_DN87771_c0_g1_i1	FAR1
TRINITY_DN87799_c0_g1_i1	bZIP
TRINITY_DN87702_c0_g1_i1	bHLH
TRINITY_DN73737_c0_g1_i1	HB-other
TRINITY_DN73757_c0_g1_i1	bHLH
TRINITY_DN73771_c0_g1_i1	ERF
TRINITY_DN73725_c0_g1_i1	B3
TRINITY_DN73705_c0_g1_i1	HB-other
TRINITY_DN67677_c0_g1_i1	bZIP
TRINITY_DN67647_c0_g1_i1	bZIP
TRINITY_DN67581_c0_g1_i1	FAR1
TRINITY_DN67558_c0_g1_i1	ERF
TRINITY_DN67506_c0_g1_i1	bZIP
TRINITY_DN67542_c0_g1_i1	Trihelix
TRINITY_DN67552_c0_g1_i1	WRKY
TRINITY_DN31192_c0_g1_i2	NF-YA
TRINITY_DN31160_c0_g1_i1	NAC
TRINITY_DN31160_c0_g2_i1	NAC
TRINITY_DN31160_c0_g3_i1	NAC
TRINITY_DN31160_c0_g3_i2	NAC
TRINITY_DN31126_c1_g1_i2	LBD
TRINITY_DN31126_c1_g1_i3	LBD
TRINITY_DN31126_c1_g1_i4	LBD
TRINITY_DN31110_c0_g1_i1	NAC
TRINITY_DN31116_c0_g1_i1	C2H2
TRINITY_DN31116_c0_g1_i2	C2H2
TRINITY_DN31116_c0_g1_i3	C2H2
TRINITY_DN31116_c0_g1_i4	C2H2
TRINITY_DN31167_c0_g1_i1	GeBP
TRINITY_DN31167_c0_g1_i3	GeBP
TRINITY_DN31167_c0_g1_i4	GeBP
TRINITY_DN31167_c0_g1_i5	GeBP
TRINITY_DN31119_c0_g1_i1	M-type_MADS
TRINITY_DN31119_c0_g1_i2	M-type_MADS
TRINITY_DN31152_c1_g1_i3	bHLH
TRINITY_DN31152_c1_g1_i4	bHLH
TRINITY_DN31195_c0_g1_i3	M-type_MADS
TRINITY_DN31195_c0_g1_i4	M-type_MADS
TRINITY_DN31124_c0_g1_i1	C2H2
TRINITY_DN31124_c0_g1_i2	C2H2
TRINITY_DN31124_c0_g1_i3	C2H2
TRINITY_DN31124_c0_g1_i4	C2H2
TRINITY_DN31185_c0_g1_i1	WRKY
TRINITY_DN31150_c0_g1_i1	bHLH
TRINITY_DN31132_c0_g1_i1	ERF
TRINITY_DN31132_c0_g1_i2	ERF
TRINITY_DN31148_c1_g1_i1	GATA
TRINITY_DN31125_c0_g1_i1	ARR-B
TRINITY_DN31173_c0_g1_i3	FAR1
TRINITY_DN31173_c0_g1_i4	FAR1
TRINITY_DN31102_c0_g2_i1	FAR1
TRINITY_DN31102_c0_g2_i2	FAR1
TRINITY_DN31104_c0_g1_i1	NAC
TRINITY_DN31104_c0_g2_i1	NAC
TRINITY_DN31104_c0_g3_i1	NAC
TRINITY_DN31156_c0_g1_i2	ERF
TRINITY_DN31146_c0_g2_i1	LBD
TRINITY_DN60065_c0_g1_i1	FAR1
TRINITY_DN60005_c0_g1_i1	bZIP
TRINITY_DN60089_c0_g1_i1	bHLH
TRINITY_DN60096_c0_g1_i1	bHLH
TRINITY_DN3429_c0_g1_i1	Trihelix
TRINITY_DN3415_c0_g1_i1	Trihelix
TRINITY_DN3439_c0_g1_i1	GeBP
TRINITY_DN87439_c0_g1_i1	Trihelix
TRINITY_DN87425_c0_g1_i1	Trihelix
TRINITY_DN75652_c0_g1_i1	GeBP
TRINITY_DN75684_c0_g1_i1	ERF
TRINITY_DN75682_c0_g1_i1	ERF
TRINITY_DN75686_c0_g1_i1	Trihelix
TRINITY_DN75609_c0_g1_i1	CAMTA
TRINITY_DN75629_c0_g1_i1	bHLH
TRINITY_DN75689_c0_g1_i1	C2H2
TRINITY_DN8188_c0_g1_i1	AP2
TRINITY_DN8165_c0_g1_i1	NAC
TRINITY_DN8180_c0_g2_i1	M-type_MADS
TRINITY_DN8183_c0_g1_i1	MYB_related
TRINITY_DN8100_c0_g1_i1	HSF
TRINITY_DN8103_c0_g1_i1	FAR1
TRINITY_DN8110_c0_g1_i1	M-type_MADS
TRINITY_DN25181_c0_g1_i1	MYB_related
TRINITY_DN25181_c0_g2_i1	MYB_related
TRINITY_DN25154_c0_g1_i1	bZIP
TRINITY_DN11715_c0_g3_i1	GRAS
TRINITY_DN11745_c0_g1_i1	ERF
TRINITY_DN10755_c0_g1_i1	HD-ZIP
TRINITY_DN41113_c0_g1_i1	CO-like
TRINITY_DN41150_c0_g1_i1	M-type_MADS
TRINITY_DN41190_c0_g1_i1	MYB_related
TRINITY_DN41119_c0_g1_i1	bHLH
TRINITY_DN13520_c0_g1_i1	CAMTA
TRINITY_DN13520_c0_g2_i1	CAMTA
TRINITY_DN13513_c0_g1_i1	bHLH
TRINITY_DN13560_c0_g1_i1	ERF
TRINITY_DN64664_c0_g1_i1	ERF
TRINITY_DN64646_c0_g1_i1	HSF
TRINITY_DN64685_c0_g1_i1	WRKY
TRINITY_DN64665_c0_g1_i1	C3H
TRINITY_DN64676_c0_g1_i1	NAC
TRINITY_DN64631_c0_g1_i1	ERF
TRINITY_DN64692_c0_g1_i1	C3H
TRINITY_DN64635_c0_g1_i1	Dof
TRINITY_DN37773_c0_g1_i1	MYB_related
TRINITY_DN37790_c0_g1_i1	bHLH
TRINITY_DN37730_c0_g1_i1	HRT-like
TRINITY_DN37772_c0_g1_i1	Dof
TRINITY_DN37799_c0_g1_i1	MYB_related
TRINITY_DN37786_c0_g1_i1	GRAS
TRINITY_DN76494_c0_g1_i1	bZIP
TRINITY_DN76408_c0_g1_i1	Whirly
TRINITY_DN76444_c0_g1_i1	NF-YB
TRINITY_DN76470_c0_g1_i1	G2-like
TRINITY_DN65554_c0_g1_i1	ARF
TRINITY_DN7907_c0_g1_i1	C2H2
TRINITY_DN7900_c0_g1_i1	MYB_related
TRINITY_DN7936_c0_g2_i1	C2H2
TRINITY_DN7935_c0_g1_i1	bHLH
TRINITY_DN7945_c0_g1_i1	TALE
TRINITY_DN7945_c0_g2_i1	TALE
TRINITY_DN8052_c0_g1_i1	GRAS
TRINITY_DN8048_c0_g1_i1	NF-YC
TRINITY_DN8019_c0_g2_i1	C2H2
TRINITY_DN8044_c0_g1_i1	NAC
TRINITY_DN34981_c0_g1_i1	VOZ
TRINITY_DN34921_c0_g1_i1	B3
TRINITY_DN34908_c0_g1_i1	GRAS
TRINITY_DN34908_c0_g2_i1	GRAS
TRINITY_DN34908_c0_g3_i1	GRAS
TRINITY_DN34936_c0_g1_i1	Trihelix
TRINITY_DN34978_c0_g1_i1	HSF
TRINITY_DN54329_c0_g1_i1	G2-like
TRINITY_DN54338_c0_g1_i1	bHLH
TRINITY_DN54347_c0_g1_i1	C2H2
TRINITY_DN54392_c0_g1_i1	FAR1
TRINITY_DN54333_c0_g1_i1	Trihelix
TRINITY_DN71022_c0_g1_i1	NAC
TRINITY_DN71052_c0_g1_i1	NF-YA
TRINITY_DN18010_c0_g1_i1	NAC
TRINITY_DN18042_c0_g1_i1	M-type_MADS
TRINITY_DN88195_c0_g1_i1	bHLH
TRINITY_DN88142_c0_g1_i1	bHLH
TRINITY_DN71687_c0_g1_i1	bHLH
TRINITY_DN71619_c0_g1_i1	FAR1
TRINITY_DN59732_c0_g1_i1	B3
TRINITY_DN59755_c0_g1_i1	GRAS
TRINITY_DN59749_c0_g1_i1	C2H2
TRINITY_DN59784_c0_g1_i1	ARF
TRINITY_DN59762_c0_g1_i1	ERF
TRINITY_DN52496_c0_g1_i1	GeBP
TRINITY_DN52457_c0_g1_i1	B3
TRINITY_DN52431_c0_g1_i1	MYB
TRINITY_DN50372_c0_g1_i1	MYB_related
TRINITY_DN18672_c0_g1_i1	bZIP
TRINITY_DN18625_c0_g2_i1	WRKY
TRINITY_DN70512_c0_g1_i1	NAC
TRINITY_DN70569_c0_g1_i1	bHLH
TRINITY_DN70506_c0_g1_i1	bHLH
TRINITY_DN70598_c0_g1_i1	Nin-like
TRINITY_DN70513_c0_g1_i1	G2-like
TRINITY_DN70529_c0_g1_i1	C3H
TRINITY_DN37552_c0_g1_i1	ERF
TRINITY_DN37586_c0_g1_i1	G2-like
TRINITY_DN37575_c0_g1_i1	HRT-like
TRINITY_DN37557_c0_g1_i1	C3H
TRINITY_DN37524_c0_g1_i1	Trihelix
TRINITY_DN90195_c0_g1_i1	ARF
TRINITY_DN90157_c0_g1_i1	MYB_related
TRINITY_DN90126_c0_g1_i1	B3
TRINITY_DN90105_c0_g1_i1	FAR1
TRINITY_DN71760_c0_g1_i1	M-type_MADS
TRINITY_DN71729_c0_g1_i1	C2H2
TRINITY_DN71719_c0_g1_i1	ERF
TRINITY_DN75478_c0_g1_i1	MYB
TRINITY_DN23348_c0_g1_i1	MYB_related
TRINITY_DN84684_c0_g1_i1	MYB_related
TRINITY_DN84695_c0_g1_i1	BES1
TRINITY_DN84650_c0_g1_i1	MYB
TRINITY_DN6905_c0_g1_i1	bHLH
TRINITY_DN6905_c0_g2_i1	bHLH
TRINITY_DN6917_c0_g1_i1	M-type_MADS
TRINITY_DN6940_c0_g2_i1	WOX
TRINITY_DN6946_c0_g1_i1	FAR1
TRINITY_DN6908_c2_g1_i1	bHLH
TRINITY_DN6997_c0_g1_i1	ERF
TRINITY_DN6997_c0_g2_i1	ERF
TRINITY_DN6914_c0_g3_i1	G2-like
TRINITY_DN6978_c0_g1_i2	C3H
TRINITY_DN6907_c0_g1_i1	B3
TRINITY_DN6928_c0_g1_i1	B3
TRINITY_DN6928_c0_g2_i1	B3
TRINITY_DN6906_c1_g4_i1	NF-YC
TRINITY_DN6952_c0_g1_i1	B3
TRINITY_DN6955_c0_g1_i1	FAR1
TRINITY_DN6955_c0_g2_i1	FAR1
TRINITY_DN6900_c0_g1_i1	WRKY
TRINITY_DN48891_c0_g1_i1	bHLH
TRINITY_DN48829_c0_g1_i1	GRAS
TRINITY_DN48801_c0_g1_i1	TALE
TRINITY_DN48811_c0_g1_i1	HSF
TRINITY_DN43183_c0_g1_i1	LSD
TRINITY_DN21302_c0_g1_i1	HSF
TRINITY_DN21399_c0_g1_i1	C2H2
TRINITY_DN21399_c0_g2_i1	C2H2
TRINITY_DN12471_c0_g1_i1	ERF
TRINITY_DN12471_c0_g2_i1	ERF
TRINITY_DN12461_c0_g1_i1	Nin-like
TRINITY_DN12493_c0_g1_i1	bHLH
TRINITY_DN30028_c0_g1_i1	Trihelix
TRINITY_DN30083_c0_g1_i1	NAC
TRINITY_DN30083_c0_g2_i1	NAC
TRINITY_DN30083_c0_g3_i1	NAC
TRINITY_DN30076_c1_g2_i1	G2-like
TRINITY_DN30015_c0_g1_i1	bHLH
TRINITY_DN30009_c0_g1_i1	FAR1
TRINITY_DN30001_c0_g1_i1	FAR1
TRINITY_DN30001_c0_g5_i1	FAR1
TRINITY_DN30035_c0_g1_i1	C2H2
TRINITY_DN30035_c0_g1_i2	C2H2
TRINITY_DN30060_c0_g2_i1	ARR-B
TRINITY_DN45488_c0_g1_i1	FAR1
TRINITY_DN45491_c0_g1_i1	bHLH
TRINITY_DN45493_c0_g1_i1	MYB_related
TRINITY_DN45415_c0_g1_i1	bHLH
TRINITY_DN13244_c0_g1_i1	Dof
TRINITY_DN13244_c0_g2_i1	Dof
TRINITY_DN13249_c0_g1_i1	FAR1
TRINITY_DN13249_c0_g2_i1	FAR1
TRINITY_DN13260_c0_g1_i1	MYB
TRINITY_DN13260_c0_g2_i1	MYB
TRINITY_DN13292_c0_g1_i1	C3H
TRINITY_DN13292_c0_g2_i1	C3H
TRINITY_DN13205_c2_g1_i1	MYB_related
TRINITY_DN13205_c2_g2_i1	MYB_related
TRINITY_DN2072_c0_g1_i1	B3
TRINITY_DN2046_c0_g1_i1	MYB_related
TRINITY_DN2096_c0_g2_i1	Trihelix
TRINITY_DN2096_c1_g1_i1	Trihelix
TRINITY_DN45918_c0_g1_i1	FAR1
TRINITY_DN45999_c0_g1_i1	MYB_related
TRINITY_DN45984_c0_g1_i1	bHLH
TRINITY_DN45911_c0_g1_i1	Trihelix
TRINITY_DN45933_c0_g1_i1	bHLH
TRINITY_DN45926_c0_g1_i1	bHLH
TRINITY_DN67050_c0_g1_i1	MYB_related
TRINITY_DN67018_c0_g1_i1	ARF
TRINITY_DN67058_c0_g1_i1	GATA
TRINITY_DN29082_c0_g1_i2	B3
TRINITY_DN29082_c0_g1_i3	B3
TRINITY_DN29088_c0_g1_i2	C2H2
TRINITY_DN29088_c0_g1_i4	C2H2
TRINITY_DN29088_c0_g1_i5	C2H2
TRINITY_DN29098_c0_g1_i1	GRAS
TRINITY_DN29052_c0_g1_i1	MYB_related
TRINITY_DN29094_c0_g1_i1	Whirly
TRINITY_DN29094_c0_g1_i2	Whirly
TRINITY_DN29061_c0_g1_i1	EIL
TRINITY_DN29061_c0_g3_i2	EIL
TRINITY_DN29089_c0_g1_i1	M-type_MADS
TRINITY_DN29074_c2_g1_i1	GATA
TRINITY_DN26450_c0_g1_i1	Dof
TRINITY_DN26450_c0_g2_i1	Dof
TRINITY_DN26467_c0_g1_i1	GATA
TRINITY_DN26412_c1_g1_i1	ERF
TRINITY_DN26412_c1_g2_i1	ERF
TRINITY_DN22919_c1_g1_i1	ZF-HD
TRINITY_DN38713_c0_g1_i1	NAC
TRINITY_DN38728_c0_g1_i1	STAT
TRINITY_DN38749_c0_g1_i1	Trihelix
TRINITY_DN38779_c0_g1_i1	bHLH
TRINITY_DN38723_c0_g1_i1	BBR-BPC
TRINITY_DN51447_c0_g1_i1	bHLH
TRINITY_DN51467_c0_g1_i1	ARF
TRINITY_DN51459_c0_g1_i1	bHLH
TRINITY_DN25726_c0_g1_i1	G2-like
TRINITY_DN25726_c0_g2_i1	GeBP
TRINITY_DN25777_c0_g1_i1	GATA
TRINITY_DN25774_c0_g1_i1	GeBP
TRINITY_DN25785_c0_g1_i1	M-type_MADS
TRINITY_DN25718_c0_g1_i1	MYB_related
TRINITY_DN25790_c0_g2_i1	ARF
TRINITY_DN25724_c0_g2_i1	bHLH
TRINITY_DN25737_c0_g2_i1	WRKY
TRINITY_DN25737_c0_g3_i1	WRKY
TRINITY_DN25705_c0_g1_i1	HSF
TRINITY_DN25705_c0_g2_i1	HSF
TRINITY_DN25749_c2_g4_i1	NF-YC
TRINITY_DN25735_c0_g1_i1	C2H2
TRINITY_DN25735_c0_g3_i1	C2H2
TRINITY_DN25723_c1_g1_i1	MYB
TRINITY_DN4131_c0_g1_i1	B3
TRINITY_DN4109_c0_g1_i1	HSF
TRINITY_DN4164_c0_g1_i1	C2H2
TRINITY_DN4164_c0_g2_i1	C2H2
TRINITY_DN68146_c0_g1_i1	LBD
TRINITY_DN68110_c0_g1_i1	C3H
TRINITY_DN68102_c0_g1_i1	bHLH
TRINITY_DN68133_c0_g1_i1	bHLH
TRINITY_DN26955_c0_g1_i1	bHLH
TRINITY_DN59108_c0_g1_i1	NAC
TRINITY_DN59134_c0_g1_i1	B3
TRINITY_DN59121_c0_g1_i1	GRAS
TRINITY_DN59170_c0_g1_i1	NF-X1
TRINITY_DN52533_c0_g1_i1	MYB_related
TRINITY_DN52511_c0_g1_i1	MYB
TRINITY_DN29631_c0_g1_i1	Trihelix
TRINITY_DN29655_c0_g1_i1	M-type_MADS
TRINITY_DN29623_c0_g2_i1	bHLH
TRINITY_DN29629_c0_g2_i1	bHLH
TRINITY_DN29629_c0_g2_i2	bHLH
TRINITY_DN29675_c0_g1_i1	FAR1
TRINITY_DN29692_c0_g1_i1	NAC
TRINITY_DN13814_c0_g1_i1	C2H2
TRINITY_DN57663_c0_g1_i1	bHLH
TRINITY_DN57654_c0_g1_i1	C2H2
TRINITY_DN57604_c0_g1_i1	bHLH
TRINITY_DN57641_c0_g1_i1	C2H2
TRINITY_DN64895_c0_g1_i1	HSF
TRINITY_DN64876_c0_g1_i1	ERF
TRINITY_DN64863_c0_g1_i1	B3
TRINITY_DN64885_c0_g1_i1	bHLH
TRINITY_DN64855_c0_g1_i1	NF-YB
TRINITY_DN64862_c0_g1_i1	MYB
TRINITY_DN64804_c0_g1_i1	G2-like
TRINITY_DN64861_c0_g1_i1	TCP
TRINITY_DN19639_c0_g1_i1	LBD
TRINITY_DN19644_c0_g1_i1	HB-other
TRINITY_DN19644_c0_g2_i1	HB-other
TRINITY_DN81585_c0_g1_i1	ERF
TRINITY_DN83357_c0_g1_i1	LSD
TRINITY_DN23692_c0_g1_i1	GRAS
TRINITY_DN23644_c0_g2_i1	bHLH
TRINITY_DN20799_c0_g1_i1	bHLH
TRINITY_DN20799_c0_g2_i1	bHLH
TRINITY_DN42613_c0_g1_i1	ARR-B
TRINITY_DN42675_c0_g1_i1	bHLH
TRINITY_DN42693_c0_g1_i1	MYB
TRINITY_DN65953_c0_g1_i1	MYB
TRINITY_DN65975_c0_g1_i1	GRAS
TRINITY_DN65989_c0_g1_i1	BES1
TRINITY_DN65971_c0_g1_i1	NAC
TRINITY_DN74787_c0_g1_i1	ARF
TRINITY_DN74795_c0_g1_i1	MYB_related
TRINITY_DN74774_c0_g1_i1	bHLH
TRINITY_DN74770_c0_g1_i1	C2H2
TRINITY_DN82420_c0_g1_i1	NAC
TRINITY_DN82461_c0_g1_i1	C2H2
TRINITY_DN82473_c0_g1_i1	MYB_related
TRINITY_DN15422_c0_g1_i1	bHLH
TRINITY_DN15487_c0_g1_i1	NAC
TRINITY_DN15450_c0_g1_i1	ERF
TRINITY_DN15805_c0_g1_i1	ARF
TRINITY_DN36177_c0_g1_i1	NAC
TRINITY_DN36155_c0_g1_i1	FAR1
TRINITY_DN36164_c0_g1_i1	HB-other
TRINITY_DN36175_c0_g1_i1	FAR1
TRINITY_DN36174_c0_g1_i1	NAC
TRINITY_DN36137_c0_g1_i1	HD-ZIP
TRINITY_DN36161_c0_g1_i1	G2-like
TRINITY_DN13332_c1_g1_i1	G2-like
TRINITY_DN13314_c0_g1_i1	G2-like
TRINITY_DN13314_c0_g2_i1	G2-like
TRINITY_DN13331_c0_g1_i1	MYB
TRINITY_DN13331_c1_g1_i1	MYB
TRINITY_DN13312_c0_g1_i1	ERF
TRINITY_DN13312_c0_g2_i1	ERF
TRINITY_DN13379_c0_g1_i1	GRAS
TRINITY_DN65108_c0_g1_i1	ERF
TRINITY_DN65181_c0_g1_i1	FAR1
TRINITY_DN65107_c0_g1_i1	HSF
TRINITY_DN65196_c0_g1_i1	GATA
TRINITY_DN65154_c0_g1_i1	C2H2
TRINITY_DN65106_c0_g1_i1	GeBP
TRINITY_DN62062_c0_g1_i1	bZIP
TRINITY_DN62028_c0_g1_i1	MYB_related
TRINITY_DN62083_c0_g1_i1	MYB
TRINITY_DN62093_c0_g1_i1	MIKC_MADS
TRINITY_DN62004_c0_g1_i1	Whirly
TRINITY_DN62082_c0_g1_i1	bHLH
TRINITY_DN10036_c0_g1_i1	HD-ZIP
TRINITY_DN23444_c0_g1_i1	Trihelix
TRINITY_DN23475_c0_g1_i1	NAC
TRINITY_DN23439_c0_g1_i2	bHLH
TRINITY_DN8886_c0_g1_i1	bHLH
TRINITY_DN8802_c0_g1_i1	MYB
TRINITY_DN8802_c1_g1_i1	MYB
TRINITY_DN8803_c0_g1_i1	bHLH
TRINITY_DN24931_c0_g1_i1	C3H
TRINITY_DN57577_c0_g1_i1	MYB_related
TRINITY_DN57584_c0_g1_i1	HSF
TRINITY_DN84954_c0_g1_i1	bHLH
TRINITY_DN84917_c0_g1_i1	SBP
TRINITY_DN84913_c0_g1_i1	HSF
TRINITY_DN78350_c0_g1_i1	bZIP
TRINITY_DN78336_c0_g1_i1	C2H2
TRINITY_DN78332_c0_g1_i1	bZIP
TRINITY_DN78373_c0_g2_i1	ERF
TRINITY_DN78354_c0_g1_i1	GATA
TRINITY_DN78384_c0_g1_i1	bZIP
TRINITY_DN67222_c0_g1_i1	MYB
TRINITY_DN67285_c0_g1_i1	FAR1
TRINITY_DN67254_c0_g1_i1	CPP
TRINITY_DN63210_c0_g1_i1	Dof
TRINITY_DN63296_c0_g1_i1	GRAS
TRINITY_DN63279_c0_g1_i1	bHLH
TRINITY_DN70690_c0_g1_i1	bZIP
TRINITY_DN52973_c1_g1_i1	GATA
TRINITY_DN52967_c0_g1_i1	ARF
TRINITY_DN52967_c0_g2_i1	ERF
TRINITY_DN52961_c0_g1_i1	NAC
TRINITY_DN52952_c2_g1_i1	MYB_related
TRINITY_DN52952_c2_g2_i1	MYB
TRINITY_DN52997_c0_g1_i1	M-type_MADS
TRINITY_DN52906_c0_g1_i1	MYB_related
TRINITY_DN52987_c0_g1_i1	GRAS
TRINITY_DN52989_c0_g1_i1	B3
TRINITY_DN52980_c0_g1_i1	HSF
TRINITY_DN52980_c0_g2_i2	HSF
TRINITY_DN52958_c0_g3_i1	ERF
TRINITY_DN52957_c0_g1_i1	BBR-BPC
TRINITY_DN52986_c1_g1_i1	LBD
TRINITY_DN1405_c0_g1_i1	C3H
TRINITY_DN1453_c0_g1_i1	NF-YC
TRINITY_DN1426_c0_g1_i1	ZF-HD
TRINITY_DN1451_c0_g1_i1	bZIP
TRINITY_DN1451_c0_g2_i1	bZIP
TRINITY_DN1492_c0_g1_i1	M-type_MADS
TRINITY_DN1400_c0_g1_i1	bHLH
TRINITY_DN71875_c0_g1_i1	bHLH
TRINITY_DN27355_c0_g1_i1	Trihelix
TRINITY_DN27305_c0_g1_i1	NAC
TRINITY_DN27305_c0_g2_i1	NAC
TRINITY_DN27377_c0_g1_i1	C2H2
TRINITY_DN27343_c0_g1_i1	MYB
TRINITY_DN27343_c0_g1_i2	MYB
TRINITY_DN27343_c0_g1_i3	MYB
TRINITY_DN27343_c0_g1_i4	MYB
TRINITY_DN27343_c0_g1_i5	MYB
TRINITY_DN27343_c0_g1_i6	MYB
TRINITY_DN27303_c0_g1_i1	MYB_related
TRINITY_DN27374_c0_g1_i1	G2-like
TRINITY_DN27387_c0_g1_i1	GRAS
TRINITY_DN27329_c0_g1_i1	MYB_related
TRINITY_DN27329_c0_g2_i1	MYB_related
TRINITY_DN27337_c0_g1_i1	bHLH
TRINITY_DN27364_c0_g2_i1	bHLH
TRINITY_DN4368_c0_g1_i1	MYB_related
TRINITY_DN28764_c0_g1_i3	C2H2
TRINITY_DN28764_c0_g1_i5	C2H2
TRINITY_DN28764_c0_g1_i7	C2H2
TRINITY_DN28764_c0_g1_i8	C2H2
TRINITY_DN28777_c0_g1_i1	Trihelix
TRINITY_DN28777_c0_g1_i2	Trihelix
TRINITY_DN28776_c0_g1_i1	ERF
TRINITY_DN28776_c0_g1_i2	ERF
TRINITY_DN28730_c0_g1_i1	C3H
TRINITY_DN28730_c0_g1_i2	C3H
TRINITY_DN28736_c0_g1_i1	GeBP
TRINITY_DN28736_c0_g1_i2	GeBP
TRINITY_DN28702_c0_g1_i1	MYB
TRINITY_DN28702_c1_g1_i1	EIL
TRINITY_DN28702_c1_g1_i2	EIL
TRINITY_DN28702_c1_g1_i4	EIL
TRINITY_DN28794_c0_g1_i1	bHLH
TRINITY_DN28794_c0_g1_i2	bHLH
TRINITY_DN28745_c0_g1_i1	M-type_MADS
TRINITY_DN28706_c0_g1_i1	NF-X1
TRINITY_DN28759_c0_g1_i1	NAC
TRINITY_DN28773_c0_g1_i1	MYB
TRINITY_DN28788_c0_g2_i1	ERF
TRINITY_DN28763_c0_g2_i1	HB-other
TRINITY_DN28763_c0_g3_i1	HB-other
TRINITY_DN28767_c0_g3_i1	MYB
TRINITY_DN28768_c0_g1_i1	MYB_related
TRINITY_DN28726_c0_g2_i1	GATA
TRINITY_DN28741_c0_g1_i1	GATA
TRINITY_DN28741_c0_g2_i1	GATA
TRINITY_DN28779_c0_g1_i1	bHLH
TRINITY_DN28779_c0_g2_i1	bHLH
TRINITY_DN28719_c0_g1_i1	bHLH
TRINITY_DN28739_c0_g1_i1	G2-like
TRINITY_DN28739_c0_g1_i2	G2-like
TRINITY_DN28753_c0_g1_i1	Trihelix
TRINITY_DN28712_c0_g1_i1	NAC
TRINITY_DN28712_c0_g1_i2	NAC
TRINITY_DN28712_c0_g1_i3	NAC
TRINITY_DN28712_c0_g1_i4	NAC
TRINITY_DN28720_c0_g2_i1	ERF
TRINITY_DN8588_c0_g1_i1	MYB
TRINITY_DN8580_c0_g1_i1	MYB_related
TRINITY_DN27603_c0_g1_i1	NAC
TRINITY_DN27678_c0_g1_i1	NAC
TRINITY_DN27678_c0_g1_i2	NAC
TRINITY_DN27673_c0_g1_i1	GATA
TRINITY_DN27673_c0_g1_i2	GATA
TRINITY_DN27657_c0_g1_i1	MYB_related
TRINITY_DN27667_c0_g1_i3	C2H2
TRINITY_DN27667_c0_g1_i4	C2H2
TRINITY_DN27667_c0_g1_i5	C2H2
TRINITY_DN27667_c0_g1_i6	C2H2
TRINITY_DN27667_c0_g1_i7	C2H2
TRINITY_DN27667_c0_g1_i8	C2H2
TRINITY_DN27699_c1_g1_i1	C3H
TRINITY_DN27699_c1_g1_i2	C3H
TRINITY_DN27666_c0_g1_i1	B3
TRINITY_DN27658_c0_g1_i1	YABBY
TRINITY_DN27658_c0_g2_i1	YABBY
TRINITY_DN27637_c0_g1_i1	CAMTA
TRINITY_DN27637_c0_g1_i2	CAMTA
TRINITY_DN27681_c0_g1_i1	HSF
TRINITY_DN27681_c0_g2_i1	HSF
TRINITY_DN27676_c0_g1_i2	FAR1
TRINITY_DN27649_c0_g2_i1	C2H2
TRINITY_DN27602_c0_g2_i1	HSF
TRINITY_DN27648_c0_g2_i1	G2-like
TRINITY_DN27648_c0_g3_i1	G2-like
TRINITY_DN27631_c0_g1_i1	NF-YC
TRINITY_DN27631_c0_g1_i2	NF-YC
TRINITY_DN27614_c0_g1_i1	MYB_related
TRINITY_DN27614_c0_g2_i1	MYB_related
TRINITY_DN27655_c0_g1_i1	M-type_MADS
TRINITY_DN27655_c0_g2_i1	M-type_MADS
TRINITY_DN27635_c0_g1_i1	G2-like
TRINITY_DN27635_c0_g1_i2	G2-like
TRINITY_DN27635_c0_g1_i3	G2-like
TRINITY_DN27635_c0_g1_i4	G2-like
TRINITY_DN27662_c0_g1_i1	MIKC_MADS
TRINITY_DN27662_c0_g2_i1	MIKC_MADS
TRINITY_DN27650_c0_g1_i1	M-type_MADS
TRINITY_DN27650_c0_g1_i2	M-type_MADS
TRINITY_DN27668_c0_g1_i1	MYB_related
TRINITY_DN27629_c0_g1_i1	ERF
TRINITY_DN27629_c1_g1_i1	MYB_related
TRINITY_DN34422_c0_g2_i1	MYB
TRINITY_DN34449_c0_g1_i1	FAR1
TRINITY_DN34471_c0_g1_i1	MYB_related
TRINITY_DN34466_c0_g1_i1	bHLH
TRINITY_DN34411_c0_g1_i1	bHLH
TRINITY_DN34478_c0_g1_i1	HSF
TRINITY_DN34480_c0_g1_i1	CAMTA
TRINITY_DN25427_c0_g1_i1	MYB_related
TRINITY_DN25494_c0_g1_i1	MYB_related
TRINITY_DN25494_c0_g2_i1	MYB_related
TRINITY_DN25476_c0_g1_i1	C3H
TRINITY_DN25411_c0_g2_i1	YABBY
TRINITY_DN25468_c0_g1_i1	HB-other
TRINITY_DN25468_c0_g2_i1	HB-other
TRINITY_DN25498_c0_g2_i1	MYB_related
TRINITY_DN60184_c0_g1_i1	B3
TRINITY_DN60186_c0_g1_i1	NAC
TRINITY_DN16666_c0_g1_i1	Trihelix
TRINITY_DN16641_c0_g1_i1	MYB
TRINITY_DN12766_c0_g1_i1	MYB
TRINITY_DN12766_c0_g2_i1	MYB
TRINITY_DN32227_c0_g1_i1	bHLH
TRINITY_DN32227_c1_g1_i1	bHLH
TRINITY_DN32245_c0_g1_i1	bHLH
TRINITY_DN32245_c0_g1_i2	bHLH
TRINITY_DN32245_c0_g1_i3	bHLH
TRINITY_DN32284_c0_g1_i1	C3H
TRINITY_DN32284_c0_g1_i2	C3H
TRINITY_DN32284_c0_g1_i3	C3H
TRINITY_DN32284_c0_g1_i4	C3H
TRINITY_DN32284_c0_g1_i5	C3H
TRINITY_DN32284_c0_g1_i6	C3H
TRINITY_DN32284_c0_g1_i7	C3H
TRINITY_DN32284_c0_g1_i8	C3H
TRINITY_DN32284_c0_g1_i9	C3H
TRINITY_DN32219_c0_g1_i4	G2-like
TRINITY_DN32219_c0_g1_i6	G2-like
TRINITY_DN32278_c0_g1_i1	C2H2
TRINITY_DN32278_c0_g1_i2	C2H2
TRINITY_DN32278_c0_g1_i3	C2H2
TRINITY_DN32283_c1_g1_i1	ERF
TRINITY_DN32283_c1_g1_i2	ERF
TRINITY_DN32295_c0_g1_i1	bHLH
TRINITY_DN32295_c0_g2_i1	bHLH
TRINITY_DN32295_c1_g1_i4	MYB
TRINITY_DN32216_c0_g2_i1	MYB
TRINITY_DN32228_c2_g1_i2	NAC
TRINITY_DN32228_c2_g1_i3	NAC
TRINITY_DN32228_c2_g1_i4	NAC
TRINITY_DN32290_c0_g1_i1	WRKY
TRINITY_DN32290_c0_g1_i2	WRKY
TRINITY_DN32290_c0_g1_i3	WRKY
TRINITY_DN32268_c0_g1_i1	MYB_related
TRINITY_DN32268_c0_g2_i1	MYB_related
TRINITY_DN32266_c0_g1_i1	C3H
TRINITY_DN32287_c1_g1_i1	Nin-like
TRINITY_DN32210_c0_g2_i2	WRKY
TRINITY_DN32210_c0_g2_i3	WRKY
TRINITY_DN52049_c0_g1_i1	bHLH
TRINITY_DN52084_c0_g1_i1	BES1
TRINITY_DN52065_c0_g1_i1	ERF
TRINITY_DN52096_c0_g1_i1	BES1
TRINITY_DN52026_c0_g1_i1	GATA
TRINITY_DN7071_c0_g1_i1	C2H2
TRINITY_DN7060_c0_g1_i1	G2-like
TRINITY_DN7088_c1_g1_i1	MYB
TRINITY_DN7088_c1_g1_i2	MYB
TRINITY_DN7080_c0_g1_i1	FAR1
TRINITY_DN7068_c0_g2_i1	bZIP
TRINITY_DN7022_c0_g1_i1	C3H
TRINITY_DN7022_c0_g1_i2	C3H
TRINITY_DN7078_c0_g2_i1	ERF
TRINITY_DN7061_c0_g1_i1	GRAS
TRINITY_DN7061_c0_g2_i1	GRAS
TRINITY_DN7059_c0_g1_i1	ERF
TRINITY_DN7050_c1_g1_i1	ERF
TRINITY_DN41415_c0_g1_i1	HSF
TRINITY_DN41479_c0_g1_i1	NAC
TRINITY_DN29991_c0_g1_i1	C3H
TRINITY_DN29968_c0_g1_i1	FAR1
TRINITY_DN29968_c0_g1_i2	FAR1
TRINITY_DN29968_c0_g1_i3	FAR1
TRINITY_DN29968_c0_g1_i4	FAR1
TRINITY_DN29908_c0_g1_i1	bZIP
TRINITY_DN29909_c0_g1_i1	MYB_related
TRINITY_DN29903_c0_g1_i1	HSF
TRINITY_DN29903_c1_g1_i1	HSF
TRINITY_DN29952_c1_g1_i1	MIKC_MADS
TRINITY_DN29960_c0_g1_i1	MYB_related
TRINITY_DN29988_c0_g1_i1	G2-like
TRINITY_DN19812_c0_g1_i1	HD-ZIP
TRINITY_DN19813_c0_g1_i1	WOX
TRINITY_DN19813_c1_g1_i1	WOX
TRINITY_DN66923_c0_g1_i1	GATA
TRINITY_DN79043_c0_g1_i1	NAC
TRINITY_DN79062_c0_g1_i1	HB-other
TRINITY_DN92853_c0_g1_i1	GATA
TRINITY_DN27471_c0_g1_i1	GATA
TRINITY_DN27471_c1_g1_i1	GATA
TRINITY_DN27461_c0_g1_i1	GeBP
TRINITY_DN27495_c0_g1_i1	LBD
TRINITY_DN27495_c0_g2_i1	LBD
TRINITY_DN27495_c0_g5_i1	LBD
TRINITY_DN27495_c0_g6_i1	LBD
TRINITY_DN27406_c0_g2_i1	bHLH
TRINITY_DN27438_c0_g1_i1	B3
TRINITY_DN27452_c0_g1_i1	bZIP
TRINITY_DN27408_c1_g1_i1	B3
TRINITY_DN27430_c0_g1_i1	GeBP
TRINITY_DN27430_c1_g1_i1	GeBP
TRINITY_DN50169_c0_g1_i1	LBD
TRINITY_DN50174_c0_g1_i1	bZIP
TRINITY_DN49784_c0_g1_i1	MIKC_MADS
TRINITY_DN45604_c0_g1_i1	C2H2
TRINITY_DN45699_c0_g1_i1	bHLH
TRINITY_DN45635_c0_g1_i1	M-type_MADS
TRINITY_DN45605_c0_g1_i1	M-type_MADS
TRINITY_DN10407_c0_g1_i1	MYB_related
TRINITY_DN10407_c0_g1_i3	MYB_related
TRINITY_DN10407_c0_g1_i4	MYB_related
TRINITY_DN21200_c0_g1_i1	bHLH
TRINITY_DN21200_c0_g2_i1	bHLH
TRINITY_DN8259_c0_g1_i1	ERF
TRINITY_DN8268_c0_g1_i1	NAC
TRINITY_DN8265_c0_g1_i1	GATA
TRINITY_DN41264_c0_g1_i1	GATA
TRINITY_DN41299_c0_g1_i1	G2-like
TRINITY_DN79743_c0_g1_i1	bHLH
TRINITY_DN75987_c0_g1_i1	MYB_related
TRINITY_DN75991_c0_g1_i1	M-type_MADS
TRINITY_DN75968_c0_g1_i1	C2H2
TRINITY_DN75978_c0_g1_i1	BBR-BPC
TRINITY_DN75926_c0_g1_i1	ERF
TRINITY_DN8321_c0_g1_i1	GRAS
TRINITY_DN85385_c0_g1_i1	LBD
TRINITY_DN63458_c0_g1_i1	HSF
TRINITY_DN63433_c0_g1_i1	ERF
TRINITY_DN67744_c0_g1_i1	bHLH
TRINITY_DN67706_c0_g1_i1	STAT
TRINITY_DN67718_c0_g1_i1	FAR1
TRINITY_DN67707_c0_g1_i1	GRAS
TRINITY_DN67709_c0_g1_i1	GRAS
TRINITY_DN55314_c0_g1_i1	B3
TRINITY_DN55348_c0_g1_i1	ARF
TRINITY_DN55311_c0_g1_i1	C3H
TRINITY_DN55359_c0_g1_i1	MYB_related
TRINITY_DN55350_c0_g1_i1	FAR1
TRINITY_DN55340_c0_g1_i1	bHLH
TRINITY_DN55800_c0_g1_i1	G2-like
TRINITY_DN55829_c0_g1_i1	HSF
TRINITY_DN55894_c0_g1_i1	Nin-like
TRINITY_DN62890_c0_g1_i1	C3H
TRINITY_DN62882_c0_g1_i1	E2F/DP
TRINITY_DN62811_c0_g1_i1	B3
TRINITY_DN62815_c0_g1_i1	C3H
TRINITY_DN61670_c0_g1_i1	ARR-B
TRINITY_DN61613_c0_g1_i1	C2H2
TRINITY_DN61662_c0_g1_i1	bHLH
TRINITY_DN79694_c0_g1_i1	bZIP
TRINITY_DN79603_c0_g1_i1	bHLH
TRINITY_DN79631_c0_g1_i1	MIKC_MADS
TRINITY_DN79636_c0_g1_i1	MYB_related
TRINITY_DN44721_c0_g1_i1	Trihelix
TRINITY_DN44788_c0_g1_i1	NAC
TRINITY_DN44793_c0_g1_i1	bZIP
TRINITY_DN44755_c0_g1_i1	C2H2
TRINITY_DN44782_c0_g1_i1	MYB_related
TRINITY_DN44740_c0_g1_i1	NAC
TRINITY_DN44722_c0_g1_i1	HRT-like
TRINITY_DN44718_c0_g1_i1	NAC
TRINITY_DN44752_c0_g1_i1	NAC
TRINITY_DN93070_c0_g1_i1	bHLH
TRINITY_DN25078_c0_g2_i1	NAC
TRINITY_DN25075_c0_g1_i1	NAC
TRINITY_DN38409_c0_g1_i1	bHLH
TRINITY_DN38469_c0_g1_i1	TCP
TRINITY_DN38479_c0_g1_i1	C2H2
TRINITY_DN39904_c0_g1_i1	bHLH
TRINITY_DN39907_c0_g1_i1	Trihelix
TRINITY_DN39185_c0_g1_i1	B3
TRINITY_DN39120_c0_g1_i1	bZIP
TRINITY_DN39178_c0_g1_i1	Trihelix
TRINITY_DN80386_c0_g1_i1	C3H
TRINITY_DN80318_c0_g1_i1	FAR1
TRINITY_DN80244_c0_g1_i1	ERF
TRINITY_DN17085_c0_g1_i1	B3
TRINITY_DN17085_c0_g1_i2	B3
TRINITY_DN25514_c0_g1_i1	FAR1
TRINITY_DN25528_c0_g1_i1	C2H2
TRINITY_DN25510_c0_g1_i1	LBD
TRINITY_DN25510_c0_g2_i1	LBD
TRINITY_DN25550_c0_g2_i1	MYB
TRINITY_DN25509_c0_g1_i1	WRKY
TRINITY_DN25522_c0_g1_i1	HB-other
TRINITY_DN25522_c0_g1_i3	HB-other
TRINITY_DN25504_c0_g1_i1	bHLH
TRINITY_DN25504_c0_g2_i1	bHLH
TRINITY_DN25557_c0_g1_i1	NAC
TRINITY_DN56343_c0_g1_i1	NF-YC
TRINITY_DN56366_c0_g1_i1	FAR1
TRINITY_DN56352_c0_g1_i1	M-type_MADS
TRINITY_DN56313_c0_g1_i1	NAC
TRINITY_DN56349_c0_g1_i1	MYB_related
TRINITY_DN56373_c0_g1_i1	MIKC_MADS
TRINITY_DN56337_c0_g1_i1	GeBP
TRINITY_DN56346_c0_g1_i1	C3H
TRINITY_DN56398_c0_g1_i1	C3H
TRINITY_DN56372_c0_g1_i1	bHLH
TRINITY_DN64294_c0_g1_i1	Trihelix
TRINITY_DN64247_c0_g1_i1	C2H2
TRINITY_DN64217_c0_g1_i1	NF-YC
TRINITY_DN64202_c0_g1_i1	C2H2
TRINITY_DN64257_c0_g1_i1	Nin-like
TRINITY_DN64206_c0_g1_i1	Trihelix
TRINITY_DN64259_c0_g1_i1	C2H2
TRINITY_DN64240_c0_g1_i1	S1Fa-like
TRINITY_DN64297_c0_g1_i1	M-type_MADS
TRINITY_DN64258_c0_g1_i1	bHLH
TRINITY_DN64227_c0_g1_i1	MYB
TRINITY_DN64290_c0_g1_i1	C3H
TRINITY_DN64249_c0_g1_i1	LBD
TRINITY_DN38239_c0_g1_i1	M-type_MADS
TRINITY_DN38227_c0_g1_i1	bZIP
TRINITY_DN38270_c0_g1_i1	bZIP
TRINITY_DN38273_c0_g1_i1	MYB_related
TRINITY_DN38293_c0_g1_i1	FAR1
TRINITY_DN74041_c0_g1_i1	ERF
TRINITY_DN74041_c0_g2_i1	ERF
TRINITY_DN74011_c0_g1_i1	ERF
TRINITY_DN74093_c0_g1_i1	TALE
TRINITY_DN74094_c0_g1_i1	B3
TRINITY_DN74014_c0_g1_i1	bHLH
TRINITY_DN74039_c0_g1_i1	B3
TRINITY_DN74002_c0_g1_i1	ERF
TRINITY_DN74044_c0_g1_i1	bZIP
TRINITY_DN58435_c0_g1_i1	bHLH
TRINITY_DN58423_c0_g1_i1	GeBP
TRINITY_DN29133_c0_g1_i1	C2H2
TRINITY_DN29144_c0_g1_i1	LBD
TRINITY_DN29146_c0_g2_i1	Nin-like
TRINITY_DN29118_c0_g2_i2	G2-like
TRINITY_DN29159_c0_g1_i1	ERF
TRINITY_DN29159_c1_g1_i1	bHLH
TRINITY_DN29121_c0_g2_i1	ERF
TRINITY_DN29121_c1_g1_i1	ERF
TRINITY_DN29196_c0_g1_i1	bZIP
TRINITY_DN29190_c0_g2_i1	bHLH
TRINITY_DN29195_c0_g1_i1	bHLH
TRINITY_DN29158_c0_g1_i1	MYB
TRINITY_DN29191_c0_g1_i1	bZIP
TRINITY_DN70845_c0_g1_i1	ARF
TRINITY_DN70868_c0_g1_i1	C2H2
TRINITY_DN52311_c0_g1_i1	C2H2
TRINITY_DN61156_c0_g1_i1	WRKY
TRINITY_DN61163_c0_g1_i1	bHLH
TRINITY_DN72991_c1_g1_i1	FAR1
TRINITY_DN72963_c0_g1_i1	G2-like
TRINITY_DN72948_c0_g1_i1	M-type_MADS
TRINITY_DN72910_c0_g1_i1	C3H
TRINITY_DN72972_c1_g1_i1	B3
TRINITY_DN72933_c0_g1_i1	bZIP
TRINITY_DN72952_c0_g1_i1	MYB
TRINITY_DN72919_c0_g1_i1	GATA
TRINITY_DN72980_c1_g1_i1	ERF
TRINITY_DN72985_c0_g1_i1	NAC
TRINITY_DN72995_c0_g1_i1	HB-other
TRINITY_DN72961_c0_g1_i1	MYB_related
TRINITY_DN72955_c0_g1_i1	C2H2
TRINITY_DN72900_c0_g1_i1	NAC
TRINITY_DN72913_c0_g1_i1	bHLH
TRINITY_DN72938_c0_g1_i1	G2-like
TRINITY_DN72916_c0_g1_i1	GATA
TRINITY_DN72973_c0_g1_i1	Trihelix
TRINITY_DN72973_c0_g1_i2	Trihelix
TRINITY_DN72973_c0_g1_i3	Trihelix
TRINITY_DN72973_c0_g1_i4	Trihelix
TRINITY_DN72914_c0_g1_i1	MYB
TRINITY_DN72976_c0_g1_i1	FAR1
TRINITY_DN72989_c0_g1_i1	ERF
TRINITY_DN72983_c0_g1_i1	C2H2
TRINITY_DN72950_c0_g1_i1	C2H2
TRINITY_DN24399_c0_g1_i1	LBD
TRINITY_DN24399_c0_g2_i1	LBD
TRINITY_DN24303_c0_g2_i1	B3
TRINITY_DN85992_c0_g1_i1	NF-YB
TRINITY_DN85997_c0_g1_i1	bHLH
TRINITY_DN85914_c0_g1_i1	bHLH
TRINITY_DN85938_c0_g1_i1	G2-like
TRINITY_DN91130_c0_g1_i1	C3H
TRINITY_DN91179_c0_g1_i1	TCP
TRINITY_DN5437_c0_g1_i1	MYB_related
TRINITY_DN74907_c0_g1_i1	B3
TRINITY_DN74975_c0_g1_i1	MYB
TRINITY_DN77110_c0_g1_i1	MYB_related
TRINITY_DN77125_c0_g1_i1	bHLH
TRINITY_DN54100_c0_g1_i1	C3H
TRINITY_DN54133_c0_g1_i1	C3H
TRINITY_DN54199_c0_g1_i1	FAR1
TRINITY_DN54196_c0_g1_i1	MYB_related
TRINITY_DN54112_c0_g1_i1	MYB_related
TRINITY_DN54124_c0_g1_i1	bHLH
TRINITY_DN75551_c0_g1_i1	C2H2
TRINITY_DN40892_c0_g1_i1	FAR1
TRINITY_DN40847_c0_g1_i1	ERF
TRINITY_DN78437_c0_g1_i1	C2H2
TRINITY_DN30325_c0_g1_i1	Trihelix
TRINITY_DN30325_c0_g1_i2	Trihelix
TRINITY_DN30341_c0_g1_i2	bHLH
TRINITY_DN30341_c0_g1_i3	bHLH
TRINITY_DN30341_c0_g1_i6	bHLH
TRINITY_DN30304_c0_g1_i1	bZIP
TRINITY_DN30304_c0_g1_i7	bZIP
TRINITY_DN30304_c0_g1_i9	bZIP
TRINITY_DN30304_c0_g1_i10	bZIP
TRINITY_DN30304_c0_g1_i12	bZIP
TRINITY_DN30304_c0_g1_i14	bZIP
TRINITY_DN30380_c0_g2_i1	GRAS
TRINITY_DN30300_c0_g1_i1	NAC
TRINITY_DN30359_c0_g1_i1	NAC
TRINITY_DN30379_c0_g1_i1	Dof
TRINITY_DN30379_c0_g2_i1	Dof
TRINITY_DN30346_c0_g1_i2	B3
TRINITY_DN30346_c0_g2_i1	MYB
TRINITY_DN30311_c0_g1_i1	C2H2
TRINITY_DN30311_c0_g1_i2	C2H2
TRINITY_DN30311_c0_g1_i5	C2H2
TRINITY_DN30311_c0_g1_i7	C2H2
TRINITY_DN30301_c0_g1_i1	bHLH
TRINITY_DN30326_c0_g1_i1	MYB
TRINITY_DN30322_c0_g1_i1	LBD
TRINITY_DN30322_c1_g1_i1	bHLH
TRINITY_DN30322_c1_g2_i1	NAC
TRINITY_DN30386_c0_g1_i1	LBD
TRINITY_DN30386_c0_g1_i2	LBD
TRINITY_DN30386_c0_g1_i3	LBD
TRINITY_DN30386_c0_g1_i4	LBD
TRINITY_DN30306_c0_g1_i1	ARF
TRINITY_DN30316_c1_g3_i1	bHLH
TRINITY_DN30392_c0_g1_i1	FAR1
TRINITY_DN30392_c0_g1_i2	FAR1
TRINITY_DN30334_c0_g1_i1	AP2
TRINITY_DN30334_c0_g1_i2	AP2
TRINITY_DN81002_c0_g1_i1	MYB_related
TRINITY_DN41019_c0_g1_i1	C2H2
TRINITY_DN41079_c0_g1_i1	STAT
TRINITY_DN41039_c0_g1_i1	NF-YC
TRINITY_DN42548_c0_g1_i1	MYB_related
TRINITY_DN42509_c0_g1_i1	Trihelix
TRINITY_DN42576_c0_g1_i1	B3
TRINITY_DN81974_c0_g1_i1	C3H
TRINITY_DN81942_c0_g1_i1	HSF
TRINITY_DN20025_c1_g1_i1	bHLH
TRINITY_DN16840_c1_g1_i1	STAT
TRINITY_DN16848_c0_g1_i1	MYB_related
TRINITY_DN16848_c0_g1_i2	MYB_related
TRINITY_DN32669_c0_g1_i1	HB-other
TRINITY_DN32645_c1_g1_i1	ERF
TRINITY_DN32645_c1_g1_i2	ERF
TRINITY_DN32684_c0_g1_i5	NF-YC
TRINITY_DN32684_c0_g1_i6	NF-YC
TRINITY_DN32684_c0_g1_i7	NF-YC
TRINITY_DN32684_c0_g1_i8	NF-YC
TRINITY_DN32684_c0_g1_i9	NF-YC
TRINITY_DN32684_c0_g1_i10	NF-YC
TRINITY_DN32684_c0_g1_i13	NF-YC
TRINITY_DN32684_c0_g1_i16	NF-YC
TRINITY_DN32684_c0_g1_i19	NF-YC
TRINITY_DN32684_c0_g1_i21	NF-YC
TRINITY_DN32684_c0_g1_i23	NF-YC
TRINITY_DN32684_c0_g1_i24	NF-YC
TRINITY_DN32684_c0_g1_i25	NF-YC
TRINITY_DN32684_c0_g1_i26	NF-YC
TRINITY_DN32684_c0_g1_i27	NF-YC
TRINITY_DN32684_c0_g1_i28	NF-YC
TRINITY_DN32684_c0_g1_i29	NF-YC
TRINITY_DN32684_c0_g1_i31	NF-YC
TRINITY_DN32684_c0_g1_i32	NF-YC
TRINITY_DN32684_c0_g1_i35	NF-YC
TRINITY_DN32684_c0_g1_i36	NF-YC
TRINITY_DN32684_c0_g1_i37	NF-YC
TRINITY_DN32684_c0_g1_i39	NF-YC
TRINITY_DN32602_c0_g3_i4	bHLH
TRINITY_DN32627_c0_g1_i1	MYB
TRINITY_DN32634_c0_g1_i2	GRAS
TRINITY_DN32634_c0_g1_i3	GRAS
TRINITY_DN32618_c1_g1_i1	ARR-B
TRINITY_DN32675_c0_g1_i1	ERF
TRINITY_DN32675_c0_g1_i2	ERF
TRINITY_DN32675_c0_g1_i3	ERF
TRINITY_DN32675_c0_g1_i4	ERF
TRINITY_DN32698_c0_g2_i1	NF-X1
TRINITY_DN32605_c0_g1_i6	G2-like
TRINITY_DN32647_c0_g1_i1	GATA
TRINITY_DN32647_c0_g1_i6	GATA
TRINITY_DN32694_c0_g1_i1	C2H2
TRINITY_DN32682_c0_g1_i3	FAR1
TRINITY_DN32615_c0_g1_i1	HB-other
TRINITY_DN32697_c1_g1_i1	bHLH
TRINITY_DN32604_c0_g1_i1	MIKC_MADS
TRINITY_DN32604_c0_g1_i2	MIKC_MADS
TRINITY_DN32604_c0_g1_i3	MIKC_MADS
TRINITY_DN32604_c0_g1_i4	MIKC_MADS
TRINITY_DN32604_c0_g1_i7	MIKC_MADS
TRINITY_DN32643_c0_g1_i2	bHLH
TRINITY_DN32643_c0_g1_i3	bHLH
TRINITY_DN32665_c0_g1_i2	C3H
TRINITY_DN32665_c0_g1_i8	C3H
TRINITY_DN32660_c0_g1_i1	bHLH
TRINITY_DN32661_c0_g1_i1	MYB
TRINITY_DN32667_c0_g1_i3	C3H
TRINITY_DN32667_c0_g1_i4	C3H
TRINITY_DN32667_c0_g1_i11	C3H
TRINITY_DN32667_c0_g1_i12	C3H
TRINITY_DN32693_c0_g1_i2	ERF
TRINITY_DN32693_c0_g1_i4	ERF
TRINITY_DN32693_c0_g1_i6	ERF
TRINITY_DN32693_c0_g1_i7	ERF
TRINITY_DN32693_c0_g1_i10	ERF
TRINITY_DN32693_c0_g1_i12	ERF
TRINITY_DN32674_c0_g1_i1	M-type_MADS
TRINITY_DN32674_c0_g1_i2	M-type_MADS
TRINITY_DN32674_c0_g1_i4	M-type_MADS
TRINITY_DN6415_c0_g1_i1	MIKC_MADS
TRINITY_DN6467_c0_g1_i1	Trihelix
TRINITY_DN6459_c0_g1_i1	bZIP
TRINITY_DN6402_c0_g1_i1	MYB
TRINITY_DN6487_c0_g1_i1	bHLH
TRINITY_DN6466_c0_g1_i1	bHLH
TRINITY_DN68424_c0_g1_i1	LBD
TRINITY_DN68453_c0_g1_i1	bHLH
TRINITY_DN68441_c0_g1_i1	C3H
TRINITY_DN34124_c0_g1_i1	NAC
TRINITY_DN34157_c0_g1_i1	WRKY
TRINITY_DN34145_c0_g1_i1	WRKY
TRINITY_DN34175_c0_g2_i1	NAC
TRINITY_DN34101_c0_g1_i1	NAC
TRINITY_DN34100_c0_g1_i1	LBD
TRINITY_DN34160_c0_g1_i1	bHLH
TRINITY_DN34168_c0_g1_i1	G2-like
TRINITY_DN34139_c0_g1_i1	bHLH
TRINITY_DN34165_c0_g1_i1	E2F/DP
TRINITY_DN5038_c0_g1_i1	NAC
TRINITY_DN44848_c0_g2_i1	FAR1
TRINITY_DN44810_c0_g1_i1	MYB
TRINITY_DN37038_c0_g1_i1	bZIP
TRINITY_DN37024_c0_g1_i1	GATA
TRINITY_DN37022_c0_g1_i1	G2-like
TRINITY_DN37004_c0_g1_i1	bHLH
TRINITY_DN37099_c0_g1_i1	MYB
TRINITY_DN52294_c0_g1_i1	bZIP
TRINITY_DN20587_c0_g1_i1	MYB_related
TRINITY_DN20587_c0_g2_i1	MYB_related
TRINITY_DN20579_c0_g1_i1	bHLH
TRINITY_DN90552_c0_g1_i1	HSF
TRINITY_DN79286_c0_g1_i1	HD-ZIP
TRINITY_DN10389_c0_g1_i1	bHLH
TRINITY_DN10333_c0_g1_i1	bZIP
TRINITY_DN2248_c0_g1_i1	ARF
TRINITY_DN2267_c0_g1_i1	Dof
TRINITY_DN2267_c0_g2_i1	Dof
TRINITY_DN56567_c0_g1_i1	MYB_related
TRINITY_DN56577_c0_g1_i1	ARF
TRINITY_DN56562_c0_g1_i1	M-type_MADS
TRINITY_DN56533_c0_g1_i1	bHLH
TRINITY_DN56523_c0_g1_i1	HSF
TRINITY_DN44323_c0_g1_i1	MYB
TRINITY_DN44354_c0_g1_i1	MYB_related
TRINITY_DN44355_c0_g1_i1	NF-YC
TRINITY_DN44392_c0_g1_i1	E2F/DP
TRINITY_DN44322_c0_g1_i1	NAC
TRINITY_DN44340_c0_g1_i1	MYB
TRINITY_DN44304_c0_g1_i1	GRAS
TRINITY_DN44377_c0_g1_i1	CO-like
TRINITY_DN44316_c0_g1_i1	C2H2
TRINITY_DN44349_c0_g1_i1	C3H
TRINITY_DN44375_c0_g1_i1	MYB
TRINITY_DN44395_c0_g1_i1	C2H2
TRINITY_DN30858_c0_g1_i1	TCP
TRINITY_DN30805_c0_g1_i1	bHLH
TRINITY_DN30898_c0_g1_i2	NAC
TRINITY_DN30898_c0_g1_i4	NAC
TRINITY_DN30852_c0_g1_i1	NF-X1
TRINITY_DN30852_c1_g1_i1	C3H
TRINITY_DN30852_c2_g1_i1	ERF
TRINITY_DN30835_c0_g1_i1	B3
TRINITY_DN30867_c0_g1_i1	Trihelix
TRINITY_DN30867_c0_g1_i2	Trihelix
TRINITY_DN30867_c0_g1_i3	Trihelix
TRINITY_DN30838_c0_g1_i1	C2H2
TRINITY_DN30815_c0_g2_i1	bHLH
TRINITY_DN30859_c0_g1_i1	MYB
TRINITY_DN30859_c0_g1_i2	MYB
TRINITY_DN30859_c0_g1_i5	MYB
TRINITY_DN30859_c0_g1_i6	MYB
TRINITY_DN30821_c0_g1_i1	B3
TRINITY_DN30821_c0_g1_i2	B3
TRINITY_DN30832_c0_g1_i1	C2H2
TRINITY_DN30832_c0_g1_i2	C2H2
TRINITY_DN30832_c0_g1_i3	C2H2
TRINITY_DN30832_c0_g1_i4	C2H2
TRINITY_DN27912_c0_g1_i1	ERF
TRINITY_DN27912_c0_g2_i1	ERF
TRINITY_DN27975_c0_g1_i1	LBD
TRINITY_DN27975_c0_g2_i1	LBD
TRINITY_DN27909_c0_g1_i1	HD-ZIP
TRINITY_DN27963_c0_g1_i1	FAR1
TRINITY_DN27905_c0_g1_i1	ERF
TRINITY_DN27905_c0_g2_i1	ERF
TRINITY_DN27911_c0_g1_i1	GATA
TRINITY_DN27911_c0_g2_i1	GATA
TRINITY_DN27911_c1_g1_i1	bHLH
TRINITY_DN27994_c0_g1_i1	G2-like
TRINITY_DN27916_c0_g1_i1	ARR-B
TRINITY_DN27988_c0_g2_i1	GATA
TRINITY_DN27920_c0_g1_i1	MYB
TRINITY_DN18893_c0_g1_i1	ERF
TRINITY_DN18893_c1_g1_i1	ERF
TRINITY_DN18856_c0_g1_i1	MYB_related
TRINITY_DN18881_c0_g1_i1	G2-like
TRINITY_DN18881_c0_g2_i1	G2-like
TRINITY_DN55213_c0_g1_i1	MYB
TRINITY_DN86939_c0_g1_i1	bHLH
TRINITY_DN86973_c0_g1_i1	M-type_MADS
TRINITY_DN51593_c0_g1_i1	bZIP
TRINITY_DN51562_c0_g1_i1	B3
TRINITY_DN30506_c0_g1_i6	B3
TRINITY_DN30506_c0_g1_i8	B3
TRINITY_DN30599_c0_g1_i1	CPP
TRINITY_DN30599_c0_g1_i2	CPP
TRINITY_DN30599_c0_g1_i3	CPP
TRINITY_DN30599_c0_g1_i4	CPP
TRINITY_DN30564_c0_g1_i1	ERF
TRINITY_DN30564_c0_g1_i2	ERF
TRINITY_DN30564_c0_g1_i5	ERF
TRINITY_DN30564_c0_g1_i8	ERF
TRINITY_DN30572_c0_g2_i1	VOZ
TRINITY_DN30572_c0_g3_i1	VOZ
TRINITY_DN30583_c0_g1_i1	NF-YC
TRINITY_DN30583_c0_g1_i2	NF-YC
TRINITY_DN30583_c0_g1_i3	NF-YC
TRINITY_DN30583_c0_g1_i4	NF-YC
TRINITY_DN30502_c0_g1_i1	bZIP
TRINITY_DN30502_c1_g1_i1	bZIP
TRINITY_DN30501_c0_g1_i1	STAT
TRINITY_DN30593_c0_g1_i1	HSF
TRINITY_DN30551_c1_g1_i1	ERF
TRINITY_DN30589_c0_g2_i2	MYB
TRINITY_DN30590_c0_g1_i1	bHLH
TRINITY_DN30590_c0_g2_i1	bHLH
TRINITY_DN30517_c0_g1_i1	MYB_related
TRINITY_DN30568_c0_g3_i1	G2-like
TRINITY_DN30568_c0_g3_i2	G2-like
TRINITY_DN30568_c0_g3_i3	G2-like
TRINITY_DN30568_c0_g3_i4	G2-like
TRINITY_DN30537_c1_g1_i1	bHLH
TRINITY_DN30521_c1_g1_i1	LBD
TRINITY_DN30521_c1_g1_i2	LBD
TRINITY_DN30584_c1_g1_i1	bZIP
TRINITY_DN30557_c0_g1_i1	NAC
TRINITY_DN30533_c0_g1_i3	C3H
TRINITY_DN30561_c0_g1_i1	NAC
TRINITY_DN30539_c1_g1_i1	MIKC_MADS
TRINITY_DN37627_c0_g1_i1	C2H2
TRINITY_DN37647_c0_g1_i1	NF-YC
TRINITY_DN37688_c0_g1_i1	C3H
TRINITY_DN37661_c0_g2_i1	NAC
TRINITY_DN37660_c0_g1_i1	bHLH
TRINITY_DN37604_c0_g1_i1	bHLH
TRINITY_DN19729_c0_g1_i1	C2H2
TRINITY_DN19720_c0_g1_i1	M-type_MADS
TRINITY_DN19709_c0_g1_i1	bHLH
TRINITY_DN60716_c0_g1_i1	NF-YB
TRINITY_DN14343_c0_g1_i1	LBD
TRINITY_DN14321_c0_g1_i1	NAC
TRINITY_DN14351_c0_g1_i1	BBR-BPC
TRINITY_DN90655_c0_g1_i1	NAC
TRINITY_DN90673_c0_g1_i1	MYB_related
TRINITY_DN90672_c0_g1_i1	E2F/DP
TRINITY_DN66785_c0_g1_i1	M-type_MADS
TRINITY_DN66744_c0_g1_i1	bHLH
TRINITY_DN8430_c0_g1_i1	C2H2
TRINITY_DN45556_c0_g1_i1	bZIP
TRINITY_DN45545_c0_g1_i1	M-type_MADS
TRINITY_DN79100_c0_g1_i1	EIL
TRINITY_DN79183_c0_g1_i1	bHLH
TRINITY_DN79125_c0_g1_i1	C2H2
TRINITY_DN79156_c0_g1_i1	C2H2
TRINITY_DN7493_c1_g1_i1	C2H2
TRINITY_DN7424_c0_g1_i1	G2-like
TRINITY_DN7449_c0_g1_i1	HB-other
TRINITY_DN22026_c0_g1_i1	CAMTA
TRINITY_DN81462_c0_g1_i1	C3H
TRINITY_DN55669_c0_g1_i1	C2H2
TRINITY_DN55688_c0_g1_i1	bHLH
TRINITY_DN55691_c0_g1_i1	MIKC_MADS
TRINITY_DN55679_c0_g1_i1	bHLH
TRINITY_DN55626_c0_g1_i1	Trihelix
TRINITY_DN16243_c0_g1_i1	TALE
TRINITY_DN16206_c0_g1_i1	GRF
TRINITY_DN16207_c0_g1_i1	C2H2
TRINITY_DN16207_c0_g2_i1	C2H2
TRINITY_DN16293_c0_g1_i1	C2H2
TRINITY_DN39801_c0_g1_i1	MYB_related
TRINITY_DN39895_c0_g1_i1	ARF
TRINITY_DN39811_c0_g1_i1	M-type_MADS
TRINITY_DN67143_c0_g1_i1	bHLH
TRINITY_DN67166_c0_g1_i1	TCP
TRINITY_DN67115_c0_g1_i1	B3
TRINITY_DN67152_c0_g1_i1	G2-like
TRINITY_DN67174_c0_g1_i1	TCP
TRINITY_DN67105_c0_g1_i1	GATA
TRINITY_DN67187_c0_g1_i1	MYB
TRINITY_DN67123_c0_g1_i1	MYB_related
TRINITY_DN67109_c0_g1_i1	C3H
TRINITY_DN41680_c0_g1_i1	bHLH
TRINITY_DN41670_c0_g1_i1	bHLH
TRINITY_DN41642_c0_g1_i1	ERF
TRINITY_DN90891_c0_g1_i1	bHLH
TRINITY_DN26873_c0_g1_i1	Nin-like
TRINITY_DN26835_c0_g1_i1	bHLH
TRINITY_DN26858_c0_g1_i1	Trihelix
TRINITY_DN26858_c1_g1_i1	Trihelix
TRINITY_DN26846_c0_g1_i1	NAC
TRINITY_DN17921_c0_g2_i1	HSF
TRINITY_DN66052_c0_g1_i1	MIKC_MADS
TRINITY_DN66033_c0_g1_i1	ARF
TRINITY_DN66030_c0_g1_i1	bHLH
TRINITY_DN66079_c0_g1_i1	NF-YA
TRINITY_DN66021_c0_g1_i1	TCP
TRINITY_DN43303_c0_g1_i1	bZIP
TRINITY_DN43359_c0_g1_i1	Trihelix
TRINITY_DN21675_c0_g1_i1	Nin-like
TRINITY_DN89776_c0_g1_i1	NAC
TRINITY_DN67826_c0_g1_i1	ERF
TRINITY_DN67810_c0_g1_i1	HSF
TRINITY_DN67853_c0_g1_i1	LBD
TRINITY_DN67867_c0_g1_i1	MYB_related
TRINITY_DN67858_c0_g1_i1	bHLH
TRINITY_DN11450_c0_g1_i1	ERF
TRINITY_DN11421_c0_g2_i1	NAC
TRINITY_DN11446_c0_g1_i1	C2H2
TRINITY_DN18120_c0_g1_i1	NF-YA
TRINITY_DN46766_c0_g1_i1	bZIP
TRINITY_DN60899_c0_g1_i1	HSF
TRINITY_DN60852_c0_g1_i1	NAC
TRINITY_DN60877_c0_g1_i1	M-type_MADS
TRINITY_DN60817_c0_g1_i1	HSF
TRINITY_DN93305_c0_g1_i1	HSF
TRINITY_DN93381_c0_g1_i1	bHLH
TRINITY_DN77636_c0_g1_i1	ARF
TRINITY_DN77677_c0_g1_i1	ERF
TRINITY_DN77647_c0_g1_i1	YABBY
TRINITY_DN78203_c0_g1_i1	HSF
TRINITY_DN78202_c0_g1_i1	FAR1
TRINITY_DN78273_c0_g1_i1	ARR-B
TRINITY_DN78230_c0_g1_i1	Whirly
TRINITY_DN78251_c0_g1_i1	bHLH
TRINITY_DN85825_c0_g1_i1	HSF
TRINITY_DN92399_c0_g1_i1	NAC
TRINITY_DN42098_c0_g1_i1	C2H2
TRINITY_DN22273_c0_g2_i1	ARR-B
TRINITY_DN22238_c0_g1_i1	M-type_MADS
TRINITY_DN49873_c0_g1_i1	BES1
TRINITY_DN49815_c0_g1_i1	NF-YA
TRINITY_DN13701_c0_g1_i1	B3
TRINITY_DN13701_c1_g1_i1	CO-like
TRINITY_DN13718_c0_g1_i1	WRKY
TRINITY_DN74257_c0_g1_i1	bHLH
TRINITY_DN74216_c0_g1_i1	HSF
TRINITY_DN74272_c0_g1_i1	bZIP
TRINITY_DN49576_c0_g1_i1	ERF
TRINITY_DN49589_c0_g1_i1	WRKY
TRINITY_DN49563_c0_g1_i1	bHLH
TRINITY_DN49504_c0_g1_i1	C3H
TRINITY_DN49561_c0_g1_i1	bZIP
TRINITY_DN49570_c0_g1_i1	bZIP
TRINITY_DN49533_c0_g1_i1	ARF
TRINITY_DN33023_c1_g4_i1	B3
TRINITY_DN33023_c1_g4_i2	B3
TRINITY_DN33070_c0_g1_i2	ERF
TRINITY_DN33068_c0_g3_i2	HD-ZIP
TRINITY_DN33083_c0_g1_i1	C3H
TRINITY_DN33083_c0_g1_i2	C3H
TRINITY_DN33083_c0_g1_i3	C3H
TRINITY_DN33083_c0_g1_i4	C3H
TRINITY_DN33083_c0_g1_i5	C3H
TRINITY_DN33083_c0_g1_i6	C3H
TRINITY_DN33083_c0_g1_i7	C3H
TRINITY_DN33083_c0_g1_i8	C3H
TRINITY_DN33083_c0_g1_i9	C3H
TRINITY_DN33083_c0_g1_i10	C3H
TRINITY_DN33083_c0_g1_i11	C3H
TRINITY_DN33083_c0_g1_i12	C3H
TRINITY_DN33008_c0_g1_i1	YABBY
TRINITY_DN33008_c1_g2_i1	MYB_related
TRINITY_DN33048_c0_g1_i5	MYB
TRINITY_DN33048_c0_g1_i9	MYB
TRINITY_DN33048_c0_g1_i11	MYB
TRINITY_DN33048_c0_g1_i20	MYB
TRINITY_DN33007_c0_g1_i2	Dof
TRINITY_DN33007_c0_g1_i5	Dof
TRINITY_DN33007_c0_g1_i7	Dof
TRINITY_DN33007_c0_g1_i11	Dof
TRINITY_DN33007_c0_g1_i13	Dof
TRINITY_DN33007_c0_g1_i16	Dof
TRINITY_DN33007_c0_g1_i20	Dof
TRINITY_DN33003_c0_g1_i1	VOZ
TRINITY_DN33027_c0_g1_i1	bZIP
TRINITY_DN33093_c4_g3_i1	C2H2
TRINITY_DN33069_c0_g1_i2	B3
TRINITY_DN33017_c0_g1_i1	G2-like
TRINITY_DN33017_c0_g1_i2	G2-like
TRINITY_DN33034_c0_g1_i1	FAR1
TRINITY_DN33034_c0_g1_i3	FAR1
TRINITY_DN33034_c0_g1_i5	FAR1
TRINITY_DN33034_c0_g1_i7	FAR1
TRINITY_DN33098_c0_g1_i1	MYB
TRINITY_DN33098_c0_g1_i2	MYB
TRINITY_DN33098_c0_g1_i3	MYB
TRINITY_DN33098_c0_g1_i4	MYB
TRINITY_DN33098_c0_g1_i5	MYB
TRINITY_DN33098_c0_g1_i6	MYB
TRINITY_DN33098_c0_g1_i7	MYB
TRINITY_DN33098_c0_g1_i8	MYB
TRINITY_DN33098_c0_g1_i9	MYB
TRINITY_DN33098_c0_g1_i10	MYB
TRINITY_DN33098_c0_g1_i12	MYB
TRINITY_DN33098_c0_g1_i13	MYB
TRINITY_DN33097_c0_g4_i1	NF-YC
TRINITY_DN33018_c0_g1_i2	M-type_MADS
TRINITY_DN33018_c0_g1_i4	M-type_MADS
TRINITY_DN33018_c0_g1_i8	M-type_MADS
TRINITY_DN33065_c0_g1_i1	MYB
TRINITY_DN33065_c0_g1_i3	MYB
TRINITY_DN33065_c0_g1_i4	MYB
TRINITY_DN33065_c0_g1_i5	MYB
TRINITY_DN33074_c0_g1_i4	MYB_related
TRINITY_DN33074_c0_g1_i6	MYB_related
TRINITY_DN33074_c0_g1_i9	MYB_related
TRINITY_DN33074_c0_g1_i11	MYB_related
TRINITY_DN33074_c0_g1_i13	MYB_related
TRINITY_DN33074_c0_g1_i16	MYB_related
TRINITY_DN33074_c0_g1_i23	MYB_related
TRINITY_DN33074_c0_g1_i30	MYB_related
TRINITY_DN33091_c0_g1_i2	bHLH
TRINITY_DN33054_c0_g2_i1	C2H2
TRINITY_DN33054_c0_g3_i1	C2H2
TRINITY_DN33037_c5_g8_i1	C3H
TRINITY_DN33037_c5_g13_i1	WRKY
TRINITY_DN33037_c5_g16_i1	ERF
TRINITY_DN87350_c0_g1_i1	MYB
TRINITY_DN87385_c0_g1_i1	M-type_MADS
TRINITY_DN87374_c0_g1_i1	ERF
TRINITY_DN87338_c0_g1_i1	bHLH
TRINITY_DN31615_c0_g1_i1	C2H2
TRINITY_DN31654_c0_g1_i1	Trihelix
TRINITY_DN31617_c1_g1_i1	C2H2
TRINITY_DN31611_c0_g1_i1	ERF
TRINITY_DN31611_c0_g1_i2	ERF
TRINITY_DN31659_c0_g1_i2	bHLH
TRINITY_DN31659_c1_g1_i1	ZF-HD
TRINITY_DN31603_c0_g1_i1	GRAS
TRINITY_DN31603_c0_g1_i2	GRAS
TRINITY_DN31603_c0_g1_i4	GRAS
TRINITY_DN31603_c0_g1_i5	GRAS
TRINITY_DN31646_c0_g1_i1	bZIP
TRINITY_DN31646_c1_g1_i1	bZIP
TRINITY_DN31646_c1_g2_i1	bZIP
TRINITY_DN31642_c0_g1_i2	MYB
TRINITY_DN31642_c0_g1_i4	MYB
TRINITY_DN31642_c0_g1_i6	MYB
TRINITY_DN31657_c0_g1_i2	bHLH
TRINITY_DN31657_c0_g1_i3	bHLH
TRINITY_DN31657_c0_g1_i4	bHLH
TRINITY_DN31657_c0_g1_i8	bHLH
TRINITY_DN31602_c0_g1_i1	ERF
TRINITY_DN31632_c0_g2_i1	ERF
TRINITY_DN31623_c0_g1_i1	MYB
TRINITY_DN31623_c0_g1_i2	MYB
TRINITY_DN31677_c0_g1_i1	GeBP
TRINITY_DN31655_c0_g1_i1	MYB_related
TRINITY_DN31655_c0_g1_i2	MYB_related
TRINITY_DN6532_c0_g1_i1	NAC
TRINITY_DN872_c0_g1_i1	M-type_MADS
TRINITY_DN894_c0_g1_i1	bHLH
TRINITY_DN801_c0_g1_i1	M-type_MADS
TRINITY_DN857_c0_g4_i1	Nin-like
TRINITY_DN76675_c0_g1_i1	NAC
TRINITY_DN42780_c0_g1_i1	WRKY
TRINITY_DN36962_c0_g1_i1	WRKY
TRINITY_DN36992_c0_g1_i1	TCP
TRINITY_DN36923_c0_g1_i1	NAC
TRINITY_DN36953_c0_g1_i1	RAV
TRINITY_DN36945_c0_g1_i1	TCP
TRINITY_DN36986_c1_g1_i1	C2H2
TRINITY_DN91027_c0_g1_i1	HSF
TRINITY_DN91070_c0_g1_i1	C2H2
TRINITY_DN91039_c0_g1_i1	HSF
TRINITY_DN48408_c0_g1_i1	bHLH
TRINITY_DN48463_c0_g1_i1	bZIP
TRINITY_DN48483_c0_g1_i1	MYB
TRINITY_DN48433_c0_g1_i1	MYB_related
TRINITY_DN22562_c1_g1_i1	MYB_related
TRINITY_DN22532_c0_g1_i1	ERF
TRINITY_DN22529_c0_g1_i1	M-type_MADS
TRINITY_DN22594_c0_g1_i1	bHLH
TRINITY_DN22589_c0_g1_i1	bHLH
TRINITY_DN35957_c0_g1_i1	bHLH
TRINITY_DN35930_c0_g1_i1	ERF
TRINITY_DN35906_c0_g1_i1	HSF
TRINITY_DN35921_c0_g1_i1	bHLH
TRINITY_DN35996_c0_g1_i1	HB-other
TRINITY_DN35951_c0_g1_i1	Trihelix
TRINITY_DN35915_c0_g1_i1	B3
TRINITY_DN35934_c0_g1_i1	BBR-BPC
TRINITY_DN53790_c0_g1_i1	CAMTA
TRINITY_DN53790_c0_g2_i1	CAMTA
TRINITY_DN53708_c0_g1_i1	G2-like
TRINITY_DN5552_c0_g1_i1	C2H2
TRINITY_DN5552_c0_g1_i2	C2H2
TRINITY_DN29863_c1_g2_i1	MYB_related
TRINITY_DN29898_c0_g1_i1	MYB
TRINITY_DN29808_c0_g1_i1	WRKY
TRINITY_DN29808_c0_g3_i1	WRKY
TRINITY_DN29822_c0_g2_i1	G2-like
TRINITY_DN29822_c0_g4_i1	NF-YC
TRINITY_DN29853_c0_g1_i1	ARF
TRINITY_DN29805_c0_g1_i1	ZF-HD
TRINITY_DN29883_c0_g1_i1	MYB_related
TRINITY_DN89341_c0_g1_i1	M-type_MADS
TRINITY_DN89391_c0_g1_i1	C3H
TRINITY_DN89333_c0_g1_i1	bHLH
TRINITY_DN89353_c0_g1_i1	ARR-B
TRINITY_DN31759_c1_g1_i1	ERF
TRINITY_DN31780_c1_g1_i1	bZIP
TRINITY_DN31756_c0_g1_i1	MYB_related
TRINITY_DN31756_c0_g1_i3	MYB_related
TRINITY_DN31706_c0_g1_i4	C2H2
TRINITY_DN31789_c0_g1_i1	MYB_related
TRINITY_DN31789_c0_g4_i1	MYB_related
TRINITY_DN31752_c0_g1_i1	G2-like
TRINITY_DN31752_c0_g1_i2	G2-like
TRINITY_DN31794_c0_g1_i1	ERF
TRINITY_DN31794_c0_g1_i2	ERF
TRINITY_DN31762_c0_g2_i1	GRAS
TRINITY_DN31715_c0_g1_i1	E2F/DP
TRINITY_DN31715_c0_g2_i3	MYB_related
TRINITY_DN31715_c0_g2_i4	MYB_related
TRINITY_DN31721_c0_g1_i1	FAR1
TRINITY_DN31721_c0_g4_i1	FAR1
TRINITY_DN31705_c0_g1_i1	MYB
TRINITY_DN31705_c0_g2_i1	MYB
TRINITY_DN31713_c0_g1_i1	C2H2
TRINITY_DN31713_c0_g2_i1	NAC
TRINITY_DN31713_c0_g2_i2	NAC
TRINITY_DN31713_c0_g2_i3	NAC
TRINITY_DN31757_c0_g2_i2	EIL
TRINITY_DN31708_c0_g1_i1	TCP
TRINITY_DN31708_c0_g1_i2	TCP
TRINITY_DN31708_c0_g1_i3	TCP
TRINITY_DN31777_c0_g1_i3	AP2
TRINITY_DN31777_c0_g1_i4	AP2
TRINITY_DN31777_c0_g1_i5	AP2
TRINITY_DN31777_c0_g1_i7	AP2
TRINITY_DN31777_c0_g1_i10	AP2
TRINITY_DN31777_c0_g1_i12	AP2
TRINITY_DN31722_c0_g1_i1	bHLH
TRINITY_DN31722_c0_g2_i2	bHLH
TRINITY_DN31753_c0_g1_i1	MYB_related
TRINITY_DN31753_c0_g1_i2	MYB_related
TRINITY_DN31753_c0_g1_i3	MYB_related
TRINITY_DN31753_c0_g1_i5	MYB_related
TRINITY_DN31753_c0_g1_i6	MYB_related
TRINITY_DN31753_c0_g1_i7	MYB_related
TRINITY_DN31753_c0_g1_i8	MYB_related
TRINITY_DN31753_c0_g1_i9	MYB_related
TRINITY_DN31753_c0_g1_i10	MYB_related
TRINITY_DN31753_c0_g1_i11	MYB_related
[truncated: 4,442 more rows]

## Sheet: Table S8.
Table S8. Differentially expressed genes (DEGs) involved in transcription factors of Shiraia sp. S9 under SNP treatment.
TFs	Group	Gene_num	Genes
AP2	ALL	24	TRINITY_DN59540_c0_g1_i1;TRINITY_DN74807_c0_g1_i1;TRINITY_DN8188_c0_g1_i1;TRINITY_DN30334_c0_g1_i1;TRINITY_DN30334_c0_g1_i2;TRINITY_DN31777_c0_g1_i3;TRINITY_DN31777_c0_g1_i4;TRINITY_DN31777_c0_g1_i5;TRINITY_DN31777_c0_g1_i7;TRINITY_DN31777_c0_g1_i10;TRINITY_DN31777_c0_g1_i12;TRINITY_DN28842_c0_g1_i1;TRINITY_DN34358_c0_g1_i1;TRINITY_DN64010_c0_g1_i1;TRINITY_DN89079_c0_g1_i1;TRINITY_DN29482_c0_g1_i…
AP2	DEG	0	--
AP2	Ups	0	--
AP2	Down	0	--
ARF	ALL	90	TRINITY_DN30186_c0_g3_i1;TRINITY_DN57072_c0_g1_i1;TRINITY_DN93882_c0_g1_i1;TRINITY_DN28634_c0_g1_i1;TRINITY_DN28634_c0_g1_i2;TRINITY_DN28651_c0_g1_i1;TRINITY_DN14612_c0_g1_i1;TRINITY_DN33639_c0_g1_i1;TRINITY_DN76083_c0_g1_i1;TRINITY_DN73250_c0_g1_i1;TRINITY_DN65554_c0_g1_i1;TRINITY_DN59784_c0_g1_i1;TRINITY_DN90195_c0_g1_i1;TRINITY_DN67018_c0_g1_i1;TRINITY_DN51467_c0_g1_i1;TRINITY_DN25790_c0_g2_i1…
ARF	DEG	5	TRINITY_DN73347_c0_g1_i1;TRINITY_DN29716_c1_g1_i1;TRINITY_DN73250_c0_g1_i1;TRINITY_DN33984_c0_g1_i1;TRINITY_DN44097_c0_g1_i1
ARF	Ups	3	TRINITY_DN73347_c0_g1_i1;TRINITY_DN29716_c1_g1_i1;TRINITY_DN73250_c0_g1_i1
ARF	Down	2	TRINITY_DN33984_c0_g1_i1;TRINITY_DN44097_c0_g1_i1
ARR-B	ALL	32	TRINITY_DN57070_c0_g1_i1;TRINITY_DN49365_c0_g1_i1;TRINITY_DN27088_c0_g1_i1;TRINITY_DN31125_c0_g1_i1;TRINITY_DN30060_c0_g2_i1;TRINITY_DN42613_c0_g1_i1;TRINITY_DN61670_c0_g1_i1;TRINITY_DN32618_c1_g1_i1;TRINITY_DN27916_c0_g1_i1;TRINITY_DN78273_c0_g1_i1;TRINITY_DN22273_c0_g2_i1;TRINITY_DN89353_c0_g1_i1;TRINITY_DN31769_c0_g2_i1;TRINITY_DN13901_c0_g1_i1;TRINITY_DN28435_c0_g2_i1;TRINITY_DN28435_c0_g2_i2…
ARR-B	DEG	0	--
ARR-B	Ups	0	--
ARR-B	Down	0	--
B3	ALL	210	TRINITY_DN28079_c0_g1_i1;TRINITY_DN28079_c0_g1_i2;TRINITY_DN28079_c0_g1_i3;TRINITY_DN28079_c0_g1_i4;TRINITY_DN30159_c0_g1_i1;TRINITY_DN129_c0_g1_i1;TRINITY_DN148_c0_g1_i1;TRINITY_DN93872_c0_g1_i1;TRINITY_DN77436_c0_g1_i1;TRINITY_DN77495_c0_g1_i1;TRINITY_DN90943_c0_g1_i1;TRINITY_DN35292_c0_g1_i1;TRINITY_DN28659_c0_g1_i1;TRINITY_DN28659_c0_g2_i1;TRINITY_DN6892_c0_g1_i1;TRINITY_DN6892_c0_g2_i1;TRINI…
B3	DEG	7	TRINITY_DN3270_c0_g2_i1;TRINITY_DN6691_c0_g1_i1;TRINITY_DN6691_c0_g2_i1;TRINITY_DN32936_c1_g2_i6;TRINITY_DN32010_c5_g2_i1;TRINITY_DN31578_c0_g1_i4;TRINITY_DN83736_c0_g1_i1
B3	Ups	3	TRINITY_DN3270_c0_g2_i1;TRINITY_DN6691_c0_g1_i1;TRINITY_DN6691_c0_g2_i1
B3	Down	4	TRINITY_DN32936_c1_g2_i6;TRINITY_DN32010_c5_g2_i1;TRINITY_DN31578_c0_g1_i4;TRINITY_DN83736_c0_g1_i1
BBR-BPC	ALL	20	TRINITY_DN958_c0_g1_i1;TRINITY_DN76264_c0_g1_i1;TRINITY_DN72892_c0_g1_i1;TRINITY_DN72892_c0_g2_i1;TRINITY_DN38723_c0_g1_i1;TRINITY_DN52957_c0_g1_i1;TRINITY_DN75978_c0_g1_i1;TRINITY_DN14351_c0_g1_i1;TRINITY_DN35934_c0_g1_i1;TRINITY_DN28427_c0_g1_i1;TRINITY_DN59308_c0_g1_i1;TRINITY_DN32790_c1_g1_i1;TRINITY_DN32790_c1_g1_i2;TRINITY_DN31503_c0_g1_i2;TRINITY_DN53004_c0_g1_i1;TRINITY_DN29349_c0_g1_i1;T…
BBR-BPC	DEG	0	--
BBR-BPC	Ups	0	--
BBR-BPC	Down	0	--
BES1	ALL	25	TRINITY_DN74470_c1_g1_i1;TRINITY_DN77419_c0_g1_i1;TRINITY_DN44255_c0_g1_i1;TRINITY_DN84695_c0_g1_i1;TRINITY_DN65989_c0_g1_i1;TRINITY_DN52084_c0_g1_i1;TRINITY_DN52096_c0_g1_i1;TRINITY_DN49873_c0_g1_i1;TRINITY_DN30783_c1_g1_i1;TRINITY_DN53398_c0_g1_i1;TRINITY_DN28363_c0_g1_i1;TRINITY_DN3842_c0_g1_i1;TRINITY_DN80083_c0_g1_i1;TRINITY_DN54262_c0_g1_i1;TRINITY_DN68319_c0_g1_i1;TRINITY_DN61785_c0_g1_i1;…
BES1	DEG	0	--
BES1	Ups	0	--
BES1	Down	0	--
C2H2	ALL	448	TRINITY_DN69532_c0_g1_i1;TRINITY_DN28017_c0_g1_i1;TRINITY_DN28017_c0_g2_i1;TRINITY_DN28005_c0_g1_i1;TRINITY_DN28005_c0_g2_i1;TRINITY_DN30172_c0_g1_i1;TRINITY_DN57027_c0_g1_i1;TRINITY_DN59562_c0_g1_i1;TRINITY_DN74489_c0_g1_i1;TRINITY_DN77428_c0_g1_i1;TRINITY_DN52175_c0_g1_i1;TRINITY_DN955_c1_g1_i1;TRINITY_DN74185_c0_g1_i1;TRINITY_DN33459_c0_g1_i1;TRINITY_DN33459_c0_g1_i4;TRINITY_DN33459_c0_g1_i5;T…
C2H2	DEG	9	TRINITY_DN31351_c0_g1_i2;TRINITY_DN33272_c1_g1_i10;TRINITY_DN25695_c4_g2_i1;TRINITY_DN28764_c0_g1_i5;TRINITY_DN32377_c1_g3_i1;TRINITY_DN28413_c0_g1_i2;TRINITY_DN83719_c0_g1_i1;TRINITY_DN31062_c0_g1_i3;TRINITY_DN34319_c0_g1_i1
C2H2	Ups	3	TRINITY_DN31351_c0_g1_i2;TRINITY_DN33272_c1_g1_i10;TRINITY_DN25695_c4_g2_i1
C2H2	Down	6	TRINITY_DN28764_c0_g1_i5;TRINITY_DN32377_c1_g3_i1;TRINITY_DN28413_c0_g1_i2;TRINITY_DN83719_c0_g1_i1;TRINITY_DN31062_c0_g1_i3;TRINITY_DN34319_c0_g1_i1
C3H	ALL	299	TRINITY_DN28044_c0_g1_i1;TRINITY_DN28044_c0_g1_i2;TRINITY_DN28044_c0_g1_i3;TRINITY_DN28004_c0_g1_i1;TRINITY_DN28004_c0_g1_i4;TRINITY_DN30141_c0_g2_i1;TRINITY_DN30141_c0_g2_i2;TRINITY_DN30185_c0_g2_i1;TRINITY_DN999_c0_g1_i1;TRINITY_DN12354_c0_g1_i1;TRINITY_DN35232_c0_g1_i1;TRINITY_DN88898_c0_g1_i1;TRINITY_DN75257_c0_g1_i1;TRINITY_DN28661_c0_g1_i1;TRINITY_DN28661_c0_g1_i2;TRINITY_DN45258_c0_g1_i1;T…
C3H	DEG	14	TRINITY_DN31301_c0_g1_i7;TRINITY_DN33456_c0_g1_i1;TRINITY_DN31301_c0_g1_i4;TRINITY_DN31301_c0_g1_i8;TRINITY_DN19190_c0_g1_i1;TRINITY_DN45258_c0_g1_i1;TRINITY_DN31301_c0_g1_i2;TRINITY_DN32138_c0_g2_i2;TRINITY_DN32138_c0_g2_i8;TRINITY_DN32457_c0_g1_i2;TRINITY_DN32138_c0_g2_i3;TRINITY_DN32864_c0_g1_i12;TRINITY_DN33083_c0_g1_i3;TRINITY_DN44176_c0_g1_i1
C3H	Ups	12	TRINITY_DN31301_c0_g1_i7;TRINITY_DN33456_c0_g1_i1;TRINITY_DN31301_c0_g1_i4;TRINITY_DN31301_c0_g1_i8;TRINITY_DN19190_c0_g1_i1;TRINITY_DN45258_c0_g1_i1;TRINITY_DN31301_c0_g1_i2;TRINITY_DN32138_c0_g2_i2;TRINITY_DN32138_c0_g2_i8;TRINITY_DN32457_c0_g1_i2;TRINITY_DN32138_c0_g2_i3;TRINITY_DN32864_c0_g1_i12
C3H	Down	2	TRINITY_DN33083_c0_g1_i3;TRINITY_DN44176_c0_g1_i1
CAMTA	ALL	36	TRINITY_DN39260_c0_g1_i1;TRINITY_DN28607_c0_g1_i1;TRINITY_DN33663_c3_g1_i1;TRINITY_DN75609_c0_g1_i1;TRINITY_DN13520_c0_g1_i1;TRINITY_DN13520_c0_g2_i1;TRINITY_DN27637_c0_g1_i1;TRINITY_DN27637_c0_g1_i2;TRINITY_DN34480_c0_g1_i1;TRINITY_DN22026_c0_g1_i1;TRINITY_DN53790_c0_g1_i1;TRINITY_DN53790_c0_g2_i1;TRINITY_DN92229_c0_g1_i1;TRINITY_DN39658_c0_g1_i1;TRINITY_DN65056_c0_g1_i1;TRINITY_DN30611_c1_g2_i1…
CAMTA	DEG	0	--
CAMTA	Ups	0	--
CAMTA	Down	0	--
CO-like	ALL	16	TRINITY_DN3070_c0_g1_i1;TRINITY_DN49642_c0_g1_i1;TRINITY_DN87872_c0_g1_i1;TRINITY_DN957_c0_g1_i1;TRINITY_DN90949_c0_g1_i1;TRINITY_DN41113_c0_g1_i1;TRINITY_DN44377_c0_g1_i1;TRINITY_DN13701_c1_g1_i1;TRINITY_DN31320_c0_g1_i1;TRINITY_DN62188_c0_g1_i1;TRINITY_DN53515_c0_g1_i1;TRINITY_DN33468_c5_g4_i1;TRINITY_DN33468_c5_g6_i1;TRINITY_DN33652_c6_g1_i1;TRINITY_DN71172_c0_g1_i1;TRINITY_DN59630_c0_g1_i1
CO-like	DEG	0	--
CO-like	Ups	0	--
CO-like	Down	0	--
CPP	ALL	25	TRINITY_DN84520_c0_g1_i1;TRINITY_DN39266_c0_g1_i1;TRINITY_DN27089_c0_g1_i1;TRINITY_DN67254_c0_g1_i1;TRINITY_DN30599_c0_g1_i1;TRINITY_DN30599_c0_g1_i2;TRINITY_DN30599_c0_g1_i3;TRINITY_DN30599_c0_g1_i4;TRINITY_DN32972_c0_g1_i1;TRINITY_DN32972_c0_g1_i2;TRINITY_DN32972_c0_g1_i8;TRINITY_DN30960_c0_g1_i1;TRINITY_DN28323_c0_g1_i1;TRINITY_DN28323_c0_g1_i2;TRINITY_DN2789_c0_g1_i1;TRINITY_DN2789_c0_g2_i1;T…
CPP	DEG	1	TRINITY_DN30599_c0_g1_i3
CPP	Ups	0	--
CPP	Down	1	TRINITY_DN30599_c0_g1_i3
DBB	ALL	1	TRINITY_DN74514_c0_g1_i1
DBB	DEG	0	--
DBB	Ups	0	--
DBB	Down	0	--
Dof	ALL	93	TRINITY_DN28095_c0_g1_i1;TRINITY_DN28095_c0_g1_i2;TRINITY_DN84583_c0_g1_i1;TRINITY_DN33490_c0_g1_i1;TRINITY_DN33490_c0_g1_i4;TRINITY_DN33431_c0_g1_i1;TRINITY_DN7277_c0_g2_i1;TRINITY_DN81149_c0_g1_i1;TRINITY_DN57499_c0_g1_i1;TRINITY_DN42992_c0_g1_i1;TRINITY_DN64635_c0_g1_i1;TRINITY_DN37772_c0_g1_i1;TRINITY_DN13244_c0_g1_i1;TRINITY_DN13244_c0_g2_i1;TRINITY_DN26450_c0_g1_i1;TRINITY_DN26450_c0_g2_i1;…
Dof	DEG	1	TRINITY_DN33007_c0_g1_i13
Dof	Ups	0	--
Dof	Down	1	TRINITY_DN33007_c0_g1_i13
E2F/DP	ALL	32	TRINITY_DN49304_c0_g1_i1;TRINITY_DN62882_c0_g1_i1;TRINITY_DN34165_c0_g1_i1;TRINITY_DN44392_c0_g1_i1;TRINITY_DN90672_c0_g1_i1;TRINITY_DN31715_c0_g1_i1;TRINITY_DN30744_c2_g1_i1;TRINITY_DN30744_c2_g1_i2;TRINITY_DN45335_c0_g1_i1;TRINITY_DN9279_c0_g1_i1;TRINITY_DN28492_c1_g1_i1;TRINITY_DN84284_c0_g1_i1;TRINITY_DN76732_c0_g1_i1;TRINITY_DN62591_c0_g1_i1;TRINITY_DN33388_c0_g1_i2;TRINITY_DN33388_c0_g1_i4;…
E2F/DP	DEG	0	--
E2F/DP	Ups	0	--
E2F/DP	Down	0	--
EIL	ALL	42	TRINITY_DN29061_c0_g1_i1;TRINITY_DN29061_c0_g3_i2;TRINITY_DN28702_c1_g1_i1;TRINITY_DN28702_c1_g1_i2;TRINITY_DN28702_c1_g1_i4;TRINITY_DN79100_c0_g1_i1;TRINITY_DN31757_c0_g2_i2;TRINITY_DN27135_c0_g1_i1;TRINITY_DN27135_c0_g1_i2;TRINITY_DN85290_c0_g1_i1;TRINITY_DN28123_c0_g1_i1;TRINITY_DN28123_c0_g2_i2;TRINITY_DN83908_c0_g1_i1;TRINITY_DN66383_c0_g1_i1;TRINITY_DN48517_c0_g1_i1;TRINITY_DN31940_c0_g2_i1…
EIL	DEG	1	TRINITY_DN32846_c1_g1_i23
EIL	Ups	0	--
EIL	Down	1	TRINITY_DN32846_c1_g1_i23
ERF	ALL	481	TRINITY_DN28033_c0_g1_i1;TRINITY_DN28067_c0_g2_i1;TRINITY_DN30126_c1_g1_i1;TRINITY_DN30136_c0_g1_i1;TRINITY_DN82976_c0_g1_i1;TRINITY_DN513_c0_g1_i1;TRINITY_DN45141_c0_g1_i1;TRINITY_DN84501_c0_g1_i1;TRINITY_DN84500_c0_g1_i1;TRINITY_DN52105_c0_g1_i1;TRINITY_DN52155_c0_g1_i1;TRINITY_DN33411_c0_g1_i1;TRINITY_DN33411_c0_g4_i1;TRINITY_DN39298_c0_g1_i1;TRINITY_DN54044_c0_g1_i1;TRINITY_DN54024_c0_g1_i1;T…
ERF	DEG	29	TRINITY_DN28416_c0_g1_i1;TRINITY_DN28416_c0_g1_i7;TRINITY_DN63982_c0_g1_i1;TRINITY_DN28416_c0_g1_i5;TRINITY_DN28416_c0_g1_i4;TRINITY_DN33595_c1_g1_i28;TRINITY_DN83772_c1_g1_i1;TRINITY_DN33595_c1_g1_i2;TRINITY_DN30564_c0_g1_i2;TRINITY_DN31904_c0_g1_i4;TRINITY_DN26278_c0_g1_i1;TRINITY_DN32167_c0_g1_i1;TRINITY_DN32110_c1_g3_i1;TRINITY_DN31904_c0_g1_i2;TRINITY_DN31580_c0_g1_i1;TRINITY_DN33595_c1_g1_i…
ERF	Ups	16	TRINITY_DN28416_c0_g1_i1;TRINITY_DN28416_c0_g1_i7;TRINITY_DN63982_c0_g1_i1;TRINITY_DN28416_c0_g1_i5;TRINITY_DN28416_c0_g1_i4;TRINITY_DN33595_c1_g1_i28;TRINITY_DN83772_c1_g1_i1;TRINITY_DN33595_c1_g1_i2;TRINITY_DN30564_c0_g1_i2;TRINITY_DN31904_c0_g1_i4;TRINITY_DN26278_c0_g1_i1;TRINITY_DN32167_c0_g1_i1;TRINITY_DN32110_c1_g3_i1;TRINITY_DN31904_c0_g1_i2;TRINITY_DN31580_c0_g1_i1;TRINITY_DN33595_c1_g1_i…
ERF	Down	13	TRINITY_DN33595_c1_g1_i34;TRINITY_DN12997_c0_g2_i1;TRINITY_DN32194_c1_g2_i2;TRINITY_DN33595_c1_g1_i12;TRINITY_DN33595_c1_g1_i35;TRINITY_DN33595_c1_g1_i13;TRINITY_DN33595_c1_g1_i47;TRINITY_DN12997_c0_g1_i1;TRINITY_DN32768_c0_g1_i1;TRINITY_DN53084_c0_g1_i1;TRINITY_DN13111_c1_g1_i1;TRINITY_DN33595_c1_g1_i49;TRINITY_DN52967_c0_g2_i1
FAR1	ALL	247	TRINITY_DN59535_c0_g1_i1;TRINITY_DN60408_c0_g1_i1;TRINITY_DN84303_c0_g1_i1;TRINITY_DN82902_c0_g1_i1;TRINITY_DN58016_c0_g1_i1;TRINITY_DN986_c0_g1_i1;TRINITY_DN74119_c0_g1_i1;TRINITY_DN34721_c0_g1_i1;TRINITY_DN33426_c0_g1_i1;TRINITY_DN33426_c0_g1_i3;TRINITY_DN33426_c0_g1_i4;TRINITY_DN33426_c0_g1_i8;TRINITY_DN33426_c0_g1_i9;TRINITY_DN54042_c1_g1_i1;TRINITY_DN47753_c0_g1_i1;TRINITY_DN28672_c0_g2_i1;T…
FAR1	DEG	8	TRINITY_DN44052_c0_g1_i1;TRINITY_DN34721_c0_g1_i1;TRINITY_DN6896_c0_g1_i1;TRINITY_DN27185_c0_g2_i1;TRINITY_DN33131_c0_g1_i1;TRINITY_DN28830_c0_g2_i1;TRINITY_DN32137_c0_g1_i8;TRINITY_DN32137_c0_g1_i6
FAR1	Ups	5	TRINITY_DN44052_c0_g1_i1;TRINITY_DN34721_c0_g1_i1;TRINITY_DN6896_c0_g1_i1;TRINITY_DN27185_c0_g2_i1;TRINITY_DN33131_c0_g1_i1
FAR1	Down	3	TRINITY_DN28830_c0_g2_i1;TRINITY_DN32137_c0_g1_i8;TRINITY_DN32137_c0_g1_i6
G2-like	ALL	238	TRINITY_DN30168_c0_g1_i1;TRINITY_DN57021_c0_g1_i1;TRINITY_DN60454_c0_g1_i1;TRINITY_DN87827_c0_g1_i1;TRINITY_DN87801_c0_g1_i1;TRINITY_DN33477_c0_g1_i2;TRINITY_DN33477_c0_g1_i3;TRINITY_DN33477_c0_g1_i4;TRINITY_DN33477_c0_g1_i5;TRINITY_DN33477_c0_g1_i8;TRINITY_DN33477_c0_g1_i9;TRINITY_DN33477_c0_g1_i11;TRINITY_DN33477_c0_g1_i12;TRINITY_DN33477_c0_g1_i13;TRINITY_DN33423_c0_g4_i1;TRINITY_DN23580_c0_g1…
G2-like	DEG	10	TRINITY_DN31811_c0_g1_i5;TRINITY_DN31811_c0_g1_i2;TRINITY_DN33332_c1_g1_i8;TRINITY_DN73134_c0_g1_i1;TRINITY_DN31232_c0_g1_i6;TRINITY_DN64033_c0_g3_i1;TRINITY_DN25279_c0_g1_i1;TRINITY_DN33638_c0_g1_i1;TRINITY_DN30956_c0_g1_i1;TRINITY_DN33477_c0_g1_i4
G2-like	Ups	8	TRINITY_DN31811_c0_g1_i5;TRINITY_DN31811_c0_g1_i2;TRINITY_DN33332_c1_g1_i8;TRINITY_DN73134_c0_g1_i1;TRINITY_DN31232_c0_g1_i6;TRINITY_DN64033_c0_g3_i1;TRINITY_DN25279_c0_g1_i1;TRINITY_DN33638_c0_g1_i1
G2-like	Down	2	TRINITY_DN30956_c0_g1_i1;TRINITY_DN33477_c0_g1_i4
GATA	ALL	102	TRINITY_DN30143_c0_g2_i1;TRINITY_DN45194_c0_g1_i1;TRINITY_DN54067_c0_g1_i1;TRINITY_DN47720_c0_g1_i1;TRINITY_DN31148_c1_g1_i1;TRINITY_DN67058_c0_g1_i1;TRINITY_DN29074_c2_g1_i1;TRINITY_DN26467_c0_g1_i1;TRINITY_DN25777_c0_g1_i1;TRINITY_DN65196_c0_g1_i1;TRINITY_DN78354_c0_g1_i1;TRINITY_DN52973_c1_g1_i1;TRINITY_DN28726_c0_g2_i1;TRINITY_DN28741_c0_g1_i1;TRINITY_DN28741_c0_g2_i1;TRINITY_DN27673_c0_g1_i1…
GATA	DEG	3	TRINITY_DN33655_c1_g1_i3;TRINITY_DN33345_c0_g2_i8;TRINITY_DN33345_c0_g2_i4
GATA	Ups	3	TRINITY_DN33655_c1_g1_i3;TRINITY_DN33345_c0_g2_i8;TRINITY_DN33345_c0_g2_i4
GATA	Down	0	--
GRAS	ALL	142	TRINITY_DN28026_c0_g1_i1;TRINITY_DN28026_c0_g1_i4;TRINITY_DN59537_c0_g1_i1;TRINITY_DN49668_c0_g1_i1;TRINITY_DN49633_c0_g1_i1;TRINITY_DN8916_c0_g1_i1;TRINITY_DN8916_c0_g2_i1;TRINITY_DN44272_c0_g1_i1;TRINITY_DN44283_c0_g1_i1;TRINITY_DN18283_c0_g1_i1;TRINITY_DN18283_c0_g2_i1;TRINITY_DN11715_c0_g3_i1;TRINITY_DN37786_c0_g1_i1;TRINITY_DN8052_c0_g1_i1;TRINITY_DN34908_c0_g1_i1;TRINITY_DN34908_c0_g2_i1;TR…
GRAS	DEG	9	TRINITY_DN44304_c0_g1_i1;TRINITY_DN32163_c1_g3_i3;TRINITY_DN6606_c0_g1_i1;TRINITY_DN31603_c0_g1_i2;TRINITY_DN6606_c0_g1_i2;TRINITY_DN29098_c0_g1_i1;TRINITY_DN33245_c0_g1_i34;TRINITY_DN30291_c0_g1_i4;TRINITY_DN33245_c0_g1_i40
GRAS	Ups	6	TRINITY_DN44304_c0_g1_i1;TRINITY_DN32163_c1_g3_i3;TRINITY_DN6606_c0_g1_i1;TRINITY_DN31603_c0_g1_i2;TRINITY_DN6606_c0_g1_i2;TRINITY_DN29098_c0_g1_i1
GRAS	Down	3	TRINITY_DN33245_c0_g1_i34;TRINITY_DN30291_c0_g1_i4;TRINITY_DN33245_c0_g1_i40
GRF	ALL	7	TRINITY_DN16206_c0_g1_i1;TRINITY_DN33947_c0_g1_i1;TRINITY_DN34607_c0_g1_i1;TRINITY_DN30214_c0_g1_i1;TRINITY_DN28550_c0_g1_i2;TRINITY_DN28578_c0_g1_i1;TRINITY_DN28578_c0_g2_i1
GRF	DEG	0	--
GRF	Ups	0	--
GRF	Down	0	--
GeBP	ALL	83	TRINITY_DN28074_c0_g2_i2;TRINITY_DN84305_c0_g1_i1;TRINITY_DN90995_c0_g1_i1;TRINITY_DN86096_c0_g1_i1;TRINITY_DN31167_c0_g1_i1;TRINITY_DN31167_c0_g1_i3;TRINITY_DN31167_c0_g1_i4;TRINITY_DN31167_c0_g1_i5;TRINITY_DN3439_c0_g1_i1;TRINITY_DN75652_c0_g1_i1;TRINITY_DN52496_c0_g1_i1;TRINITY_DN25726_c0_g2_i1;TRINITY_DN25774_c0_g1_i1;TRINITY_DN65106_c0_g1_i1;TRINITY_DN28736_c0_g1_i1;TRINITY_DN28736_c0_g1_i2;…
GeBP	DEG	0	--
GeBP	Ups	0	--
GeBP	Down	0	--
HB-other	ALL	88	TRINITY_DN91517_c0_g1_i1;TRINITY_DN60424_c0_g1_i1;TRINITY_DN74466_c0_g1_i1;TRINITY_DN33406_c0_g1_i1;TRINITY_DN33406_c0_g1_i2;TRINITY_DN33406_c0_g1_i3;TRINITY_DN33406_c0_g1_i6;TRINITY_DN33406_c0_g1_i7;TRINITY_DN33406_c0_g1_i13;TRINITY_DN33406_c0_g1_i14;TRINITY_DN33406_c0_g1_i15;TRINITY_DN33406_c0_g1_i18;TRINITY_DN80957_c0_g1_i1;TRINITY_DN33699_c1_g1_i3;TRINITY_DN33699_c1_g1_i7;TRINITY_DN33699_c1_g…
HB-other	DEG	0	--
HB-other	Ups	0	--
HB-other	Down	0	--
HD-ZIP	ALL	59	TRINITY_DN91545_c0_g1_i1;TRINITY_DN45104_c0_g1_i1;TRINITY_DN28624_c0_g1_i1;TRINITY_DN28624_c0_g1_i3;TRINITY_DN10755_c0_g1_i1;TRINITY_DN36137_c0_g1_i1;TRINITY_DN10036_c0_g1_i1;TRINITY_DN19812_c0_g1_i1;TRINITY_DN79286_c0_g1_i1;TRINITY_DN27909_c0_g1_i1;TRINITY_DN33068_c0_g3_i2;TRINITY_DN30755_c1_g4_i1;TRINITY_DN28803_c0_g2_i1;TRINITY_DN57140_c0_g1_i1;TRINITY_DN32307_c0_g1_i1;TRINITY_DN40750_c0_g1_i1…
HD-ZIP	DEG	3	TRINITY_DN33445_c0_g1_i11;TRINITY_DN64035_c1_g1_i1;TRINITY_DN13004_c0_g2_i1
HD-ZIP	Ups	1	TRINITY_DN33445_c0_g1_i11
HD-ZIP	Down	2	TRINITY_DN64035_c1_g1_i1;TRINITY_DN13004_c0_g2_i1
HRT-like	ALL	11	TRINITY_DN37730_c0_g1_i1;TRINITY_DN37575_c0_g1_i1;TRINITY_DN44722_c0_g1_i1;TRINITY_DN47861_c0_g1_i1;TRINITY_DN32924_c0_g2_i1;TRINITY_DN32924_c0_g3_i1;TRINITY_DN31218_c0_g2_i1;TRINITY_DN49230_c0_g1_i1;TRINITY_DN17773_c0_g1_i1;TRINITY_DN5113_c0_g1_i1;TRINITY_DN61446_c0_g1_i1
HRT-like	DEG	0	--
HRT-like	Ups	0	--
HRT-like	Down	0	--
HSF	ALL	135	TRINITY_DN28047_c1_g1_i1;TRINITY_DN28098_c1_g1_i1;TRINITY_DN30198_c0_g1_i1;TRINITY_DN58601_c0_g1_i1;TRINITY_DN93898_c0_g1_i1;TRINITY_DN58046_c0_g1_i1;TRINITY_DN383_c0_g1_i1;TRINITY_DN28678_c0_g1_i1;TRINITY_DN28678_c0_g1_i2;TRINITY_DN28688_c0_g1_i1;TRINITY_DN28688_c1_g1_i1;TRINITY_DN78601_c0_g1_i1;TRINITY_DN45253_c0_g1_i1;TRINITY_DN72646_c0_g1_i1;TRINITY_DN76290_c0_g1_i1;TRINITY_DN8100_c0_g1_i1;TR…
HSF	DEG	3	TRINITY_DN52980_c0_g2_i2;TRINITY_DN30218_c0_g1_i2;TRINITY_DN27681_c0_g2_i1
HSF	Ups	1	TRINITY_DN52980_c0_g2_i2
HSF	Down	2	TRINITY_DN30218_c0_g1_i2;TRINITY_DN27681_c0_g2_i1
LBD	ALL	175	TRINITY_DN49600_c0_g1_i1;TRINITY_DN959_c0_g1_i1;TRINITY_DN33450_c0_g1_i1;TRINITY_DN33452_c0_g6_i1;TRINITY_DN33452_c0_g6_i2;TRINITY_DN33461_c0_g1_i4;TRINITY_DN70133_c0_g1_i1;TRINITY_DN45272_c0_g1_i1;TRINITY_DN6880_c0_g1_i1;TRINITY_DN72362_c0_g1_i1;TRINITY_DN33686_c2_g14_i1;TRINITY_DN33686_c2_g25_i1;TRINITY_DN33686_c2_g28_i1;TRINITY_DN33686_c2_g29_i1;TRINITY_DN73249_c0_g1_i1;TRINITY_DN31126_c1_g1_i…
LBD	DEG	2	TRINITY_DN34100_c0_g1_i1;TRINITY_DN32054_c0_g1_i4
LBD	Ups	2	TRINITY_DN34100_c0_g1_i1;TRINITY_DN32054_c0_g1_i4
LBD	Down	0	--
LSD	ALL	13	TRINITY_DN43183_c0_g1_i1;TRINITY_DN83357_c0_g1_i1;TRINITY_DN73004_c0_g1_i1;TRINITY_DN31067_c0_g2_i1;TRINITY_DN24466_c0_g1_i1;TRINITY_DN5294_c0_g1_i1;TRINITY_DN57872_c0_g1_i1;TRINITY_DN33125_c0_g1_i1;TRINITY_DN33125_c0_g1_i6;TRINITY_DN33125_c0_g1_i7;TRINITY_DN33125_c0_g1_i9;TRINITY_DN33125_c0_g1_i10;TRINITY_DN88073_c0_g1_i1
LSD	DEG	0	--
LSD	Ups	0	--
LSD	Down	0	--
M-type_MADS	ALL	164	TRINITY_DN30114_c0_g1_i1;TRINITY_DN30114_c1_g1_i1;TRINITY_DN88667_c0_g1_i1;TRINITY_DN57087_c0_g1_i1;TRINITY_DN84514_c0_g1_i1;TRINITY_DN927_c0_g1_i1;TRINITY_DN927_c0_g2_i1;TRINITY_DN39296_c0_g1_i1;TRINITY_DN54035_c0_g1_i1;TRINITY_DN88813_c0_g1_i1;TRINITY_DN86075_c0_g1_i1;TRINITY_DN72112_c0_g1_i1;TRINITY_DN72116_c0_g1_i1;TRINITY_DN72608_c0_g1_i1;TRINITY_DN72891_c1_g2_i1;TRINITY_DN59997_c0_g1_i1;TRI…
M-type_MADS	DEG	7	TRINITY_DN28745_c0_g1_i1;TRINITY_DN31195_c0_g1_i4;TRINITY_DN12937_c0_g1_i1;TRINITY_DN28443_c0_g1_i5;TRINITY_DN927_c0_g1_i1;TRINITY_DN927_c0_g2_i1;TRINITY_DN27081_c0_g2_i1
M-type_MADS	Ups	4	TRINITY_DN28745_c0_g1_i1;TRINITY_DN31195_c0_g1_i4;TRINITY_DN12937_c0_g1_i1;TRINITY_DN28443_c0_g1_i5
M-type_MADS	Down	3	TRINITY_DN927_c0_g1_i1;TRINITY_DN927_c0_g2_i1;TRINITY_DN27081_c0_g2_i1
MIKC_MADS	ALL	40	TRINITY_DN512_c0_g1_i1;TRINITY_DN33419_c0_g2_i1;TRINITY_DN33419_c0_g2_i2;TRINITY_DN54078_c0_g1_i1;TRINITY_DN39010_c0_g1_i1;TRINITY_DN6808_c0_g1_i1;TRINITY_DN62093_c0_g1_i1;TRINITY_DN27662_c0_g1_i1;TRINITY_DN27662_c0_g2_i1;TRINITY_DN29952_c1_g1_i1;TRINITY_DN49784_c0_g1_i1;TRINITY_DN79631_c0_g1_i1;TRINITY_DN56373_c0_g1_i1;TRINITY_DN32604_c0_g1_i1;TRINITY_DN32604_c0_g1_i2;TRINITY_DN32604_c0_g1_i3;TR…
MIKC_MADS	DEG	1	TRINITY_DN27662_c0_g2_i1
MIKC_MADS	Ups	1	TRINITY_DN27662_c0_g2_i1
MIKC_MADS	Down	0	--
MYB	ALL	384	TRINITY_DN28066_c0_g1_i1;TRINITY_DN28066_c0_g2_i1;TRINITY_DN84368_c0_g1_i1;TRINITY_DN74441_c0_g1_i1;TRINITY_DN34769_c0_g2_i1;TRINITY_DN7294_c0_g1_i1;TRINITY_DN14775_c0_g1_i1;TRINITY_DN44228_c0_g1_i1;TRINITY_DN76852_c0_g1_i1;TRINITY_DN33611_c1_g2_i1;TRINITY_DN33611_c1_g2_i3;TRINITY_DN33611_c1_g2_i4;TRINITY_DN33611_c1_g2_i5;TRINITY_DN33611_c1_g2_i9;TRINITY_DN33611_c1_g2_i10;TRINITY_DN33611_c1_g2_i1…
MYB	DEG	24	TRINITY_DN18563_c0_g1_i1;TRINITY_DN32582_c0_g3_i3;TRINITY_DN44228_c0_g1_i1;TRINITY_DN33687_c0_g1_i33;TRINITY_DN33611_c1_g2_i5;TRINITY_DN32908_c0_g1_i12;TRINITY_DN33456_c1_g1_i4;TRINITY_DN33456_c1_g1_i10;TRINITY_DN32843_c0_g1_i1;TRINITY_DN33547_c0_g1_i40;TRINITY_DN33611_c1_g2_i10;TRINITY_DN33456_c1_g1_i39;TRINITY_DN33687_c0_g1_i22;TRINITY_DN30603_c0_g1_i2;TRINITY_DN28767_c0_g3_i1;TRINITY_DN33547_c…
MYB	Ups	11	TRINITY_DN18563_c0_g1_i1;TRINITY_DN32582_c0_g3_i3;TRINITY_DN44228_c0_g1_i1;TRINITY_DN33687_c0_g1_i33;TRINITY_DN33611_c1_g2_i5;TRINITY_DN32908_c0_g1_i12;TRINITY_DN33456_c1_g1_i4;TRINITY_DN33456_c1_g1_i10;TRINITY_DN32843_c0_g1_i1;TRINITY_DN33547_c0_g1_i40;TRINITY_DN33611_c1_g2_i10
MYB	Down	13	TRINITY_DN33456_c1_g1_i39;TRINITY_DN33687_c0_g1_i22;TRINITY_DN30603_c0_g1_i2;TRINITY_DN28767_c0_g3_i1;TRINITY_DN33547_c0_g1_i41;TRINITY_DN33547_c0_g1_i49;TRINITY_DN12934_c0_g1_i1;TRINITY_DN33456_c1_g1_i3;TRINITY_DN26074_c0_g2_i1;TRINITY_DN33547_c0_g1_i12;TRINITY_DN33547_c0_g1_i18;TRINITY_DN29526_c0_g1_i1;TRINITY_DN33570_c0_g1_i3
MYB_related	ALL	456	TRINITY_DN28090_c0_g1_i1;TRINITY_DN28090_c0_g1_i2;TRINITY_DN30190_c0_g1_i1;TRINITY_DN30133_c0_g1_i1;TRINITY_DN88640_c0_g1_i1;TRINITY_DN88698_c0_g1_i1;TRINITY_DN84378_c0_g1_i1;TRINITY_DN84365_c0_g1_i1;TRINITY_DN3061_c1_g1_i1;TRINITY_DN49605_c0_g1_i1;TRINITY_DN2423_c0_g1_i1;TRINITY_DN45113_c0_g2_i1;TRINITY_DN84574_c0_g1_i1;TRINITY_DN34734_c0_g1_i1;TRINITY_DN33424_c0_g6_i1;TRINITY_DN44633_c0_g1_i1;T…
MYB_related	DEG	9	TRINITY_DN30266_c0_g3_i1;TRINITY_DN33413_c0_g2_i9;TRINITY_DN12977_c0_g1_i1;TRINITY_DN73211_c0_g2_i1;TRINITY_DN64767_c0_g1_i1;TRINITY_DN12585_c0_g1_i1;TRINITY_DN33252_c0_g1_i3;TRINITY_DN84153_c0_g1_i4;TRINITY_DN30266_c0_g2_i1
MYB_related	Ups	5	TRINITY_DN30266_c0_g3_i1;TRINITY_DN33413_c0_g2_i9;TRINITY_DN12977_c0_g1_i1;TRINITY_DN73211_c0_g2_i1;TRINITY_DN64767_c0_g1_i1
MYB_related	Down	4	TRINITY_DN12585_c0_g1_i1;TRINITY_DN33252_c0_g1_i3;TRINITY_DN84153_c0_g1_i4;TRINITY_DN30266_c0_g2_i1
NAC	ALL	386	TRINITY_DN28071_c0_g1_i1;TRINITY_DN28071_c0_g1_i2;TRINITY_DN28050_c0_g1_i1;TRINITY_DN91525_c0_g1_i1;TRINITY_DN70712_c0_g1_i1;TRINITY_DN33460_c0_g1_i1;TRINITY_DN33460_c1_g1_i1;TRINITY_DN33401_c0_g5_i1;TRINITY_DN54042_c0_g1_i1;TRINITY_DN54004_c0_g1_i1;TRINITY_DN7278_c0_g1_i1;TRINITY_DN74890_c0_g1_i1;TRINITY_DN56923_c0_g1_i1;TRINITY_DN47798_c0_g1_i1;TRINITY_DN47757_c0_g1_i1;TRINITY_DN28696_c0_g1_i1;…
NAC	DEG	11	TRINITY_DN5732_c0_g1_i1;TRINITY_DN13072_c0_g1_i1;TRINITY_DN33133_c0_g1_i3;TRINITY_DN33640_c0_g1_i50;TRINITY_DN33640_c0_g1_i25;TRINITY_DN33282_c0_g1_i3;TRINITY_DN32970_c0_g1_i5;TRINITY_DN33388_c0_g1_i1;TRINITY_DN28071_c0_g1_i1;TRINITY_DN33245_c0_g1_i7;TRINITY_DN34175_c0_g2_i1
NAC	Ups	3	TRINITY_DN5732_c0_g1_i1;TRINITY_DN13072_c0_g1_i1;TRINITY_DN33133_c0_g1_i3
NAC	Down	8	TRINITY_DN33640_c0_g1_i50;TRINITY_DN33640_c0_g1_i25;TRINITY_DN33282_c0_g1_i3;TRINITY_DN32970_c0_g1_i5;TRINITY_DN33388_c0_g1_i1;TRINITY_DN28071_c0_g1_i1;TRINITY_DN33245_c0_g1_i7;TRINITY_DN34175_c0_g2_i1
NF-X1	ALL	12	TRINITY_DN59170_c0_g1_i1;TRINITY_DN28706_c0_g1_i1;TRINITY_DN32698_c0_g2_i1;TRINITY_DN30852_c0_g1_i1;TRINITY_DN84111_c0_g1_i1;TRINITY_DN86302_c0_g1_i1;TRINITY_DN59219_c0_g1_i1;TRINITY_DN65361_c0_g1_i1;TRINITY_DN13011_c0_g1_i1;TRINITY_DN13011_c0_g2_i1;TRINITY_DN66121_c0_g1_i1;TRINITY_DN91720_c0_g1_i1
NF-X1	DEG	0	--
NF-X1	Ups	0	--
NF-X1	Down	0	--
NF-YA	ALL	32	TRINITY_DN170_c0_g1_i1;TRINITY_DN18795_c0_g1_i1;TRINITY_DN58384_c0_g1_i1;TRINITY_DN73253_c0_g1_i1;TRINITY_DN31192_c0_g1_i2;TRINITY_DN71052_c0_g1_i1;TRINITY_DN66079_c0_g1_i1;TRINITY_DN18120_c0_g1_i1;TRINITY_DN49815_c0_g1_i1;TRINITY_DN33942_c0_g1_i1;TRINITY_DN28410_c0_g3_i2;TRINITY_DN28410_c0_g3_i4;TRINITY_DN44107_c0_g1_i1;TRINITY_DN63968_c1_g1_i1;TRINITY_DN73328_c0_g1_i2;TRINITY_DN71270_c0_g1_i1;T…
NF-YA	DEG	0	--
NF-YA	Ups	0	--
NF-YA	Down	0	--
NF-YB	ALL	26	TRINITY_DN7271_c0_g1_i1;TRINITY_DN7271_c0_g2_i1;TRINITY_DN76444_c0_g1_i1;TRINITY_DN64855_c0_g1_i1;TRINITY_DN85992_c0_g1_i1;TRINITY_DN60716_c0_g1_i1;TRINITY_DN91601_c0_g1_i1;TRINITY_DN28489_c0_g1_i1;TRINITY_DN48990_c0_g1_i1;TRINITY_DN5377_c0_g1_i1;TRINITY_DN33393_c0_g1_i1;TRINITY_DN30254_c0_g1_i1;TRINITY_DN88205_c0_g1_i1;TRINITY_DN32854_c2_g1_i1;TRINITY_DN32854_c2_g1_i2;TRINITY_DN11961_c1_g1_i1;TR…
NF-YB	DEG	0	--
NF-YB	Ups	0	--
NF-YB	Down	0	--
NF-YC	ALL	112	TRINITY_DN18794_c0_g1_i1;TRINITY_DN74193_c0_g1_i1;TRINITY_DN33490_c0_g1_i2;TRINITY_DN33490_c0_g1_i3;TRINITY_DN33498_c1_g1_i1;TRINITY_DN62232_c0_g1_i1;TRINITY_DN49349_c0_g1_i1;TRINITY_DN8048_c0_g1_i1;TRINITY_DN6906_c1_g4_i1;TRINITY_DN25749_c2_g4_i1;TRINITY_DN1453_c0_g1_i1;TRINITY_DN27631_c0_g1_i1;TRINITY_DN27631_c0_g1_i2;TRINITY_DN56343_c0_g1_i1;TRINITY_DN64217_c0_g1_i1;TRINITY_DN41039_c0_g1_i1;TR…
NF-YC	DEG	3	TRINITY_DN29822_c0_g4_i1;TRINITY_DN33097_c0_g4_i1;TRINITY_DN30583_c0_g1_i4
NF-YC	Ups	3	TRINITY_DN29822_c0_g4_i1;TRINITY_DN33097_c0_g4_i1;TRINITY_DN30583_c0_g1_i4
NF-YC	Down	0	--
Nin-like	ALL	62	TRINITY_DN30177_c0_g2_i1;TRINITY_DN30175_c0_g1_i1;TRINITY_DN7203_c0_g3_i1;TRINITY_DN44229_c0_g1_i1;TRINITY_DN70598_c0_g1_i1;TRINITY_DN12461_c0_g1_i1;TRINITY_DN32287_c1_g1_i1;TRINITY_DN55894_c0_g1_i1;TRINITY_DN64257_c0_g1_i1;TRINITY_DN29146_c0_g2_i1;TRINITY_DN26873_c0_g1_i1;TRINITY_DN21675_c0_g1_i1;TRINITY_DN857_c0_g4_i1;TRINITY_DN32462_c0_g1_i4;TRINITY_DN32462_c0_g1_i5;TRINITY_DN32462_c0_g1_i6;TR…
Nin-like	DEG	3	TRINITY_DN32526_c0_g2_i9;TRINITY_DN32526_c0_g2_i6;TRINITY_DN32526_c0_g2_i5
Nin-like	Ups	2	TRINITY_DN32526_c0_g2_i9;TRINITY_DN32526_c0_g2_i6
Nin-like	Down	1	TRINITY_DN32526_c0_g2_i5
RAV	ALL	3	TRINITY_DN36953_c0_g1_i1;TRINITY_DN75346_c0_g1_i1;TRINITY_DN58149_c0_g1_i1
RAV	DEG	0	--
RAV	Ups	0	--
RAV	Down	0	--
S1Fa-like	ALL	1	TRINITY_DN64240_c0_g1_i1
S1Fa-like	DEG	0	--
S1Fa-like	Ups	0	--
S1Fa-like	Down	0	--
SAP	ALL	5	TRINITY_DN31494_c0_g1_i1;TRINITY_DN31494_c0_g1_i2;TRINITY_DN31494_c0_g1_i3;TRINITY_DN31494_c0_g1_i4;TRINITY_DN31494_c0_g1_i5
SAP	DEG	0	--
SAP	Ups	0	--
SAP	Down	0	--
SBP	ALL	11	TRINITY_DN33688_c1_g2_i1;TRINITY_DN84917_c0_g1_i1;TRINITY_DN28874_c0_g1_i1;TRINITY_DN28874_c0_g2_i1;TRINITY_DN48247_c0_g1_i1;TRINITY_DN62660_c0_g1_i1;TRINITY_DN58241_c0_g1_i1;TRINITY_DN58260_c0_g1_i1;TRINITY_DN29778_c0_g1_i1;TRINITY_DN29778_c0_g1_i2;TRINITY_DN87615_c0_g1_i1
SBP	DEG	0	--
SBP	Ups	0	--
SBP	Down	0	--
SRS	ALL	11	TRINITY_DN53312_c0_g1_i1;TRINITY_DN89810_c0_g1_i1;TRINITY_DN32764_c0_g2_i1;TRINITY_DN33889_c0_g1_i1;TRINITY_DN62666_c0_g1_i1;TRINITY_DN56771_c0_g1_i1;TRINITY_DN53602_c0_g1_i1;TRINITY_DN13126_c0_g1_i1;TRINITY_DN13126_c0_g2_i1;TRINITY_DN68588_c0_g1_i1;TRINITY_DN28571_c0_g2_i1
SRS	DEG	0	--
SRS	Ups	0	--
SRS	Down	0	--
STAT	ALL	27	TRINITY_DN52156_c0_g1_i1;TRINITY_DN38529_c0_g1_i1;TRINITY_DN28628_c0_g2_i1;TRINITY_DN33696_c0_g2_i2;TRINITY_DN38728_c0_g1_i1;TRINITY_DN67706_c0_g1_i1;TRINITY_DN41079_c0_g1_i1;TRINITY_DN16840_c1_g1_i1;TRINITY_DN30501_c0_g1_i1;TRINITY_DN32374_c0_g1_i3;TRINITY_DN48963_c0_g1_i1;TRINITY_DN53449_c0_g1_i1;TRINITY_DN35666_c0_g1_i1;TRINITY_DN39338_c0_g1_i1;TRINITY_DN89097_c0_g1_i1;TRINITY_DN1774_c0_g1_i1;…
STAT	DEG	2	TRINITY_DN32374_c0_g1_i3;TRINITY_DN14160_c0_g1_i1
STAT	Ups	1	TRINITY_DN32374_c0_g1_i3
STAT	Down	1	TRINITY_DN14160_c0_g1_i1
TALE	ALL	23	TRINITY_DN40147_c0_g1_i1;TRINITY_DN6842_c0_g1_i1;TRINITY_DN7945_c0_g1_i1;TRINITY_DN7945_c0_g2_i1;TRINITY_DN48801_c0_g1_i1;TRINITY_DN74093_c0_g1_i1;TRINITY_DN16243_c0_g1_i1;TRINITY_DN53375_c0_g1_i1;TRINITY_DN28348_c0_g1_i2;TRINITY_DN28348_c0_g1_i4;TRINITY_DN80176_c0_g1_i1;TRINITY_DN84242_c0_g1_i1;TRINITY_DN64007_c1_g1_i1;TRINITY_DN50026_c0_g1_i1;TRINITY_DN84488_c0_g1_i1;TRINITY_DN29205_c0_g1_i1;TR…
TALE	DEG	0	--
TALE	Ups	0	--
TALE	Down	0	--
TCP	ALL	89	TRINITY_DN84337_c0_g1_i1;TRINITY_DN35128_c0_g1_i1;TRINITY_DN14678_c0_g1_i1;TRINITY_DN57435_c0_g1_i1;TRINITY_DN33620_c1_g3_i1;TRINITY_DN33620_c1_g3_i3;TRINITY_DN33620_c1_g3_i4;TRINITY_DN33620_c1_g3_i5;TRINITY_DN33620_c1_g3_i7;TRINITY_DN33620_c1_g3_i12;TRINITY_DN64861_c0_g1_i1;TRINITY_DN38469_c0_g1_i1;TRINITY_DN91179_c0_g1_i1;TRINITY_DN30858_c0_g1_i1;TRINITY_DN67166_c0_g1_i1;TRINITY_DN67174_c0_g1_i…
TCP	DEG	0	--
TCP	Ups	0	--
TCP	Down	0	--
Trihelix	ALL	188	TRINITY_DN69541_c0_g1_i1;TRINITY_DN28018_c0_g1_i1;TRINITY_DN28018_c0_g1_i2;TRINITY_DN556_c0_g1_i1;TRINITY_DN45177_c0_g1_i1;TRINITY_DN7220_c0_g1_i1;TRINITY_DN75209_c0_g1_i1;TRINITY_DN78694_c0_g1_i1;TRINITY_DN14256_c0_g1_i1;TRINITY_DN14288_c0_g1_i1;TRINITY_DN88350_c0_g1_i1;TRINITY_DN27075_c1_g1_i1;TRINITY_DN27075_c1_g1_i2;TRINITY_DN67542_c0_g1_i1;TRINITY_DN3429_c0_g1_i1;TRINITY_DN3415_c0_g1_i1;TRIN…
Trihelix	DEG	3	TRINITY_DN28777_c0_g1_i1;TRINITY_DN28018_c0_g1_i2;TRINITY_DN27177_c2_g3_i1
Trihelix	Ups	3	TRINITY_DN28777_c0_g1_i1;TRINITY_DN28018_c0_g1_i2;TRINITY_DN27177_c2_g3_i1
Trihelix	Down	0	--
VOZ	ALL	10	TRINITY_DN39024_c0_g1_i1;TRINITY_DN34981_c0_g1_i1;TRINITY_DN30572_c0_g2_i1;TRINITY_DN30572_c0_g3_i1;TRINITY_DN33003_c0_g1_i1;TRINITY_DN89186_c0_g1_i1;TRINITY_DN85461_c0_g1_i1;TRINITY_DN12913_c0_g1_i1;TRINITY_DN24025_c0_g1_i1;TRINITY_DN45082_c0_g1_i1
VOZ	DEG	0	--
VOZ	Ups	0	--
VOZ	Down	0	--
WOX	ALL	12	TRINITY_DN76806_c0_g1_i1;TRINITY_DN6940_c0_g2_i1;TRINITY_DN19813_c0_g1_i1;TRINITY_DN19813_c1_g1_i1;TRINITY_DN28433_c0_g1_i1;TRINITY_DN80536_c0_g1_i1;TRINITY_DN33869_c0_g1_i1;TRINITY_DN7366_c1_g2_i1;TRINITY_DN85553_c0_g1_i1;TRINITY_DN86792_c0_g1_i1;TRINITY_DN33839_c7_g13_i6;TRINITY_DN93643_c0_g1_i1
WOX	DEG	0	--
WOX	Ups	0	--
WOX	Down	0	--
WRKY	ALL	124	TRINITY_DN28091_c0_g1_i1;TRINITY_DN77479_c0_g1_i1;TRINITY_DN84557_c0_g1_i1;TRINITY_DN74164_c0_g1_i1;TRINITY_DN33446_c1_g1_i3;TRINITY_DN33446_c1_g1_i4;TRINITY_DN33446_c1_g1_i9;TRINITY_DN33446_c1_g1_i12;TRINITY_DN28652_c0_g1_i1;TRINITY_DN28652_c0_g1_i2;TRINITY_DN27032_c0_g1_i1;TRINITY_DN27032_c0_g2_i1;TRINITY_DN67552_c0_g1_i1;TRINITY_DN31185_c0_g1_i1;TRINITY_DN64685_c0_g1_i1;TRINITY_DN18625_c0_g2_i…
WRKY	DEG	4	TRINITY_DN20222_c0_g1_i1;TRINITY_DN28230_c0_g1_i1;TRINITY_DN33446_c1_g1_i3;TRINITY_DN84710_c0_g1_i1
WRKY	Ups	3	TRINITY_DN20222_c0_g1_i1;TRINITY_DN28230_c0_g1_i1;TRINITY_DN33446_c1_g1_i3
WRKY	Down	1	TRINITY_DN84710_c0_g1_i1
Whirly	ALL	27	TRINITY_DN93896_c0_g1_i1;TRINITY_DN74415_c0_g1_i1;TRINITY_DN76408_c0_g1_i1;TRINITY_DN29094_c0_g1_i1;TRINITY_DN29094_c0_g1_i2;TRINITY_DN62004_c0_g1_i1;TRINITY_DN78230_c0_g1_i1;TRINITY_DN72239_c0_g1_i1;TRINITY_DN32789_c1_g2_i1;TRINITY_DN32789_c1_g4_i1;TRINITY_DN32789_c1_g5_i1;TRINITY_DN51146_c0_g1_i1;TRINITY_DN32520_c0_g1_i1;TRINITY_DN32520_c0_g1_i2;TRINITY_DN32520_c0_g1_i3;TRINITY_DN32520_c0_g1_i4…
Whirly	DEG	0	--
Whirly	Ups	0	--
Whirly	Down	0	--
YABBY	ALL	37	TRINITY_DN33486_c1_g1_i2;TRINITY_DN33486_c1_g1_i3;TRINITY_DN33486_c1_g1_i4;TRINITY_DN33486_c1_g1_i5;TRINITY_DN33486_c1_g1_i6;TRINITY_DN33486_c1_g1_i7;TRINITY_DN33486_c1_g1_i8;TRINITY_DN33486_c1_g1_i9;TRINITY_DN33486_c1_g1_i11;TRINITY_DN33486_c1_g1_i12;TRINITY_DN57450_c0_g1_i1;TRINITY_DN27658_c0_g1_i1;TRINITY_DN27658_c0_g2_i1;TRINITY_DN25411_c0_g2_i1;TRINITY_DN77647_c0_g1_i1;TRINITY_DN33008_c0_g1_…
YABBY	DEG	0	--
YABBY	Ups	0	--
YABBY	Down	0	--
ZF-HD	ALL	15	TRINITY_DN34738_c0_g1_i1;TRINITY_DN44641_c0_g1_i1;TRINITY_DN22919_c1_g1_i1;TRINITY_DN1426_c0_g1_i1;TRINITY_DN31659_c1_g1_i1;TRINITY_DN29805_c0_g1_i1;TRINITY_DN82187_c0_g1_i1;TRINITY_DN20635_c0_g1_i1;TRINITY_DN33837_c0_g1_i2;TRINITY_DN56215_c0_g1_i1;TRINITY_DN23929_c0_g1_i1;TRINITY_DN65706_c0_g1_i1;TRINITY_DN81387_c0_g1_i1;TRINITY_DN31978_c0_g1_i1;TRINITY_DN77338_c0_g1_i1
ZF-HD	DEG	0	--
ZF-HD	Ups	0	--
ZF-HD	Down	0	--
bHLH	ALL	812	TRINITY_DN28092_c0_g1_i2;TRINITY_DN28037_c0_g1_i1;TRINITY_DN28037_c0_g1_i2;TRINITY_DN28080_c0_g1_i1;TRINITY_DN28025_c0_g1_i1;TRINITY_DN28025_c0_g2_i1;TRINITY_DN30135_c1_g1_i1;TRINITY_DN30135_c1_g2_i1;TRINITY_DN88671_c0_g1_i1;TRINITY_DN57074_c0_g1_i1;TRINITY_DN58689_c0_g1_i1;TRINITY_DN49653_c0_g1_i1;TRINITY_DN77466_c0_g1_i1;TRINITY_DN84580_c0_g1_i1;TRINITY_DN976_c1_g1_i1;TRINITY_DN936_c0_g1_i1;TRI…
bHLH	DEG	14	TRINITY_DN31657_c0_g1_i4;TRINITY_DN32346_c0_g1_i3;TRINITY_DN12977_c0_g3_i1;TRINITY_DN32346_c0_g1_i6;TRINITY_DN28378_c0_g1_i2;TRINITY_DN33276_c0_g1_i34;TRINITY_DN32742_c0_g2_i1;TRINITY_DN33276_c0_g1_i7;TRINITY_DN33748_c0_g1_i7;TRINITY_DN31393_c0_g1_i2;TRINITY_DN33276_c0_g1_i17;TRINITY_DN33276_c0_g1_i28;TRINITY_DN33331_c0_g1_i7;TRINITY_DN28434_c0_g1_i2
bHLH	Ups	9	TRINITY_DN31657_c0_g1_i4;TRINITY_DN32346_c0_g1_i3;TRINITY_DN12977_c0_g3_i1;TRINITY_DN32346_c0_g1_i6;TRINITY_DN28378_c0_g1_i2;TRINITY_DN33276_c0_g1_i34;TRINITY_DN32742_c0_g2_i1;TRINITY_DN33276_c0_g1_i7;TRINITY_DN33748_c0_g1_i7
bHLH	Down	5	TRINITY_DN31393_c0_g1_i2;TRINITY_DN33276_c0_g1_i17;TRINITY_DN33276_c0_g1_i28;TRINITY_DN33331_c0_g1_i7;TRINITY_DN28434_c0_g1_i2
bZIP	ALL	197	TRINITY_DN28056_c0_g1_i1;TRINITY_DN77415_c0_g1_i1;TRINITY_DN45112_c0_g1_i1;TRINITY_DN33401_c0_g11_i2;TRINITY_DN7200_c0_g1_i1;TRINITY_DN75292_c0_g1_i1;TRINITY_DN35150_c0_g1_i1;TRINITY_DN44284_c0_g1_i1;TRINITY_DN42990_c0_g1_i1;TRINITY_DN33665_c0_g1_i3;TRINITY_DN72896_c0_g3_i1;TRINITY_DN87799_c0_g1_i1;TRINITY_DN67677_c0_g1_i1;TRINITY_DN67647_c0_g1_i1;TRINITY_DN67506_c0_g1_i1;TRINITY_DN60005_c0_g1_i1…
bZIP	DEG	3	TRINITY_DN33401_c0_g11_i2;TRINITY_DN32113_c0_g1_i2;TRINITY_DN31330_c0_g1_i1
bZIP	Ups	2	TRINITY_DN33401_c0_g11_i2;TRINITY_DN32113_c0_g1_i2
bZIP	Down	1	TRINITY_DN31330_c0_g1_i1
